# Supplementary material for: RNA-Seq identifies genes whose proteins are transformative in the differentiation of cytotrophoblast to syncytiotrophoblast, in human primary villous and BeWo trophoblasts
Source: Sci Rep. 2018 Mar 23;8:5142. doi: 10.1038/s41598-018-23379-2 (PMC5865118; doi:10.1038/s41598-018-23379-2)
Supplement: Supplementary file 2 — Supplementary Table 4 [file 41598_2018_23379_MOESM2_ESM.xlsx]

## Sheet: plac
test_id	gene_id	gene	locus	sample 1	sample 2	status	value 1	value 2	log2(fold change)	test stat	p value	q value
AADACL3	AADACL3	-	chr1:12716113-12728759	q1	q2	OK	1.31886	0.152442	-3.11296	-3.68537	5e-05	0.000446692
ABCA12	ABCA12	-	chr2:214810227-215138428	q1	q2	OK	0.85892	0.295737	-1.53821	-2.88052	5e-05	0.000446692
ABCG2	ABCG2	-	chr4:88090262-88231626	q1	q2	OK	1.06627	2.14635	1.00932	2.32734	5e-05	0.000446692
ABHD15	ABHD15	-	chr17:29560669-29567024	q1	q2	OK	0.801969	1.96203	1.29073	1.91911	5e-05	0.000446692
ABHD4	ABHD4	-	chr14:22598236-22612359	q1	q2	OK	5.58008	3.06254	-0.865561	-1.95967	5e-05	0.000446692
ABHD5	ABHD5	-	chr3:43366324-43734371	q1	q2	OK	4.11392	1.91361	-1.10422	-2.22415	5e-05	0.000446692
ABL2	ABL2	-	chr1:179099325-179229684	q1	q2	OK	2.27416	1.15628	-0.975841	-2.24313	5e-05	0.000446692
ACBD4	ACBD4	-	chr17:45132598-45144181	q1	q2	OK	0.369219	0.915676	1.31036	1.7506	5e-05	0.000446692
ACE2	ACE2	-	chrX:15561031-15602069	q1	q2	OK	1.54482	0.330125	-2.22635	-3.98171	5e-05	0.000446692
ACP5	ACP5	-	chr19:11574658-11579008	q1	q2	OK	31.9396	67.0505	1.0699	2.07076	5e-05	0.000446692
ACTBL2	ACTBL2	-	chr5:57480014-57482809	q1	q2	OK	5.06902	1.10712	-2.19489	-2.94303	5e-05	0.000446692
ACTG1	ACTG1	-	chr17:81509969-81512866	q1	q2	OK	896.914	407.697	-1.13747	-2.0872	5e-05	0.000446692
ACTN1	ACTN1	-	chr14:68874121-68979366	q1	q2	OK	2.69498	1.69062	-0.672726	-1.56997	5e-05	0.000446692
ACVR2B	ACVR2B	-	chr3:38451025-38493142	q1	q2	OK	0.970835	1.63367	0.750814	1.65055	5e-05	0.000446692
ADAM12	ADAM12	-	chr10:126012383-126388558	q1	q2	OK	0.495907	2.07814	2.06715	4.05971	5e-05	0.000446692
ADAM19	ADAM19	-	chr5:157477302-157575823	q1	q2	OK	0.511588	0.888127	0.795783	1.72343	5e-05	0.000446692
ADAM8	ADAM8	-	chr10:133262414-133276903	q1	q2	OK	4.49782	2.01577	-1.15789	-2.42579	5e-05	0.000446692
ADAMDEC1	ADAMDEC1	-	chr8:24294038-24548618	q1	q2	OK	0.235847	0.847059	1.84461	1.94643	5e-05	0.000446692
ADCK2	ADCK2	-	chr7:140673151-140695108	q1	q2	OK	1.19905	2.6458	1.14181	2.46002	5e-05	0.000446692
ADCY7	ADCY7	-	chr16:50266538-50318134	q1	q2	OK	1.33466	2.26622	0.763813	1.7001	5e-05	0.000446692
ADGRF4	ADGRF4	-	chr6:47698543-47722021	q1	q2	OK	6.01198	2.71478	-1.147	-2.75128	5e-05	0.000446692
ADGRG6	ADGRG6	-	chr6:142301917-142446266	q1	q2	OK	0.965208	2.30246	1.25427	2.95798	5e-05	0.000446692
ADM	ADM	-	chr11:10304978-10307402	q1	q2	OK	592.016	292.618	-1.01662	-2.14857	5e-05	0.000446692
ADRB1	ADRB1	-	chr10:114044045-114046908	q1	q2	OK	20.8943	11.0462	-0.919558	-1.76066	5e-05	0.000446692
ADRM1	ADRM1	-	chr20:62302894-62308862	q1	q2	OK	35.4941	22.209	-0.676434	-1.66767	5e-05	0.000446692
AGPAT3	AGPAT3	-	chr21:43865233-43987594	q1	q2	OK	0.553831	0.972205	0.811814	1.80697	5e-05	0.000446692
AK3	AK3	-	chr9:4709554-4742043	q1	q2	OK	9.58749	3.64313	-1.39597	-3.19252	5e-05	0.000446692
AKAP11	AKAP11	-	chr13:42272151-42323267	q1	q2	OK	0.464615	0.873337	0.910502	1.91149	5e-05	0.000446692
AKIRIN1	AKIRIN1	-	chr1:38991242-39006065	q1	q2	OK	7.75474	4.28469	-0.855888	-2.03151	5e-05	0.000446692
AKIRIN2	AKIRIN2	-	chr6:87674858-87702267	q1	q2	OK	1.86566	0.951021	-0.972139	-2.04389	5e-05	0.000446692
AKR1B1	AKR1B1	-	chr7:134442348-134459239	q1	q2	OK	51.7259	17.4931	-1.5641	-3.35461	5e-05	0.000446692
AKT1S1	AKT1S1	-	chr19:49869031-49888750	q1	q2	OK	12.2646	6.50848	-0.914112	-1.63898	5e-05	0.000446692
ALAD	ALAD	-	chr9:113386310-113401338	q1	q2	OK	1.13823	2.40631	1.08002	2.13443	5e-05	0.000446692
ALAS1	ALAS1	-	chr3:52198081-52214327	q1	q2	OK	24.7687	9.34089	-1.40689	-3.36003	5e-05	0.000446692
ALPP	ALPP	-	chr2:232378532-232382889	q1	q2	OK	133.923	64.4457	-1.05525	-2.45254	5e-05	0.000446692
ALPPL2	ALPPL2	-	chr2:232406840-232410714	q1	q2	OK	4.44261	1.07714	-2.04421	-2.52281	5e-05	0.000446692
AMIGO1	AMIGO1	-	chr1:109504173-109509751	q1	q2	OK	0.357794	1.52745	2.09392	2.50828	5e-05	0.000446692
AMIGO2	AMIGO2	-	chr12:47075705-47236663	q1	q2	OK	4.87331	2.08134	-1.22739	-1.67392	5e-05	0.000446692
AMZ2	AMZ2	-	chr17:68206127-68257164	q1	q2	OK	1.69297	3.29218	0.959485	1.84021	5e-05	0.000446692
ANK3	ANK3	-	chr10:60026296-60733526	q1	q2	OK	0.312525	0.805404	1.36574	2.98653	5e-05	0.000446692
ANKRD10	ANKRD10	-	chr13:110878538-110915107	q1	q2	OK	6.29577	3.80754	-0.725523	-1.73636	5e-05	0.000446692
ANKRD13A	ANKRD13A	-	chr12:109999428-110039430	q1	q2	OK	6.01853	3.19944	-0.911591	-2.20442	5e-05	0.000446692
ANKRD50	ANKRD50	-	chr4:124664047-124712732	q1	q2	OK	0.526903	0.909159	0.786995	1.60674	5e-05	0.000446692
ANXA1	ANXA1	-	chr9:73151729-73170394	q1	q2	OK	140.803	54.9678	-1.35702	-2.38137	5e-05	0.000446692
AP5Z1	AP5Z1	-	chr7:4775629-4794395	q1	q2	OK	6.10351	3.21207	-0.926137	-2.20546	5e-05	0.000446692
APMAP	APMAP	-	chr20:24962942-24992789	q1	q2	OK	7.84069	4.33637	-0.85449	-2.09344	5e-05	0.000446692
APOC1	APOC1	-	chr19:44914245-44919349	q1	q2	OK	1.40529	7.92851	2.49618	3.77247	5e-05	0.000446692
APOE	APOE	-	chr19:44905747-44909395	q1	q2	OK	77.3641	211.382	1.45011	2.50851	5e-05	0.000446692
APP	APP	-	chr21:25880548-26171128	q1	q2	OK	4.94434	2.6582	-0.895327	-1.88157	5e-05	0.000446692
ARFGAP3	ARFGAP3	-	chr22:42796524-42857402	q1	q2	OK	1.66455	0.724297	-1.20048	-2.78897	5e-05	0.000446692
ARHGEF16	ARHGEF16	-	chr1:3454581-3481113	q1	q2	OK	0.878195	1.81448	1.04695	2.13847	5e-05	0.000446692
ARHGEF2	ARHGEF2	-	chr1:155946837-155979560	q1	q2	OK	1.51948	2.61102	0.781042	1.79737	5e-05	0.000446692
ARID5B	ARID5B	-	chr10:61901252-62096948	q1	q2	OK	6.94731	2.67636	-1.37618	-3.26498	5e-05	0.000446692
ARL2	ARL2	-	chr11:65014111-65040572	q1	q2	OK	1.90916	4.2235	1.1455	1.85786	5e-05	0.000446692
ARL4A	ARL4A	-	chr7:12686825-12690933	q1	q2	OK	8.50123	3.70142	-1.19959	-2.27406	5e-05	0.000446692
ATF3	ATF3	-	chr1:212565332-212620777	q1	q2	OK	71.3831	36.1965	-0.979733	-2.16913	5e-05	0.000446692
ATG13	ATG13	-	chr11:46617274-46676018	q1	q2	OK	2.3386	1.38863	-0.751983	-1.82776	5e-05	0.000446692
ATG2A	ATG2A	-	chr11:64894530-64917250	q1	q2	OK	4.66627	2.68418	-0.79779	-1.87955	5e-05	0.000446692
ATL3	ATL3	-	chr11:63624080-63671974	q1	q2	OK	0.541515	0.996344	0.879641	1.85055	5e-05	0.000446692
ATP2B4	ATP2B4	-	chr1:203626785-203744081	q1	q2	OK	4.08058	1.90881	-1.0961	-2.57292	5e-05	0.000446692
ATP6V0E1	ATP6V0E1	-	chr5:172983758-173034897	q1	q2	OK	4.67462	2.7847	-0.747326	-1.81993	5e-05	0.000446692
ATP6V1B1	ATP6V1B1	-	chr2:70935866-70965431	q1	q2	OK	0.641463	1.62409	1.34019	2.64394	5e-05	0.000446692
ATP6V1E1	ATP6V1E1	-	chr22:17592134-17628822	q1	q2	OK	6.0448	3.81401	-0.664387	-1.62203	5e-05	0.000446692
ATP6V1G1	ATP6V1G1	-	chr9:114587712-114598872	q1	q2	OK	15.5638	9.98265	-0.640701	-1.57744	5e-05	0.000446692
AZIN1	AZIN1	-	chr8:102826300-102864200	q1	q2	OK	18.8561	10.4617	-0.84991	-1.95031	5e-05	0.000446692
B3GNT5	B3GNT5	-	chr3:183178002-183428269	q1	q2	OK	1.87864	0.89155	-1.0753	-1.64918	5e-05	0.000446692
BAG1	BAG1	-	chr9:33252469-33264761	q1	q2	OK	3.32987	1.87368	-0.829593	-1.72184	5e-05	0.000446692
BAIAP2-AS1	BAIAP2-AS1	-	chr17:81029131-81034719	q1	q2	OK	0.608857	1.59859	1.39262	1.82995	5e-05	0.000446692
BCAM	BCAM	-	chr19:44809057-44821421	q1	q2	OK	10.0824	3.10158	-1.70076	-3.71674	5e-05	0.000446692
BCAR4	BCAR4	-	chr16:11819833-11828832	q1	q2	OK	8.99515	3.96243	-1.18276	-2.64544	5e-05	0.000446692
BCAT1	BCAT1	-	chr12:24810022-24949459	q1	q2	OK	0.625009	1.1434	0.871387	2.04092	5e-05	0.000446692
BCL6	BCL6	-	chr3:187698257-187745725	q1	q2	OK	1.80102	0.69165	-1.3807	-2.09747	5e-05	0.000446692
BDKRB2	BDKRB2	-	chr14:96204796-96244329	q1	q2	OK	4.14365	1.48012	-1.48518	-3.42987	5e-05	0.000446692
BET1L	BET1L	-	chr11:202922-207422	q1	q2	OK	18.948	11.4578	-0.725712	-1.69305	5e-05	0.000446692
BLVRB	BLVRB	-	chr19:40447782-40465818	q1	q2	OK	0.748269	1.53948	1.04082	1.9462	5e-05	0.000446692
BTBD3	BTBD3	-	chr20:11890721-11926595	q1	q2	OK	10.3329	5.84875	-0.821045	-1.81446	5e-05	0.000446692
BTF3	BTF3	-	chr5:73498423-73505623	q1	q2	OK	12.2423	7.62936	-0.682238	-1.60849	5e-05	0.000446692
BTG1	BTG1	-	chr12:91984974-92145897	q1	q2	OK	113.274	45.2246	-1.32463	-2.94609	5e-05	0.000446692
BTG2	BTG2	-	chr1:203305534-203309601	q1	q2	OK	290.527	75.2149	-1.94958	-4.2411	5e-05	0.000446692
BZW2	BZW2	-	chr7:16646132-16706523	q1	q2	OK	5.92052	3.67231	-0.689037	-1.66679	5e-05	0.000446692
C11orf96	C11orf96	-	chr11:43942554-43943883	q1	q2	OK	8.94933	1.92176	-2.21935	-2.51579	5e-05	0.000446692
C16orf72	C16orf72	-	chr16:9091678-9119698	q1	q2	OK	15.6571	8.74346	-0.840543	-2.03217	5e-05	0.000446692
C1QA	C1QA	-	chr1:22636504-22639682	q1	q2	OK	3.27783	10.7118	1.70838	2.77338	5e-05	0.000446692
C1QB	C1QB	-	chr1:22652979-22661636	q1	q2	OK	1.17216	4.2633	1.8628	3.16166	5e-05	0.000446692
C1QC	C1QC	-	chr1:22643615-22648111	q1	q2	OK	1.70429	6.12794	1.84623	2.97562	5e-05	0.000446692
C1R	C1R	-	chr12:7080209-7092607	q1	q2	OK	4.86708	2.11623	-1.20156	-2.48639	5e-05	0.000446692
C1S	C1S	-	chr12:7060659-7071031	q1	q2	OK	10.2683	3.92239	-1.38839	-3.07585	5e-05	0.000446692
C1orf162	C1orf162	-	chr1:111473867-111478512	q1	q2	OK	0.247429	1.01787	2.04047	2.08408	5e-05	0.000446692
C1orf198	C1orf198	-	chr1:230837117-230869589	q1	q2	OK	0.83048	1.62236	0.966073	1.87508	5e-05	0.000446692
C20orf24	C20orf24	-	chr20:36573471-36646216	q1	q2	OK	20.5964	11.6068	-0.827419	-1.94266	5e-05	0.000446692
C3orf52	C3orf52	-	chr3:112086333-112118226	q1	q2	OK	1.87584	0.552472	-1.76356	-3.64601	5e-05	0.000446692
C5orf30	C5orf30	-	chr5:103258700-103278660	q1	q2	OK	2.64998	0.915868	-1.53277	-3.01507	5e-05	0.000446692
C8orf58	C8orf58	-	chr8:22599599-22604149	q1	q2	OK	3.68595	8.06833	1.13023	2.23947	5e-05	0.000446692
CAB39	CAB39	-	chr2:230712840-230821075	q1	q2	OK	1.71509	1.08107	-0.665827	-1.60493	5e-05	0.000446692
CACFD1	CACFD1	-	chr9:133459963-133470787	q1	q2	OK	1.09793	2.25264	1.03682	1.8804	5e-05	0.000446692
CALM1	CALM1	-	chr14:90396981-90408275	q1	q2	OK	14.3812	22.8776	0.669746	1.63783	5e-05	0.000446692
CALM2	CALM2	-	chr2:47160080-47176936	q1	q2	OK	4.07239	8.50182	1.0619	2.53633	5e-05	0.000446692
CAPG	CAPG	-	chr2:85394746-85414074	q1	q2	OK	2.26319	5.47459	1.27439	2.5706	5e-05	0.000446692
CAVIN1	CAVIN1	-	chr17:42402447-42423320	q1	q2	OK	17.6365	9.98247	-0.821098	-1.98702	5e-05	0.000446692
CBX6	CBX6	-	chr22:38861425-38872334	q1	q2	OK	3.10397	5.81495	0.90565	1.99329	5e-05	0.000446692
CCDC127	CCDC127	-	chr5:204758-218182	q1	q2	OK	0.578456	1.16183	1.00613	1.6489	5e-05	0.000446692
CCDC59	CCDC59	-	chr12:82352302-82479237	q1	q2	OK	6.75295	3.35761	-1.00808	-1.91002	5e-05	0.000446692
CCDC71L	CCDC71L	-	chr7:106654360-106661188	q1	q2	OK	5.6883	2.82586	-1.00931	-2.03857	5e-05	0.000446692
CCL5	CCL5	-	chr17_KI270857v1_alt:106022-114905	q1	q2	OK	3.53822	0.98541	-1.84423	-3.01578	5e-05	0.000446692
CCNDBP1	CCNDBP1	-	chr15:43185266-43197177	q1	q2	OK	39.732	14.4831	-1.45593	-3.49042	5e-05	0.000446692
CCNL1	CCNL1	-	chr3:157146500-157160760	q1	q2	OK	9.09797	5.40802	-0.750444	-1.80726	5e-05	0.000446692
CCPG1	CCPG1	-	chr15:55317182-55508234	q1	q2	OK	0.621091	1.1617	0.903355	1.77692	5e-05	0.000446692
CD47	CD47	-	chr3:108043092-108091088	q1	q2	OK	3.48563	2.09714	-0.732997	-1.77868	5e-05	0.000446692
CD74	CD74	-	chr5:150401635-150412936	q1	q2	OK	5.29595	9.81281	0.889777	1.8435	5e-05	0.000446692
CDH1	CDH1	-	chr16:68737288-68835542	q1	q2	OK	4.49374	2.09066	-1.10396	-2.61606	5e-05	0.000446692
CDH5	CDH5	-	chr16:66366605-66404786	q1	q2	OK	22.2998	6.79515	-1.71445	-3.66498	5e-05	0.000446692
CDK2	CDK2	-	chr12:55966767-55972789	q1	q2	OK	17.9016	9.99173	-0.841283	-1.96893	5e-05	0.000446692
CEBPD	CEBPD	-	chr8:47736912-47738164	q1	q2	OK	671.208	187.416	-1.84052	-4.23981	5e-05	0.000446692
CENPN	CENPN	-	chr16:80975793-81033104	q1	q2	OK	2.54295	1.05005	-1.27604	-2.32262	5e-05	0.000446692
CEP85	CEP85	-	chr1:26234151-26278810	q1	q2	OK	23.0209	6.72578	-1.77517	-3.62421	5e-05	0.000446692
CERS2	CERS2	-	chr1:150965171-150975003	q1	q2	OK	3.50493	6.85147	0.967027	2.15446	5e-05	0.000446692
CFB	CFB	-	chr6_GL000256v2_alt:3247131-3253273	q1	q2	OK	43.9541	11.9229	-1.88226	-4.20302	5e-05	0.000446692
CGB3	CGB3	-	chr19:49022867-49024375	q1	q2	OK	1.98797	16.9652	3.09322	4.16698	5e-05	0.000446692
CGB5	CGB5	-	chr19:49043843-49045311	q1	q2	OK	1.66435	18.9701	3.51069	4.68085	5e-05	0.000446692
CGB8	CGB8	-	chr19:49047636-49049111	q1	q2	OK	1.65719	11.2191	2.75914	3.60503	5e-05	0.000446692
CGN	CGN	-	chr1:151511384-151538691	q1	q2	OK	0.354914	0.959898	1.43541	2.54273	5e-05	0.000446692
CHAC1	CHAC1	-	chr15:40953469-40956519	q1	q2	OK	35.5987	11.4208	-1.64016	-3.59258	5e-05	0.000446692
CHCHD10	CHCHD10	-	chr22_KI270879v1_alt:446-4334	q1	q2	OK	1.08408	3.44233	1.66691	1.92955	5e-05	0.000446692
CHI3L1	CHI3L1	-	chr1:203178929-203186794	q1	q2	OK	6.188	13.8563	1.163	1.91178	5e-05	0.000446692
CHI3L2	CHI3L2	-	chr1:111227657-111243440	q1	q2	OK	4.46973	1.57968	-1.50055	-2.77973	5e-05	0.000446692
CHP1	CHP1	-	chr15:41231237-41281885	q1	q2	OK	2.65814	1.52287	-0.803629	-1.94293	5e-05	0.000446692
CHPT1	CHPT1	-	chr12:101697637-101739472	q1	q2	OK	0.376201	0.81764	1.11996	2.00398	5e-05	0.000446692
CITED2	CITED2	-	chr6:139372253-139374650	q1	q2	OK	217.151	99.2622	-1.12938	-2.67961	5e-05	0.000446692
CKB	CKB	-	chr14:103519656-103522859	q1	q2	OK	8.52114	1.95218	-2.12596	-3.34843	5e-05	0.000446692
CLDN1	CLDN1	-	chr3:190305699-190322446	q1	q2	OK	14.7244	5.40121	-1.44686	-3.37623	5e-05	0.000446692
CLDN19	CLDN19	-	chr1:42733091-42740254	q1	q2	OK	1.77592	6.55532	1.8841	3.28086	5e-05	0.000446692
CLIC3	CLIC3	-	chr9:136994606-136996572	q1	q2	OK	57.2592	98.0696	0.776297	1.86445	5e-05	0.000446692
CLIC5	CLIC5	-	chr6:45898451-46080348	q1	q2	OK	0.503638	0.976412	0.955103	1.80265	5e-05	0.000446692
COL3A1	COL3A1	-	chr2:188974371-189012746	q1	q2	OK	0.676531	1.22762	0.85963	1.61179	5e-05	0.000446692
COQ10B	COQ10B	-	chr2:197453421-197475309	q1	q2	OK	3.25066	1.94416	-0.741586	-1.6756	5e-05	0.000446692
COTL1	COTL1	-	chr16:84565596-84618096	q1	q2	OK	6.82219	3.96734	-0.782062	-1.83654	5e-05	0.000446692
CPNE3	CPNE3	-	chr8:86514425-86561498	q1	q2	OK	0.56543	1.06015	0.906853	1.95467	5e-05	0.000446692
CPOX	CPOX	-	chr3:98579444-98593611	q1	q2	OK	0.704602	1.72169	1.28895	2.30229	5e-05	0.000446692
CPT1A	CPT1A	-	chr11:68754618-68841931	q1	q2	OK	0.825241	0.263827	-1.64522	-3.0555	5e-05	0.000446692
CRAT	CRAT	-	chr9:129094792-129110798	q1	q2	OK	0.699943	1.57327	1.16846	2.10421	5e-05	0.000446692
CRH	CRH	-	chr8:66176375-66178645	q1	q2	OK	44.9293	18.1356	-1.30883	-2.58589	5e-05	0.000446692
CRIP2	CRIP2	-	chr14:105472936-105480170	q1	q2	OK	2.16724	6.34713	1.55025	2.30607	5e-05	0.000446692
CSH1	CSH1	-	chr17:63894906-63896661	q1	q2	OK	21.9663	97.2367	2.14621	4.08489	5e-05	0.000446692
CSH2	CSH2	-	chr17:63872010-63873729	q1	q2	OK	17.3666	78.2466	2.17172	3.95946	5e-05	0.000446692
CSHL1	CSHL1	-	chr17:63909595-63911328	q1	q2	OK	0.729059	20.6705	4.82539	5.8281	5e-05	0.000446692
CSRNP1	CSRNP1	-	chr3:39141849-39154602	q1	q2	OK	57.1753	30.9075	-0.887436	-2.11333	5e-05	0.000446692
CTSC	CTSC	-	chr11:88293590-88337787	q1	q2	OK	2.53287	1.40997	-0.845106	-1.97851	5e-05	0.000446692
CTSS	CTSS	-	chr1:150730194-150765957	q1	q2	OK	1.12284	2.05122	0.869322	1.7754	5e-05	0.000446692
CTSV	CTSV	-	chr9:97029675-97039643	q1	q2	OK	5.99043	1.63901	-1.86983	-3.52767	5e-05	0.000446692
CTSZ	CTSZ	-	chr20:58995185-59007254	q1	q2	OK	6.55519	12.6358	0.946802	2.13207	5e-05	0.000446692
CX3CL1	CX3CL1	-	chr16:57372456-57385048	q1	q2	OK	1.13949	0.0794901	-3.84147	-4.2983	5e-05	0.000446692
CXCL1	CXCL1	-	chr4:73869390-73871302	q1	q2	OK	2.28235	0.487126	-2.22815	-2.18752	5e-05	0.000446692
CXCL2	CXCL2	-	chr4:74097035-74099280	q1	q2	OK	3.68879	0.941695	-1.96982	-2.34452	5e-05	0.000446692
CXCL5	CXCL5	-	chr4:73995640-73998729	q1	q2	OK	3.08937	0.128686	-4.58538	-4.09616	5e-05	0.000446692
CXCL8	CXCL8	-	chr4:73740504-73743716	q1	q2	OK	36.719	6.03859	-2.60425	-4.69344	5e-05	0.000446692
CYR61	CYR61	-	chr1:85580759-85583965	q1	q2	OK	66.6809	26.9013	-1.3096	-3.04682	5e-05	0.000446692
DAPK3	DAPK3	-	chr19:3958451-3971123	q1	q2	OK	13.534	7.9931	-0.759765	-1.86132	5e-05	0.000446692
DAPP1	DAPP1	-	chr4:99816822-99870189	q1	q2	OK	2.61105	1.16907	-1.15928	-2.71786	5e-05	0.000446692
DAZAP1	DAZAP1	-	chr19:1407567-1435687	q1	q2	OK	6.58434	3.68771	-0.836313	-2.05149	5e-05	0.000446692
DAZAP2	DAZAP2	-	chr12:51238722-51270418	q1	q2	OK	36.4387	18.4942	-0.978395	-1.84292	5e-05	0.000446692
DDRGK1	DDRGK1	-	chr20:3190348-3204697	q1	q2	OK	1.84861	3.57686	0.95225	2.03987	5e-05	0.000446692
DDX21	DDX21	-	chr10:68956121-68985069	q1	q2	OK	8.50358	5.30631	-0.680361	-1.6727	5e-05	0.000446692
DDX28	DDX28	-	chr16:68021272-68079323	q1	q2	OK	32.5564	17.8504	-0.866986	-1.64434	5e-05	0.000446692
DEF8	DEF8	-	chr16:89948729-89968060	q1	q2	OK	0.785676	1.65439	1.07429	2.06915	5e-05	0.000446692
DIO2	DIO2	-	chr14:80197523-80455467	q1	q2	OK	19.2901	3.05991	-2.6563	-4.96926	5e-05	0.000446692
DIP2B	DIP2B	-	chr12:50504983-50748667	q1	q2	OK	1.18595	0.741653	-0.67723	-1.66718	5e-05	0.000446692
DIRC2	DIRC2	-	chr3:122795052-122881139	q1	q2	OK	6.15463	2.38962	-1.36489	-3.23499	5e-05	0.000446692
DLL4	DLL4	-	chr15:40929331-40939060	q1	q2	OK	1.00522	0.0500528	-4.32792	-4.18341	5e-05	0.000446692
DNASE2	DNASE2	-	chr19:12875209-12881521	q1	q2	OK	3.70616	6.56473	0.824809	1.71553	5e-05	0.000446692
DPH1	DPH1	-	chr17:2030110-2043431	q1	q2	OK	3.58212	1.19287	-1.58637	-1.78121	5e-05	0.000446692
DPP4	DPP4	-	chr2:161992243-162074542	q1	q2	OK	10.5665	4.93212	-1.09922	-2.38603	5e-05	0.000446692
DPYSL2	DPYSL2	-	chr8:26514191-26658177	q1	q2	OK	0.554413	1.05102	0.922753	2.05911	5e-05	0.000446692
DR1	DR1	-	chr1:93345919-93362591	q1	q2	OK	9.69289	5.60839	-0.78934	-1.93632	5e-05	0.000446692
DRAM1	DRAM1	-	chr12:101877325-101923623	q1	q2	OK	2.47019	1.15578	-1.09575	-2.53327	5e-05	0.000446692
DSN1	DSN1	-	chr20:36751789-36773827	q1	q2	OK	1.56389	0.865363	-0.853765	-1.73125	5e-05	0.000446692
DUBR	DUBR	-	chr3:107240690-107326964	q1	q2	OK	14.1013	4.77583	-1.562	-3.33241	5e-05	0.000446692
DUSP1	DUSP1	-	chr5:172768088-172771200	q1	q2	OK	170.128	73.5698	-1.20944	-2.81094	5e-05	0.000446692
DUSP10	DUSP10	-	chr1:221701418-221742176	q1	q2	OK	0.820091	0.40482	-1.0185	-1.99678	5e-05	0.000446692
DUSP5	DUSP5	-	chr10:110497865-110511544	q1	q2	OK	47.0497	20.0434	-1.23106	-2.69264	5e-05	0.000446692
DVL2	DVL2	-	chr17:7225340-7234544	q1	q2	OK	11.6213	7.05203	-0.720663	-1.7096	5e-05	0.000446692
EAF1	EAF1	-	chr3:15427555-15442613	q1	q2	OK	5.40521	3.36347	-0.684401	-1.5879	5e-05	0.000446692
EDF1	EDF1	-	chr9:136862112-136866336	q1	q2	OK	67.1991	38.5868	-0.800333	-1.95	5e-05	0.000446692
EDN1	EDN1	-	chr6:12290294-12297194	q1	q2	OK	3.11365	0.580517	-2.4232	-3.58606	5e-05	0.000446692
EFEMP1	EFEMP1	-	chr2:55865960-55924163	q1	q2	OK	3.713	2.00233	-0.890909	-2.14251	5e-05	0.000446692
EFNB1	EFNB1	-	chrX:68828995-68842163	q1	q2	OK	1.05365	2.45031	1.21757	2.19777	5e-05	0.000446692
EFS	EFS	-	chr14:23356398-23365633	q1	q2	OK	0.721057	1.95934	1.44218	2.31402	5e-05	0.000446692
EHBP1L1	EHBP1L1	-	chr11:65576036-65592650	q1	q2	OK	1.03358	2.02279	0.968701	1.89864	5e-05	0.000446692
EIF4A3	EIF4A3	-	chr17:80135212-80147183	q1	q2	OK	7.24134	4.27858	-0.759124	-1.77266	5e-05	0.000446692
EIF5A	EIF5A	-	chr17:7306997-7312463	q1	q2	OK	31.5663	18.7048	-0.754975	-1.82646	5e-05	0.000446692
ELF3	ELF3	-	chr1:202010560-202017187	q1	q2	OK	44.8554	27.3485	-0.713822	-1.71369	5e-05	0.000446692
ELL2	ELL2	-	chr5:95885096-96631085	q1	q2	OK	1.58924	0.827723	-0.941112	-2.22134	5e-05	0.000446692
EMP2	EMP2	-	chr16:10528420-10580716	q1	q2	OK	1.23249	3.40652	1.46672	3.36613	5e-05	0.000446692
ENDOD1	ENDOD1	-	chr11:95089808-95132651	q1	q2	OK	2.55975	1.38173	-0.889525	-2.01144	5e-05	0.000446692
ENDOU	ENDOU	-	chr12:47709733-47725572	q1	q2	OK	1.40557	4.1715	1.56941	3.03344	5e-05	0.000446692
ENTPD7	ENTPD7	-	chr10:99659375-99756137	q1	q2	OK	1.16687	0.41	-1.50895	-1.99161	5e-05	0.000446692
EPOP	EPOP	-	chr17_KI270857v1_alt:2707023-2710253	q1	q2	OK	39.9135	8.5131	-2.22912	-4.8461	5e-05	0.000446692
EPPK1	EPPK1	-	chr8:143857317-143878464	q1	q2	OK	5.3554	2.52459	-1.08494	-2.44166	5e-05	0.000446692
ERBB2	ERBB2	-	chr17:39688082-39730563	q1	q2	OK	2.94661	5.7941	0.975527	1.86287	5e-05	0.000446692
ERRFI1	ERRFI1	-	chr1:8011717-8026333	q1	q2	OK	29.6883	17.57	-0.756782	-1.73447	5e-05	0.000446692
ERVFRD-1	ERVFRD-1	-	chr6:11094031-11138736	q1	q2	OK	22.644	1.59859	-3.82426	-3.97192	5e-05	0.000446692
ERVV-1	ERVV-1	-	chr19:53014089-53016580	q1	q2	OK	44.1739	17.7988	-1.31141	-2.2936	5e-05	0.000446692
ERVV-2	ERVV-2	-	chr19:53044736-53051127	q1	q2	OK	50.3391	11.9763	-2.07149	-4.33451	5e-05	0.000446692
ERVW-1	ERVW-1	-	chr7:92468378-92477915	q1	q2	OK	73.8097	41.9176	-0.816253	-1.60257	5e-05	0.000446692
ESRRG	ESRRG	-	chr1:216503244-217137755	q1	q2	OK	1.60091	0.99158	-0.691092	-1.6493	5e-05	0.000446692
ESYT1	ESYT1	-	chr12:56128200-56144676	q1	q2	OK	1.88102	4.14544	1.14001	2.52584	5e-05	0.000446692
ETF1	ETF1	-	chr5:138506091-138543300	q1	q2	OK	9.37511	5.44005	-0.785215	-1.89974	5e-05	0.000446692
ETS2	ETS2	-	chr21:38805305-38824954	q1	q2	OK	14.3286	4.99954	-1.51903	-3.51155	5e-05	0.000446692
EVA1A	EVA1A	-	chr2:75492316-75569722	q1	q2	OK	3.44652	2.1174	-0.702848	-1.67196	5e-05	0.000446692
FADS3	FADS3	-	chr11:61873521-61891545	q1	q2	OK	2.32762	4.01238	0.785601	1.7539	5e-05	0.000446692
FAM102A	FAM102A	-	chr9:127940580-127980533	q1	q2	OK	4.59173	2.48068	-0.888306	-1.7779	5e-05	0.000446692
FAM131A	FAM131A	-	chr3:184335927-184361651	q1	q2	OK	10.3057	5.67997	-0.859494	-1.88708	5e-05	0.000446692
FAM53C	FAM53C	-	chr5:138285263-138349729	q1	q2	OK	11.0409	6.65804	-0.729687	-1.71671	5e-05	0.000446692
FAM78A	FAM78A	-	chr9:131258076-131276519	q1	q2	OK	1.38722	3.02468	1.12458	2.37854	5e-05	0.000446692
FAR2	FAR2	-	chr12:29149001-29335616	q1	q2	OK	3.86549	1.03433	-1.90195	-3.64793	5e-05	0.000446692
FBXO32	FBXO32	-	chr8:123497885-123541253	q1	q2	OK	2.51541	0.872267	-1.52795	-3.41514	5e-05	0.000446692
FCER1G	FCER1G	-	chr1:161215295-161219248	q1	q2	OK	1.86981	4.77499	1.35261	2.11128	5e-05	0.000446692
FCGR3A	FCGR3A	-	chr1:161541759-161550737	q1	q2	OK	0.30243	1.49786	2.30823	2.79421	5e-05	0.000446692
FCGRT	FCGRT	-	chr19:49512277-49526428	q1	q2	OK	0.63834	1.85586	1.53969	2.54244	5e-05	0.000446692
FERMT2	FERMT2	-	chr14:52857269-52951097	q1	q2	OK	2.91354	1.7486	-0.736572	-1.7873	5e-05	0.000446692
FHL1	FHL1	-	chrX:136146700-136211359	q1	q2	OK	0.167809	0.929848	2.47017	3.17251	5e-05	0.000446692
FJX1	FJX1	-	chr11:35618185-35620873	q1	q2	OK	7.93422	3.90106	-1.02422	-1.77718	5e-05	0.000446692
FKBP14	FKBP14	-	chr7:30010581-30026801	q1	q2	OK	1.4283	0.478111	-1.57888	-2.67472	5e-05	0.000446692
FKBP4	FKBP4	-	chr12:2742624-2889525	q1	q2	OK	7.48907	14.7489	0.977752	1.60853	5e-05	0.000446692
FKBP9	FKBP9	-	chr7:32957402-33006931	q1	q2	OK	0.801622	1.44298	0.848056	1.75608	5e-05	0.000446692
FLNC	FLNC	-	chr7:128830427-128862626	q1	q2	OK	1.78454	0.858319	-1.05596	-1.83023	5e-05	0.000446692
FNDC3A	FNDC3A	-	chr13:48975910-49209779	q1	q2	OK	0.863949	1.60996	0.898004	2.1125	5e-05	0.000446692
FNIP2	FNIP2	-	chr4:158768993-159035181	q1	q2	OK	1.5796	0.713006	-1.14758	-2.33144	5e-05	0.000446692
FOS	FOS	-	chr14:75278776-75282234	q1	q2	OK	157.554	70.8606	-1.15279	-2.61483	5e-05	0.000446692
FOSB	FOSB	-	chr19:45467993-45475179	q1	q2	OK	21.9333	4.2792	-2.35771	-5.17619	5e-05	0.000446692
FOXP1	FOXP1	-	chr3:70954712-71583989	q1	q2	OK	1.02299	0.373655	-1.45302	-2.96813	5e-05	0.000446692
FPR3	FPR3	-	chr19:51795144-51826190	q1	q2	OK	0.613059	1.88408	1.61976	2.9902	5e-05	0.000446692
FRMD6	FRMD6	-	chr14:51454510-51730726	q1	q2	OK	6.66256	2.96714	-1.167	-2.10499	5e-05	0.000446692
FRMD8	FRMD8	-	chr11:65386568-65413524	q1	q2	OK	2.75436	1.54208	-0.83684	-1.92419	5e-05	0.000446692
FSTL3	FSTL3	-	chr19:676387-683392	q1	q2	OK	13.035	44.5086	1.7717	3.44583	5e-05	0.000446692
FTH1	FTH1	-	chr11:61949882-61967660	q1	q2	OK	295.268	119.115	-1.30967	-2.88039	5e-05	0.000446692
FUCA2	FUCA2	-	chr6:143494810-143511883	q1	q2	OK	2.59494	4.38775	0.757778	1.74416	5e-05	0.000446692
FUK	FUK	-	chr16:70454593-70480274	q1	q2	OK	0.577491	1.07668	0.898713	1.71295	5e-05	0.000446692
GAB2	GAB2	-	chr11:78215288-78417822	q1	q2	OK	2.0537	1.23935	-0.728649	-1.77127	5e-05	0.000446692
GABRE	GABRE	-	chrX:151953122-151974679	q1	q2	OK	10.146	5.84813	-0.794866	-1.92174	5e-05	0.000446692
GADD45A	GADD45A	-	chr1:67685175-67688338	q1	q2	OK	30.7995	16.7092	-0.882261	-2.01408	5e-05	0.000446692
GADD45B	GADD45B	-	chr19:2476123-2478259	q1	q2	OK	41.7892	25.7789	-0.696937	-1.60724	5e-05	0.000446692
GAK	GAK	-	chr4:849273-958655	q1	q2	OK	2.29942	1.33779	-0.781424	-1.84998	5e-05	0.000446692
GALK1	GALK1	-	chr17:75757935-75765199	q1	q2	OK	0.477719	1.34029	1.48831	2.04244	5e-05	0.000446692
GAPDH	GAPDH	-	chr12:6534515-6538375	q1	q2	OK	105.05	212.526	1.01656	2.29797	5e-05	0.000446692
GAS2L1	GAS2L1	-	chr22:29306993-29312789	q1	q2	OK	1.45177	3.26432	1.16897	1.96482	5e-05	0.000446692
GATA3	GATA3	-	chr10:8054702-8075201	q1	q2	OK	10.4821	5.97621	-0.810627	-1.9921	5e-05	0.000446692
GBP1	GBP1	-	chr1:89052302-89065360	q1	q2	OK	8.73145	4.62409	-0.917053	-2.11386	5e-05	0.000446692
GBP2	GBP2	-	chr1:89106131-89126159	q1	q2	OK	10.8586	6.60567	-0.717066	-1.75617	5e-05	0.000446692
GCHFR	GCHFR	-	chr15:40764085-40767713	q1	q2	OK	0.789391	3.91989	2.312	3.11324	5e-05	0.000446692
GCNT2	GCNT2	-	chr6:10521333-10629368	q1	q2	OK	1.00392	0.514926	-0.963213	-1.94293	5e-05	0.000446692
GCNT4	GCNT4	-	chr5:75027462-75030899	q1	q2	OK	19.2023	10.4371	-0.879553	-1.94056	5e-05	0.000446692
GDPD5	GDPD5	-	chr11:75434638-75525573	q1	q2	OK	14.4363	6.94239	-1.05619	-2.11298	5e-05	0.000446692
GET4	GET4	-	chr7:876552-896434	q1	q2	OK	5.66952	3.32302	-0.770731	-1.84058	5e-05	0.000446692
GGH	GGH	-	chr8:63015078-63039051	q1	q2	OK	0.847601	0.304801	-1.47552	-2.46358	5e-05	0.000446692
GH2	GH2	-	chr17:63880210-63881942	q1	q2	OK	0.750615	13.4608	4.16455	4.54199	5e-05	0.000446692
GIT1	GIT1	-	chr17:29573467-29589592	q1	q2	OK	1.07091	2.02568	0.919566	1.81227	5e-05	0.000446692
GLCCI1	GLCCI1	-	chr7:7949837-8089079	q1	q2	OK	0.951182	0.583307	-0.705466	-1.66689	5e-05	0.000446692
GLDN	GLDN	-	chr15:51341502-51408001	q1	q2	OK	8.19984	4.46447	-0.877106	-1.96975	5e-05	0.000446692
GLRX	GLRX	-	chr5:95813847-95822873	q1	q2	OK	46.8006	21.1552	-1.14551	-2.68808	5e-05	0.000446692
GLUD1	GLUD1	-	chr10:87050200-87095047	q1	q2	OK	0.848101	1.59329	0.909704	2.05216	5e-05	0.000446692
GMEB1	GMEB1	-	chr1:28668726-28715603	q1	q2	OK	0.92776	0.540296	-0.780002	-1.65793	5e-05	0.000446692
GMEB2	GMEB2	-	chr20:63587592-63627101	q1	q2	OK	1.69827	1.07684	-0.657265	-1.50056	5e-05	0.000446692
GNG11	GNG11	-	chr7:93921702-93926514	q1	q2	OK	0.135159	0.853364	2.6585	2.39105	5e-05	0.000446692
GPNMB	GPNMB	-	chr7:23246695-23275110	q1	q2	OK	5.77745	11.3404	0.972972	2.03109	5e-05	0.000446692
GPS2	GPS2	-	chr17:7312657-7315339	q1	q2	OK	38.5182	22.9242	-0.748668	-1.74457	5e-05	0.000446692
GRB2	GRB2	-	chr17:75318074-75405709	q1	q2	OK	2.42892	1.55086	-0.647244	-1.57963	5e-05	0.000446692
GREM2	GREM2	-	chr1:240489571-240612162	q1	q2	OK	1.02989	0.227138	-2.18084	-4.83711	5e-05	0.000446692
GSTA3	GSTA3	-	chr6:52896639-52909698	q1	q2	OK	3.94912	1.59907	-1.30429	-2.70641	5e-05	0.000446692
H1FX	H1FX	-	chr3:129314769-129324569	q1	q2	OK	118.897	64.4655	-0.883106	-2.12917	5e-05	0.000446692
H2AFJ	H2AFJ	-	chr12:14774334-14778002	q1	q2	OK	44.6151	17.2714	-1.36915	-3.24117	5e-05	0.000446692
H3F3B	H3F3B	-	chr17:75776432-75779935	q1	q2	OK	127.845	60.0021	-1.09131	-2.62925	5e-05	0.000446692
H6PD	H6PD	-	chr1:9234802-9271335	q1	q2	OK	1.40965	2.62881	0.899067	2.07832	5e-05	0.000446692
HACD3	HACD3	-	chr15:65530487-65578355	q1	q2	OK	1.69773	3.35794	0.983967	2.37893	5e-05	0.000446692
HAVCR2	HAVCR2	-	chr5:157085830-157109237	q1	q2	OK	0.388837	0.995736	1.3566	2.17923	5e-05	0.000446692
HBG2	HBG2	-	chr11:5253189-5254781	q1	q2	OK	1.98019	0.358883	-2.46405	-2.11182	5e-05	0.000446692
HDAC5	HDAC5	-	chr17:44076751-44123646	q1	q2	OK	7.12747	3.76629	-0.920244	-2.07113	5e-05	0.000446692
HEG1	HEG1	-	chr3:124965708-125055958	q1	q2	OK	1.22428	0.627098	-0.965175	-1.80988	5e-05	0.000446692
HES1	HES1	-	chr3:194136140-194138612	q1	q2	OK	18.0218	9.80382	-0.878325	-1.77851	5e-05	0.000446692
HIST1H1B	HIST1H1B	-	chr6:27866790-27867581	q1	q2	OK	24.2955	9.21657	-1.39839	-2.15938	5e-05	0.000446692
HIST1H1C	HIST1H1C	-	chr6:26055738-26056471	q1	q2	OK	750.776	272.856	-1.46024	-3.47385	5e-05	0.000446692
HIST1H2AG	HIST1H2AG	-	chr6:27133036-27133535	q1	q2	OK	60.5819	27.0255	-1.16457	-1.9442	5e-05	0.000446692
HIST1H2AI	HIST1H2AI	-	chr6:27808197-27808667	q1	q2	OK	16.8358	4.54625	-1.88879	-2.09378	5e-05	0.000446692
HIST1H2BD	HIST1H2BD	-	chr6:26158119-26171348	q1	q2	OK	218.664	110.313	-0.98712	-1.83528	5e-05	0.000446692
HIST1H3B	HIST1H3B	-	chr6:26031587-26032060	q1	q2	OK	72.263	8.10454	-3.15646	-4.01147	5e-05	0.000446692
HIST1H3C	HIST1H3C	-	chr6:26045409-26045869	q1	q2	OK	53.9063	15.8534	-1.76566	-2.54763	5e-05	0.000446692
HIST1H3D	HIST1H3D	-	chr6:26196782-26199293	q1	q2	OK	9.55987	4.08732	-1.22583	-1.85302	5e-05	0.000446692
HIST1H3F	HIST1H3F	-	chr6:26250140-26250607	q1	q2	OK	45.289	11.2002	-2.01563	-2.68174	5e-05	0.000446692
HIST2H2AC	HIST2H2AC	-	chr1:149886973-149887411	q1	q2	OK	641.793	379.765	-0.757	-1.84646	5e-05	0.000446692
HIST2H2BE	HIST2H2BE	-	chr1:149884458-149886682	q1	q2	OK	97.348	38.6754	-1.33173	-3.17466	5e-05	0.000446692
HIST3H2A	HIST3H2A	-	chr1:228457362-228457859	q1	q2	OK	83.5613	44.8091	-0.899043	-1.63785	5e-05	0.000446692
HK3	HK3	-	chr5:176810557-176899332	q1	q2	OK	0.542217	1.30267	1.26453	1.88899	5e-05	0.000446692
HLA-DMA	HLA-DMA	-	chr6_GL000256v2_alt:4347847-4352360	q1	q2	OK	0.758357	2.32592	1.61685	2.11195	5e-05	0.000446692
HLA-DMB	HLA-DMB	-	chr6_GL000256v2_alt:4333860-4340303	q1	q2	OK	0.362427	1.69525	2.22574	2.65589	5e-05	0.000446692
HLA-DRA	HLA-DRA	-	chr6_KI270758v1_alt:9685-14891	q1	q2	OK	5.76166	11.2962	0.971281	1.80535	5e-05	0.000446692
HLA-DRB1	HLA-DRB1	-	chr6_GL000256v2_alt:3851134-3993866	q1	q2	OK	1.72425	3.11469	0.853117	1.58664	5e-05	0.000446692
HLA-E	HLA-E	-	chr6_GL000256v2_alt:1790173-1794974	q1	q2	OK	86.5059	41.6869	-1.05321	-2.45695	5e-05	0.000446692
HLA-G	HLA-G	-	chr6_GL000256v2_alt:1133008-1137167	q1	q2	OK	14.723	6.76037	-1.12289	-2.11087	5e-05	0.000446692
HMGB3	HMGB3	-	chrX:150980506-150990775	q1	q2	OK	79.2499	37.6781	-1.07268	-2.41402	5e-05	0.000446692
HMGCR	HMGCR	-	chr5:75337166-75362101	q1	q2	OK	3.55165	1.95441	-0.861758	-2.00684	5e-05	0.000446692
HMGCS1	HMGCS1	-	chr5:43287468-43313512	q1	q2	OK	5.23889	2.50233	-1.06599	-2.53344	5e-05	0.000446692
HMOX1	HMOX1	-	chr22:35381065-35394214	q1	q2	OK	82.3314	38.8097	-1.08502	-2.11739	5e-05	0.000446692
HSBP1L1	HSBP1L1	-	chr18:79964580-79970822	q1	q2	OK	4.71616	2.47657	-0.929269	-1.78327	5e-05	0.000446692
HSP90B1	HSP90B1	-	chr12:103930332-103947930	q1	q2	OK	32.9138	12.2643	-1.42422	-3.34586	5e-05	0.000446692
HSPA1A	HSPA1A	-	chr6_GL000255v2_alt:3071340-3073770	q1	q2	OK	4.72471	12.8791	1.44674	2.59249	5e-05	0.000446692
HSPA1B	HSPA1B	-	chr6_GL000255v2_alt:3083565-3086090	q1	q2	OK	18.0258	31.2734	0.794873	1.81701	5e-05	0.000446692
HSPB8	HSPB8	-	chr12:119178788-119194746	q1	q2	OK	129.543	59.8912	-1.11302	-2.12412	5e-05	0.000446692
HSPH1	HSPH1	-	chr13:31134972-31162388	q1	q2	OK	1.04412	2.07874	0.993416	2.14148	5e-05	0.000446692
HTRA1	HTRA1	-	chr10:122461523-122514908	q1	q2	OK	2.77207	6.07078	1.13092	2.45543	5e-05	0.000446692
HTRA4	HTRA4	-	chr8:38974147-38988662	q1	q2	OK	8.24637	16.8449	1.03048	2.17105	5e-05	0.000446692
IARS2	IARS2	-	chr1:220094111-220148041	q1	q2	OK	0.91181	1.67329	0.875883	2.05597	5e-05	0.000446692
ICAM1	ICAM1	-	chr19:10270839-10286615	q1	q2	OK	1.76296	0.50095	-1.81526	-2.9603	5e-05	0.000446692
ID4	ID4	-	chr6:19837368-19842200	q1	q2	OK	22.3957	11.0794	-1.01534	-2.16766	5e-05	0.000446692
IDI1	IDI1	-	chr10:1018905-1056716	q1	q2	OK	11.9411	5.6995	-1.06702	-1.85323	5e-05	0.000446692
IDI2-AS1	IDI2-AS1	-	chr10:1018905-1056716	q1	q2	OK	5.07285	2.34664	-1.1122	-1.77955	5e-05	0.000446692
IER2	IER2	-	chr19:13150466-13154904	q1	q2	OK	91.8578	49.1973	-0.900824	-2.16197	5e-05	0.000446692
IFFO2	IFFO2	-	chr1:18904278-18956332	q1	q2	OK	1.84112	0.980883	-0.908429	-2.03544	5e-05	0.000446692
IFITM1	IFITM1	-	chr11:313989-315272	q1	q2	OK	50.7026	23.7274	-1.0955	-1.90794	5e-05	0.000446692
IFITM3	IFITM3	-	chr11:319671-320914	q1	q2	OK	307.722	126.319	-1.28456	-2.72764	5e-05	0.000446692
IFNGR1	IFNGR1	-	chr6:137197482-137219430	q1	q2	OK	15.2148	7.06966	-1.10576	-2.6768	5e-05	0.000446692
IFRD1	IFRD1	-	chr7:112423142-112477203	q1	q2	OK	5.67865	3.58783	-0.662437	-1.57225	5e-05	0.000446692
IGF1R	IGF1R	-	chr15:98645864-98964530	q1	q2	OK	0.912767	0.543139	-0.748926	-1.71577	5e-05	0.000446692
IGFBP1	IGFBP1	-	chr7:45888417-45893668	q1	q2	OK	7.22606	1.48274	-2.28494	-3.45257	5e-05	0.000446692
IGSF3	IGSF3	-	chr1:116574396-116667755	q1	q2	OK	1.02923	1.6852	0.711356	1.72032	5e-05	0.000446692
IGSF5	IGSF5	-	chr21:39745405-39802096	q1	q2	OK	1.50808	0.590669	-1.35229	-3.0049	5e-05	0.000446692
IL1B	IL1B	-	chr2:112829758-112836779	q1	q2	OK	1.68445	0.0609476	-4.78856	-4.1678	5e-05	0.000446692
IL2RB	IL2RB	-	chr22:37125838-37175118	q1	q2	OK	1.28233	0.307005	-2.06243	-3.2581	5e-05	0.000446692
IL32	IL32	-	chr16:3065310-3069819	q1	q2	OK	1.83293	0.473614	-1.95237	-2.23371	5e-05	0.000446692
IL36RN	IL36RN	-	chr2:113058636-113064743	q1	q2	OK	2.08007	5.25265	1.33641	2.4829	5e-05	0.000446692
IL4R	IL4R	-	chr16:27313907-27364778	q1	q2	OK	2.45183	1.12273	-1.12684	-2.6446	5e-05	0.000446692
IL6	IL6	-	chr7:22725393-22732002	q1	q2	OK	2.15686	0.28859	-2.90184	-2.90407	5e-05	0.000446692
IMPA2	IMPA2	-	chr18:11981426-12030886	q1	q2	OK	1.9269	1.13518	-0.763359	-1.77456	5e-05	0.000446692
INHA	INHA	-	chr2:219572230-219575713	q1	q2	OK	20.0375	98.2355	2.29354	5.34455	5e-05	0.000446692
INHBB	INHBB	-	chr2:120346140-120351808	q1	q2	OK	4.42498	1.20301	-1.87902	-2.88752	5e-05	0.000446692
INPP5E	INPP5E	-	chr9:136428613-136439822	q1	q2	OK	0.445661	1.07639	1.27219	1.89852	5e-05	0.000446692
INSIG1	INSIG1	-	chr7:155297770-155310235	q1	q2	OK	26.9209	11.463	-1.23174	-2.94641	5e-05	0.000446692
INSL4	INSL4	-	chr9:5231417-5233967	q1	q2	OK	5.13388	23.3341	2.18432	3.9614	5e-05	0.000446692
IPO13	IPO13	-	chr1:43946804-43968022	q1	q2	OK	0.962198	1.8368	0.93279	1.91008	5e-05	0.000446692
IRF6	IRF6	-	chr1:209785621-209806175	q1	q2	OK	12.4373	6.43985	-0.949579	-2.29185	5e-05	0.000446692
IRS2	IRS2	-	chr13:109753835-109786567	q1	q2	OK	11.763	6.29779	-0.901335	-2.16045	5e-05	0.000446692
ISG15	ISG15	-	chr1:1013465-1014539	q1	q2	OK	332.783	163.239	-1.02759	-1.76011	5e-05	0.000446692
ISYNA1	ISYNA1	-	chr19:18419334-18438301	q1	q2	OK	30.4568	13.3867	-1.18597	-2.46916	5e-05	0.000446692
ITGA2	ITGA2	-	chr5:52989324-53094779	q1	q2	OK	0.807855	0.336611	-1.26301	-2.70052	5e-05	0.000446692
ITGB2	ITGB2	-	chr21:44885952-44929680	q1	q2	OK	1.10557	2.30743	1.0615	2.01914	5e-05	0.000446692
ITGB6	ITGB6	-	chr2:160099664-160200313	q1	q2	OK	2.70836	1.08466	-1.32018	-3.0825	5e-05	0.000446692
ITIH5	ITIH5	-	chr10:7559268-7666998	q1	q2	OK	7.00444	4.03337	-0.796285	-1.83275	5e-05	0.000446692
ITPRIP	ITPRIP	-	chr10:104309694-104338493	q1	q2	OK	1.95327	3.35113	0.778754	1.69982	5e-05	0.000446692
JPT1	JPT1	-	chr17:75135241-75154683	q1	q2	OK	4.63208	2.74759	-0.753494	-1.69041	5e-05	0.000446692
JUN	JUN	-	chr1:58780789-58784113	q1	q2	OK	33.7549	19.5426	-0.788471	-1.85594	5e-05	0.000446692
JUNB	JUNB	-	chr19:12791494-12793311	q1	q2	OK	349.545	132.596	-1.39845	-3.26193	5e-05	0.000446692
KAT2A	KAT2A	-	chr17:42113109-42121364	q1	q2	OK	0.349058	0.968836	1.47278	1.90311	5e-05	0.000446692
KATNBL1	KATNBL1	-	chr15:34140672-34210096	q1	q2	OK	0.921882	0.519255	-0.828139	-1.84178	5e-05	0.000446692
KCNE5	KCNE5	-	chrX:109623698-109625168	q1	q2	OK	3.22175	0.601763	-2.42058	-2.38282	5e-05	0.000446692
KCNJ2	KCNJ2	-	chr17:70169533-70180042	q1	q2	OK	27.2408	10.6022	-1.36141	-3.19638	5e-05	0.000446692
KCNJ2-AS1	KCNJ2-AS1	-	chr17:70166959-70169402	q1	q2	OK	3.70767	1.17605	-1.65657	-2.15024	5e-05	0.000446692
KCNK1	KCNK1	-	chr1:233614002-233672512	q1	q2	OK	1.18465	0.678657	-0.803702	-1.76087	5e-05	0.000446692
KCTD11	KCTD11	-	chr17:7351887-7354943	q1	q2	OK	4.13321	7.61688	0.881937	1.60842	5e-05	0.000446692
KDELR2	KDELR2	-	chr7:6461079-6484218	q1	q2	OK	12.6068	6.32557	-0.994938	-2.42722	5e-05	0.000446692
KIAA0040	KIAA0040	-	chr1:175156985-175193093	q1	q2	OK	12.5368	4.44243	-1.49675	-3.52704	5e-05	0.000446692
KIAA0513	KIAA0513	-	chr16:85027749-85094222	q1	q2	OK	2.82952	1.4896	-0.925635	-2.11617	5e-05	0.000446692
KIAA2013	KIAA2013	-	chr1:11919586-11926428	q1	q2	OK	11.0263	17.5546	0.670899	1.62445	5e-05	0.000446692
KIFC2	KIFC2	-	chr8:144466335-144476335	q1	q2	OK	0.449298	1.13297	1.33436	1.77137	5e-05	0.000446692
KISS1	KISS1	-	chr1:204190339-204196491	q1	q2	OK	3.73334	26.3464	2.81907	5.66752	5e-05	0.000446692
KLF10	KLF10	-	chr8:102648775-102655902	q1	q2	OK	29.1503	16.239	-0.844043	-2.04513	5e-05	0.000446692
KLF4	KLF4	-	chr9:107484850-107489720	q1	q2	OK	44.5055	22.546	-0.981111	-2.37794	5e-05	0.000446692
KRT14	KRT14	-	chr17:41582277-41586895	q1	q2	OK	14.6815	5.03178	-1.54486	-2.1407	5e-05	0.000446692
KRT17	KRT17	-	chr17:41619438-41624630	q1	q2	OK	51.1645	12.5211	-2.03078	-4.2747	5e-05	0.000446692
KRT19	KRT19	-	chr17:41523615-41528389	q1	q2	OK	71.9651	246.567	1.77661	3.79882	5e-05	0.000446692
KRT23	KRT23	-	chr17_JH159146v1_alt:71962-86911	q1	q2	OK	62.5148	27.7818	-1.17006	-2.47023	5e-05	0.000446692
KRT6A	KRT6A	-	chr12:52487172-52493397	q1	q2	OK	11.2741	2.67741	-2.0741	-3.59773	5e-05	0.000446692
KRT80	KRT80	-	chr12:52168994-52192000	q1	q2	OK	0.890175	1.65104	0.891218	1.78586	5e-05	0.000446692
LAMA3	LAMA3	-	chr18:23689441-23955065	q1	q2	OK	2.16373	0.625077	-1.79141	-3.60687	5e-05	0.000446692
LAMB3	LAMB3	-	chr1:209614871-209652475	q1	q2	OK	5.55484	2.81617	-0.98001	-2.15457	5e-05	0.000446692
LAMC2	LAMC2	-	chr1:183186037-183245127	q1	q2	OK	5.18006	1.69532	-1.61141	-3.81201	5e-05	0.000446692
LAPTM5	LAPTM5	-	chr1:30732466-30757836	q1	q2	OK	1.52101	3.56525	1.22897	2.38919	5e-05	0.000446692
LARGE2	LARGE2	-	chr11:45921619-45929096	q1	q2	OK	6.66447	2.7797	-1.26156	-2.51346	5e-05	0.000446692
LCAL1	LCAL1	-	chr6:79307667-79313384	q1	q2	OK	0.712352	1.9094	1.42245	1.96492	5e-05	0.000446692
LDLR	LDLR	-	chr19:11089360-11133829	q1	q2	OK	6.03477	1.71079	-1.81864	-4.33904	5e-05	0.000446692
LEPROT	LEPROT	-	chr1:65420446-65637493	q1	q2	OK	19.3978	10.9218	-0.82868	-1.95492	5e-05	0.000446692
LGALS14	LGALS14	-	chr19:39704304-39709448	q1	q2	OK	93.1261	52.4712	-0.827661	-1.88283	5e-05	0.000446692
LGALS16	LGALS16	-	chr19:39655892-39660647	q1	q2	OK	10.6912	3.52897	-1.5991	-2.89549	5e-05	0.000446692
LGR4	LGR4	-	chr11:27365959-27482433	q1	q2	OK	3.65423	1.94913	-0.90674	-2.00469	5e-05	0.000446692
LIF	LIF	-	chr22:30239192-30246993	q1	q2	OK	1.76308	0.514833	-1.77592	-2.09299	5e-05	0.000446692
LINC00482	LINC00482	-	chr17:81302822-81309248	q1	q2	OK	0.516038	1.86132	1.85078	2.45932	5e-05	0.000446692
LINC01003	LINC01003	-	chr7:152464122-152465546	q1	q2	OK	41.7111	20.2535	-1.04226	-2.22888	5e-05	0.000446692
LINC01578	LINC01578	-	chr15:92882841-92898747	q1	q2	OK	3.09462	1.80901	-0.774564	-1.68298	5e-05	0.000446692
LINC02035	LINC02035	-	chr3:122886511-122892416	q1	q2	OK	11.4824	6.43241	-0.835991	-1.85723	5e-05	0.000446692
LINC02050	LINC02050	-	chr3:80764895-80789388	q1	q2	OK	0.847747	0.477962	-0.826736	-1.49118	5e-05	0.000446692
LIPA	LIPA	-	chr10:89213567-89252039	q1	q2	OK	0.951778	2.59953	1.44955	3.04243	5e-05	0.000446692
LOC100128988	LOC100128988	-	chr20:40980711-41025396	q1	q2	OK	2.61781	1.32339	-0.984119	-2.32568	5e-05	0.000446692
LOC100129935	LOC100129935	-	chr19:39638683-39642401	q1	q2	OK	25.9601	16.1335	-0.686233	-1.60644	5e-05	0.000446692
LOC100506358	LOC100506358	-	chr14:69811758-69815967	q1	q2	OK	16.4835	31.4553	0.932286	2.04342	5e-05	0.000446692
LOC100506606	LOC100506606	-	chr12:29149001-29335616	q1	q2	OK	4.17256	1.07246	-1.96001	-2.15249	5e-05	0.000446692
LOC101927354	LOC101927354	-	chr7:7255152-7278069	q1	q2	OK	5.55708	2.26834	-1.29269	-2.64585	5e-05	0.000446692
LOC284454	LOC284454	-	chr19:13834514-13836359	q1	q2	OK	91.1289	21.7143	-2.06926	-4.62183	5e-05	0.000446692
LPIN2	LPIN2	-	chr18:2916992-3011947	q1	q2	OK	2.1212	0.948728	-1.16081	-2.74081	5e-05	0.000446692
LRG1	LRG1	-	chr19:4537213-4540024	q1	q2	OK	1.32573	0.257827	-2.36231	-2.24929	5e-05	0.000446692
LRRC32	LRRC32	-	chr11:76657522-76670747	q1	q2	OK	7.6948	3.8505	-0.998839	-1.81292	5e-05	0.000446692
LRRC45	LRRC45	-	chr17:82023300-82031151	q1	q2	OK	0.49587	1.20045	1.27554	1.75584	5e-05	0.000446692
LRRC58	LRRC58	-	chr3:120324727-120349339	q1	q2	OK	0.871222	1.8588	1.09326	2.26882	5e-05	0.000446692
LRRC8E	LRRC8E	-	chr19:7888503-7902023	q1	q2	OK	0.381023	1.09828	1.5273	2.17753	5e-05	0.000446692
LSP1	LSP1	-	chr11:1852968-1892263	q1	q2	OK	0.608509	1.40771	1.21	1.92691	5e-05	0.000446692
LTA4H	LTA4H	-	chr12:96000751-96043520	q1	q2	OK	0.404788	0.850533	1.0712	2.01768	5e-05	0.000446692
LYPD3	LYPD3	-	chr19:43460792-43465679	q1	q2	OK	13.5792	3.14456	-2.11047	-3.97754	5e-05	0.000446692
LYPLA1	LYPLA1	-	chr8:54046365-54102017	q1	q2	OK	1.87811	1.12563	-0.738547	-1.73046	5e-05	0.000446692
LYZ	LYZ	-	chr12:69348352-69354233	q1	q2	OK	6.42242	23.9938	1.90147	3.40663	5e-05	0.000446692
LZTR1	LZTR1	-	chr22:20982267-20999037	q1	q2	OK	1.37131	2.70253	0.978754	2.0502	5e-05	0.000446692
LZTS3	LZTS3	-	chr20:3162615-3173592	q1	q2	OK	1.83421	3.2603	0.829845	1.65756	5e-05	0.000446692
MAFF	MAFF	-	chr22:38201930-38216510	q1	q2	OK	67.7299	30.0103	-1.17433	-2.56285	5e-05	0.000446692
MAGED1	MAGED1	-	chrX:51803057-51902356	q1	q2	OK	10.9473	6.42672	-0.768421	-1.79199	5e-05	0.000446692
MAN1A2	MAN1A2	-	chr1:117367431-117528870	q1	q2	OK	1.12458	1.76846	0.653108	1.60006	5e-05	0.000446692
MAP1LC3B	MAP1LC3B	-	chr16:87392193-87404774	q1	q2	OK	10.0671	5.82606	-0.78906	-1.88227	5e-05	0.000446692
MAP3K8	MAP3K8	-	chr10:30434019-30461833	q1	q2	OK	2.56282	1.45291	-0.818782	-1.82965	5e-05	0.000446692
MAPK13	MAPK13	-	chr6:36130482-36144524	q1	q2	OK	0.576999	1.36504	1.2423	2.08665	5e-05	0.000446692
MAPK6	MAPK6	-	chr15:52019212-52066265	q1	q2	OK	3.25632	1.7509	-0.895141	-2.18298	5e-05	0.000446692
MAPKAPK3	MAPKAPK3	-	chr3:50611860-50649297	q1	q2	OK	0.413117	0.981456	1.24837	2.3552	5e-05	0.000446692
2018-03-09	2018-03-09	-	chr12:57755096-57760410	q1	q2	OK	0.326303	1.00226	1.61897	1.83937	5e-05	0.000446692
MCRIP2	MCRIP2	-	chr16:641802-649313	q1	q2	OK	2.25847	4.35451	0.947165	1.78647	5e-05	0.000446692
MFAP2	MFAP2	-	chr1:16974502-16981586	q1	q2	OK	1.06465	2.27433	1.09507	1.65987	5e-05	0.000446692
MFSD2A	MFSD2A	-	chr1:39955110-39969968	q1	q2	OK	2.42278	6.51941	1.42808	3.09183	5e-05	0.000446692
MGAT3	MGAT3	-	chr22:39457318-39492196	q1	q2	OK	3.30946	12.4211	1.90812	3.72271	5e-05	0.000446692
MIDN	MIDN	-	chr19:1248551-1259143	q1	q2	OK	12.3662	6.351	-0.961347	-2.30556	5e-05	0.000446692
MIR205HG	MIR205HG	-	chr1:209428818-209432547	q1	q2	OK	25.9812	9.98915	-1.37903	-3.00972	5e-05	0.000446692
MIR22HG	MIR22HG	-	chr17_KI270861v1_alt:141530-146300	q1	q2	OK	68.7616	28.2573	-1.28298	-3.10701	5e-05	0.000446692
MIR27A	MIR27A	-	chr19:13836438-13836517	q1	q2	OK	7512.95	2014.22	-1.89916	-2.11445	5e-05	0.000446692
MISP3	MISP3	-	chr19:14073007-14075062	q1	q2	OK	0.285442	3.30091	3.5316	3.37587	5e-05	0.000446692
MLLT6	MLLT6	-	chr17_KI270857v1_alt:2740937-2765122	q1	q2	OK	11.3466	4.65287	-1.28607	-3.13598	5e-05	0.000446692
MMP11	MMP11	-	chr22_KI270879v1_alt:9179-20678	q1	q2	OK	0.249925	1.19979	2.26322	2.79378	5e-05	0.000446692
MMP14	MMP14	-	chr14:22836531-22847599	q1	q2	OK	149.199	66.5135	-1.16552	-2.26905	5e-05	0.000446692
MOSPD1	MOSPD1	-	chrX:134887624-134915344	q1	q2	OK	2.19414	1.10832	-0.985284	-2.17166	5e-05	0.000446692
MPST	MPST	-	chr22:37010857-37029822	q1	q2	OK	0.998219	2.65017	1.40865	2.01934	5e-05	0.000446692
MRPL55	MRPL55	-	chr1:228106677-228109312	q1	q2	OK	11.6645	6.49	-0.845839	-1.64691	5e-05	0.000446692
MSMO1	MSMO1	-	chr4:165327664-165343162	q1	q2	OK	6.88152	3.47606	-0.985274	-2.30508	5e-05	0.000446692
MSR1	MSR1	-	chr8:16107876-16192791	q1	q2	OK	0.210963	1.02553	2.2813	3.87008	5e-05	0.000446692
MT1E	MT1E	-	chr16:56625671-56627113	q1	q2	OK	35.9421	5.16114	-2.79991	-3.96846	5e-05	0.000446692
MT1F	MT1F	-	chr16:56657941-56659303	q1	q2	OK	15.1485	4.28035	-1.82337	-2.66901	5e-05	0.000446692
MT1G	MT1G	-	chr16:56666733-56668065	q1	q2	OK	57.7622	4.30619	-3.74564	-5.72513	5e-05	0.000446692
MT1H	MT1H	-	chr16:56669812-56671129	q1	q2	OK	23.6102	2.3936	-3.30216	-4.45534	5e-05	0.000446692
MT1X	MT1X	-	chr16:56682468-56684196	q1	q2	OK	20.6746	4.01117	-2.36576	-3.74841	5e-05	0.000446692
MT2A	MT2A	-	chr16:56608531-56609497	q1	q2	OK	305.961	54.1167	-2.4992	-5.05322	5e-05	0.000446692
MTHFD1L	MTHFD1L	-	chr6:150865677-151101887	q1	q2	OK	1.19464	0.5338	-1.1622	-1.67421	5e-05	0.000446692
MTSS1L	MTSS1L	-	chr16:70661202-70686051	q1	q2	OK	2.47426	4.09566	0.727102	1.6824	5e-05	0.000446692
MVD	MVD	-	chr16:88651938-88663149	q1	q2	OK	3.05829	1.66202	-0.87979	-1.73328	5e-05	0.000446692
MX2	MX2	-	chr21:41362021-41408942	q1	q2	OK	1.07453	0.508923	-1.07819	-1.90184	5e-05	0.000446692
MXRA8	MXRA8	-	chr1:1352687-1363541	q1	q2	OK	1.8058	3.73766	1.0495	1.73888	5e-05	0.000446692
MYCNUT	MYCNUT	-	chr2:15920397-15936018	q1	q2	OK	1.14718	0.431212	-1.41163	-2.24363	5e-05	0.000446692
MYOF	MYOF	-	chr10:93306427-93482317	q1	q2	OK	3.85716	2.00404	-0.944629	-2.20791	5e-05	0.000446692
N4BP1	N4BP1	-	chr16:48538724-48610209	q1	q2	OK	1.48012	0.931581	-0.667958	-1.59741	5e-05	0.000446692
NABP1	NABP1	-	chr2:191678070-191688522	q1	q2	OK	16.3059	7.79242	-1.06525	-2.55849	5e-05	0.000446692
NAMPT	NAMPT	-	chr7:106248284-106285192	q1	q2	OK	1.68743	0.958654	-0.815748	-1.82072	5e-05	0.000446692
NAPRT	NAPRT	-	chr8_KI270816v1_alt:64823-68391	q1	q2	OK	3.53119	7.39881	1.06714	1.88847	5e-05	0.000446692
NAXE	NAXE	-	chr1:156591764-156594299	q1	q2	OK	4.76301	10.9272	1.19797	2.1881	5e-05	0.000446692
NCOA7	NCOA7	-	chr6:125781159-125932030	q1	q2	OK	6.12254	2.08038	-1.55729	-3.08033	5e-05	0.000446692
NDEL1	NDEL1	-	chr17:8435850-8468177	q1	q2	OK	3.58045	1.96664	-0.864411	-2.07645	5e-05	0.000446692
NEDD4L	NEDD4L	-	chr18:58044376-58401540	q1	q2	OK	1.31245	0.65652	-0.999354	-2.42975	5e-05	0.000446692
NFE2L3	NFE2L3	-	chr7:26152225-26187136	q1	q2	OK	4.76569	2.24894	-1.08344	-2.62426	5e-05	0.000446692
NFKB2	NFKB2	-	chr10:102394108-102402529	q1	q2	OK	11.9686	6.57806	-0.86352	-1.97246	5e-05	0.000446692
NFKBIA	NFKBIA	-	chr14:35401508-35404754	q1	q2	OK	107.478	52.1566	-1.04312	-2.5245	5e-05	0.000446692
NFKBIB	NFKBIB	-	chr19:38878553-38908894	q1	q2	OK	9.34924	5.27171	-0.826578	-1.66616	5e-05	0.000446692
NFKBIZ	NFKBIZ	-	chr3:101779175-101861025	q1	q2	OK	14.3677	2.95205	-2.28304	-4.98711	5e-05	0.000446692
NHLRC3	NHLRC3	-	chr13:39038309-39050107	q1	q2	OK	1.26117	2.37238	0.911568	1.75015	5e-05	0.000446692
NLRP10	NLRP10	-	chr11_KI270829v1_alt:191108-195013	q1	q2	OK	6.58213	2.29517	-1.51996	-2.35635	5e-05	0.000446692
NLRP2	NLRP2	-	chr19_GL949749v2_alt:972800-1008665	q1	q2	OK	14.786	8.9234	-0.728564	-1.61332	5e-05	0.000446692
NME3	NME3	-	chr16:1770318-1771709	q1	q2	OK	4.8412	10.8363	1.16244	1.79272	5e-05	0.000446692
NOG	NOG	-	chr17:56593697-56595590	q1	q2	OK	36.0688	15.8244	-1.1886	-2.1345	5e-05	0.000446692
NOL6	NOL6	-	chr9:33461351-33473943	q1	q2	OK	4.53089	2.78022	-0.704597	-1.55554	5e-05	0.000446692
NPC1	NPC1	-	chr18:23503468-23586617	q1	q2	OK	2.77241	1.6635	-0.73692	-1.57457	5e-05	0.000446692
NRBF2	NRBF2	-	chr10:63133245-63155031	q1	q2	OK	4.47349	2.04211	-1.13134	-2.62108	5e-05	0.000446692
NRIP1	NRIP1	-	chr21:14961233-15064805	q1	q2	OK	0.719515	1.2216	0.76368	1.83065	5e-05	0.000446692
NRK	NRK	-	chrX:105822541-105958610	q1	q2	OK	6.45491	3.56039	-0.858362	-1.89922	5e-05	0.000446692
NUDT15	NUDT15	-	chr13:48037565-48052742	q1	q2	OK	2.60917	1.26419	-1.04537	-1.94118	5e-05	0.000446692
NUP58	NUP58	-	chr13:25301526-25342423	q1	q2	OK	6.68346	3.16874	-1.07669	-2.6259	5e-05	0.000446692
NUP98	NUP98	-	chr11:3675008-3826371	q1	q2	OK	1.86471	1.13472	-0.716618	-1.72624	5e-05	0.000446692
NUPR1	NUPR1	-	chr16:28537339-28539174	q1	q2	OK	156.379	96.1026	-0.702403	-1.64358	5e-05	0.000446692
NXT2	NXT2	-	chrX:109535779-109544698	q1	q2	OK	5.14063	2.4415	-1.07418	-2.15945	5e-05	0.000446692
OAZ2	OAZ2	-	chr15:64687572-64703281	q1	q2	OK	0.880401	1.65445	0.910116	1.7176	5e-05	0.000446692
OLR1	OLR1	-	chr12:10158298-10191804	q1	q2	OK	31.5332	17.7151	-0.831894	-1.83827	5e-05	0.000446692
OSER1	OSER1	-	chr20:44195939-44210906	q1	q2	OK	8.21559	4.55303	-0.851538	-2.04021	5e-05	0.000446692
OSGIN1	OSGIN1	-	chr16:83953220-83966332	q1	q2	OK	1.5099	0.61814	-1.28845	-2.15144	5e-05	0.000446692
OSMR	OSMR	-	chr5:38845856-38935641	q1	q2	OK	1.63537	0.806942	-1.01908	-2.27648	5e-05	0.000446692
OSTM1	OSTM1	-	chr6:108041407-108074737	q1	q2	OK	3.85863	2.2576	-0.773299	-1.87145	5e-05	0.000446692
OTUB2	OTUB2	-	chr14_KI270847v1_alt:1140938-1163492	q1	q2	OK	1.19535	0.257465	-2.21498	-3.31155	5e-05	0.000446692
OTUD1	OTUD1	-	chr10:23439267-23442381	q1	q2	OK	22.5104	10.7519	-1.06599	-2.36505	5e-05	0.000446692
OVCA2	OVCA2	-	chr17:2030110-2043431	q1	q2	OK	88.1217	46.5554	-0.920547	-1.82953	5e-05	0.000446692
OVOL1	OVOL1	-	chr11:65787032-65797219	q1	q2	OK	35.5618	17.2002	-1.0479	-2.50669	5e-05	0.000446692
OXGR1	OXGR1	-	chr13:96985717-96994730	q1	q2	OK	0.393395	1.12394	1.51451	1.98676	5e-05	0.000446692
P2RY2	P2RY2	-	chr11:73218296-73242427	q1	q2	OK	0.565822	1.13297	1.00169	1.87658	5e-05	0.000446692
PAGE4	PAGE4	-	chrX:49829258-49834264	q1	q2	OK	14.9455	8.18665	-0.868369	-1.80531	5e-05	0.000446692
PAM	PAM	-	chr5:102754781-103031104	q1	q2	OK	0.373654	0.896675	1.26288	3.00165	5e-05	0.000446692
PAQR7	PAQR7	-	chr1:25861482-25871253	q1	q2	OK	9.05201	24.7655	1.45202	3.41928	5e-05	0.000446692
PBXIP1	PBXIP1	-	chr1:154944081-154956163	q1	q2	OK	4.59353	8.79434	0.936972	2.21187	5e-05	0.000446692
PCBD1	PCBD1	-	chr10:70882279-70888786	q1	q2	OK	1.84944	3.70768	1.00343	1.69964	5e-05	0.000446692
PCYOX1	PCYOX1	-	chr2:70258097-70281185	q1	q2	OK	0.844477	1.76611	1.06445	2.15639	5e-05	0.000446692
PDGFA	PDGFA	-	chr7:497258-519844	q1	q2	OK	0.500836	1.20498	1.2666	2.30304	5e-05	0.000446692
PDIA4	PDIA4	-	chr7:149003060-149028690	q1	q2	OK	6.88716	2.98695	-1.20523	-2.87721	5e-05	0.000446692
PDK4	PDK4	-	chr7:95583495-95596613	q1	q2	OK	5.42815	2.2135	-1.29413	-2.71021	5e-05	0.000446692
PEG10	PEG10	-	chr7:94656323-94669694	q1	q2	OK	126.776	41.7974	-1.6008	-2.59878	5e-05	0.000446692
PFKP	PFKP	-	chr10:3067518-3136805	q1	q2	OK	0.443198	1.00365	1.17923	2.16689	5e-05	0.000446692
PFN2	PFN2	-	chr3:149964903-149970954	q1	q2	OK	2.36091	6.44031	1.44779	2.76938	5e-05	0.000446692
PGM2	PGM2	-	chr4:37826658-37862938	q1	q2	OK	4.80226	2.76832	-0.794706	-1.92595	5e-05	0.000446692
PGM3	PGM3	-	chr6:83067664-83198935	q1	q2	OK	3.28454	1.72141	-0.9321	-1.61765	5e-05	0.000446692
PHGDH	PHGDH	-	chr1:119711794-119744226	q1	q2	OK	1.28917	2.34382	0.862423	1.96126	5e-05	0.000446692
PHLDA1	PHLDA1	-	chr12:76025445-76031776	q1	q2	OK	4.68745	1.74903	-1.42225	-2.36045	5e-05	0.000446692
PHLDA2	PHLDA2	-	chr11_KI270831v1_alt:160386-161535	q1	q2	OK	286.536	97.9239	-1.54898	-3.69561	5e-05	0.000446692
PHLDA3	PHLDA3	-	chr1:201464282-201469171	q1	q2	OK	19.0161	30.746	0.693178	1.66211	5e-05	0.000446692
PHOSPHO1	PHOSPHO1	-	chr17:49223368-49230766	q1	q2	OK	3.41782	1.26025	-1.43936	-2.18188	5e-05	0.000446692
PI4K2A	PI4K2A	-	chr10:97640684-97676432	q1	q2	OK	3.73932	2.08407	-0.843374	-2.01537	5e-05	0.000446692
PIGA	PIGA	-	chrX:15319449-15335554	q1	q2	OK	3.48422	1.49465	-1.22103	-2.5937	5e-05	0.000446692
PIK3C2A	PIK3C2A	-	chr11:17086574-17207996	q1	q2	OK	2.8762	1.42836	-1.0098	-2.4427	5e-05	0.000446692
PIK3C2B	PIK3C2B	-	chr1:204422628-204490346	q1	q2	OK	0.443136	0.982673	1.14896	2.51275	5e-05	0.000446692
PIM1	PIM1	-	chr6:37170144-37175428	q1	q2	OK	85.6023	41.467	-1.04568	-2.48067	5e-05	0.000446692
PITPNA	PITPNA	-	chr17:1516917-1562816	q1	q2	OK	2.13933	1.25571	-0.768656	-1.77566	5e-05	0.000446692
PJA1	PJA1	-	chrX:69160736-69165522	q1	q2	OK	4.42104	9.43323	1.09337	2.24219	5e-05	0.000446692
PLAC1	PLAC1	-	chrX:134565841-134764322	q1	q2	OK	0.225547	1.06235	2.23576	4.74064	5e-05	0.000446692
PLEKHM2	PLEKHM2	-	chr1:15684301-15734769	q1	q2	OK	5.61591	3.27254	-0.779109	-1.86886	5e-05	0.000446692
PLIN3	PLIN3	-	chr19:4838332-4867768	q1	q2	OK	5.4475	3.15864	-0.78629	-1.91072	5e-05	0.000446692
PLPP3	PLPP3	-	chr1:56494745-56579584	q1	q2	OK	6.19	1.56211	-1.98644	-4.55011	5e-05	0.000446692
PLXNA1	PLXNA1	-	chr3:126988592-127037392	q1	q2	OK	0.909332	1.71003	0.91114	2.05311	5e-05	0.000446692
PLXNA3	PLXNA3	-	chrX:154458279-154473646	q1	q2	OK	0.527505	1.09807	1.05771	1.75836	5e-05	0.000446692
PMAIP1	PMAIP1	-	chr18:59899958-59904306	q1	q2	OK	33.1825	17.439	-0.928104	-2.21581	5e-05	0.000446692
PMM2	PMM2	-	chr16:8797811-8849337	q1	q2	OK	1.86773	1.04657	-0.835614	-1.94968	5e-05	0.000446692
PNPLA6	PNPLA6	-	chr19:7534150-7561767	q1	q2	OK	2.06278	3.62403	0.813007	1.89601	5e-05	0.000446692
PNPLA8	PNPLA8	-	chr7:108470420-108528161	q1	q2	OK	1.89158	1.0463	-0.854292	-2.02776	5e-05	0.000446692
PNRC1	PNRC1	-	chr6:89080708-89085160	q1	q2	OK	48.3189	28.5346	-0.759875	-1.86967	5e-05	0.000446692
POMP	POMP	-	chr13:28659002-28678956	q1	q2	OK	4.09362	2.43643	-0.748607	-1.74145	5e-05	0.000446692
PORCN	PORCN	-	chrX:48508957-48520814	q1	q2	OK	1.78418	3.81035	1.09467	2.02401	5e-05	0.000446692
PPFIA1	PPFIA1	-	chr11:70270698-70384501	q1	q2	OK	2.60303	1.02131	-1.34977	-3.24448	5e-05	0.000446692
PPIF	PPIF	-	chr10:79347462-79355333	q1	q2	OK	7.41058	4.12753	-0.844309	-1.80722	5e-05	0.000446692
PPM1D	PPM1D	-	chr17:60600181-60666279	q1	q2	OK	2.33896	1.38695	-0.753957	-1.81915	5e-05	0.000446692
PPP1R12B	PPP1R12B	-	chr1:202348700-202588569	q1	q2	OK	15.023	3.96193	-1.9229	-4.27066	5e-05	0.000446692
PPP1R15A	PPP1R15A	-	chr19:48872390-48876062	q1	q2	OK	125.872	48.0751	-1.3886	-3.337	5e-05	0.000446692
PPP1R3B	PPP1R3B	-	chr8:9136252-9151642	q1	q2	OK	9.84472	5.01882	-0.972003	-2.30858	5e-05	0.000446692
PPP1R9B	PPP1R9B	-	chr17:50133733-50150517	q1	q2	OK	1.29488	2.34243	0.855185	1.75043	5e-05	0.000446692
PPP4R2	PPP4R2	-	chr3:72996741-73069201	q1	q2	OK	2.95806	1.48096	-0.998116	-2.43473	5e-05	0.000446692
PPT1	PPT1	-	chr1:40072708-40097470	q1	q2	OK	1.98146	3.49188	0.817441	1.8965	5e-05	0.000446692
PRDX2	PRDX2	-	chr19:12796818-12801910	q1	q2	OK	2.4653	5.28081	1.09899	2.03286	5e-05	0.000446692
PRDX3	PRDX3	-	chr10:119167697-119178865	q1	q2	OK	2.89093	4.87079	0.752621	1.65136	5e-05	0.000446692
PRELID1	PRELID1	-	chr5:177303760-177312291	q1	q2	OK	28.238	15.9713	-0.822153	-1.74274	5e-05	0.000446692
PRR15	PRR15	-	chr7:29563809-29567295	q1	q2	OK	41.5886	19.111	-1.12178	-2.34443	5e-05	0.000446692
PRR5	PRR5	-	chr22:44668545-44862784	q1	q2	OK	0.273275	0.853607	1.64322	2.00787	5e-05	0.000446692
PRSS12	PRSS12	-	chr4:118280036-118352767	q1	q2	OK	1.72019	0.830521	-1.05048	-2.29995	5e-05	0.000446692
PSG1	PSG1	-	chr19:42866459-42879822	q1	q2	OK	3.20857	15.796	2.29956	5.07641	5e-05	0.000446692
PSG11	PSG11	-	chr19:43007655-43026479	q1	q2	OK	2.07882	5.91652	1.50898	3.45017	5e-05	0.000446692
PSG2	PSG2	-	chr19:43064208-43082741	q1	q2	OK	6.98967	26.5374	1.92473	4.40388	5e-05	0.000446692
PSG3	PSG3	-	chr19:42721640-42740516	q1	q2	OK	5.7042	23.6276	2.05037	4.74946	5e-05	0.000446692
PSG4	PSG4	-	chr19:43192700-43205774	q1	q2	OK	5.17405	31.4262	2.6026	5.92266	5e-05	0.000446692
PSG5	PSG5	-	chr19:43167741-43186536	q1	q2	OK	6.83535	32.2193	2.23684	5.2428	5e-05	0.000446692
PSG6	PSG6	-	chr19:42902080-42917924	q1	q2	OK	13.8825	40.5124	1.5451	3.48358	5e-05	0.000446692
PSG8	PSG8	-	chr19:42752685-42765679	q1	q2	OK	0.986087	5.35288	2.44053	4.7579	5e-05	0.000446692
PSG9	PSG9	-	chr19:43253280-43269563	q1	q2	OK	0.483177	2.28098	2.23903	3.86706	5e-05	0.000446692
PSMA6	PSMA6	-	chr14:35278556-35317479	q1	q2	OK	4.32928	2.70802	-0.676888	-1.62307	5e-05	0.000446692
PSMB1	PSMB1	-	chr6:170535114-170553329	q1	q2	OK	10.9694	6.97958	-0.65227	-1.60724	5e-05	0.000446692
PSMB4	PSMB4	-	chr1:151399563-151401936	q1	q2	OK	64.0062	40.4982	-0.660352	-1.61505	5e-05	0.000446692
PSTPIP2	PSTPIP2	-	chr18:45983534-46072284	q1	q2	OK	1.6172	0.666002	-1.2799	-3.05905	5e-05	0.000446692
PTDSS1	PTDSS1	-	chr8:96261884-96334551	q1	q2	OK	0.962372	0.583624	-0.721556	-1.64782	5e-05	0.000446692
PTGS2	PTGS2	-	chr1:186671810-186680427	q1	q2	OK	0.854572	0.168756	-2.34027	-2.56027	5e-05	0.000446692
PTP4A1	PTP4A1	-	chr6:63572010-63583588	q1	q2	OK	25.4845	13.1091	-0.959049	-2.3475	5e-05	0.000446692
PTP4A2	PTP4A2	-	chr1:31906419-31938387	q1	q2	OK	12.3019	6.65944	-0.885407	-1.9648	5e-05	0.000446692
PTPN21	PTPN21	-	chr14:88465776-88554779	q1	q2	OK	2.58273	1.15004	-1.16721	-2.69583	5e-05	0.000446692
RAB1A	RAB1A	-	chr2:65056359-65130301	q1	q2	OK	5.49726	3.22411	-0.769813	-1.59566	5e-05	0.000446692
RAB29	RAB29	-	chr1:205767984-205775482	q1	q2	OK	0.780243	1.54361	0.98431	1.49213	5e-05	0.000446692
RAB3B	RAB3B	-	chr1:51907954-51990764	q1	q2	OK	0.234605	1.31568	2.4875	4.76732	5e-05	0.000446692
RAB9A	RAB9A	-	chrX:13689119-13709826	q1	q2	OK	6.3377	2.59602	-1.28766	-3.05209	5e-05	0.000446692
RABGAP1L	RABGAP1L	-	chr1:174159412-174995308	q1	q2	OK	3.3409	1.88994	-0.821894	-1.69678	5e-05	0.000446692
RAD54L2	RAD54L2	-	chr3:51538681-51668660	q1	q2	OK	1.60879	0.944483	-0.768383	-1.8796	5e-05	0.000446692
RASAL2	RASAL2	-	chr1:178091506-178479513	q1	q2	OK	1.8527	1.05783	-0.808518	-1.78467	5e-05	0.000446692
RASL11B	RASL11B	-	chr4:52862326-52866835	q1	q2	OK	42.8059	16.7701	-1.35191	-3.01523	5e-05	0.000446692
RASSF7	RASSF7	-	chr11_KI270832v1_alt:90625-93681	q1	q2	OK	5.89494	13.1665	1.15932	2.16899	5e-05	0.000446692
RASSF8	RASSF8	-	chr12:25954653-26079892	q1	q2	OK	1.39921	2.54855	0.865068	1.72326	5e-05	0.000446692
RBBP6	RBBP6	-	chr16:24539585-24572862	q1	q2	OK	21.572	11.902	-0.857952	-1.75679	5e-05	0.000446692
RBM42	RBM42	-	chr19:35629014-35637686	q1	q2	OK	16.1353	8.08506	-0.996886	-2.3687	5e-05	0.000446692
RBM47	RBM47	-	chr4:40423253-40629866	q1	q2	OK	5.36801	3.03519	-0.822598	-1.85725	5e-05	0.000446692
RCAN1	RCAN1	-	chr21:34516441-34615142	q1	q2	OK	30.8654	10.4274	-1.56561	-3.73662	5e-05	0.000446692
RCN2	RCN2	-	chr15:76931619-76950260	q1	q2	OK	1.18584	2.28662	0.947304	1.97374	5e-05	0.000446692
RDH10	RDH10	-	chr8:73294600-73356461	q1	q2	OK	3.20376	1.52891	-1.06727	-2.01653	5e-05	0.000446692
RELB	RELB	-	chr19:45001447-45038198	q1	q2	OK	1.4499	0.486613	-1.5751	-3.22202	5e-05	0.000446692
RETREG1	RETREG1	-	chr5:16473036-16629969	q1	q2	OK	4.149	1.75903	-1.23799	-2.87564	5e-05	0.000446692
RGS2	RGS2	-	chr1:192809037-192812277	q1	q2	OK	5.82513	1.57776	-1.88441	-2.88719	5e-05	0.000446692
RIOK3	RIOK3	-	chr18:23453219-23483140	q1	q2	OK	6.28568	3.70501	-0.762593	-1.88175	5e-05	0.000446692
RIPOR2	RIPOR2	-	chr6:24804279-25042288	q1	q2	OK	12.9539	7.11109	-0.865249	-1.84369	5e-05	0.000446692
RNASE1	RNASE1	-	chr14:20801354-20802877	q1	q2	OK	14.1281	46.8797	1.7304	3.16483	5e-05	0.000446692
RND3	RND3	-	chr2:150468191-150487695	q1	q2	OK	14.1488	4.93569	-1.51936	-3.5924	5e-05	0.000446692
RNF10	RNF10	-	chr12:120534327-120577594	q1	q2	OK	4.30952	2.57443	-0.743273	-1.81257	5e-05	0.000446692
RNF169	RNF169	-	chr11:74748866-74949187	q1	q2	OK	1.1934	0.656119	-0.863048	-1.79278	5e-05	0.000446692
RPL24	RPL24	-	chr3:101681088-101686719	q1	q2	OK	23.1493	13.7266	-0.754002	-1.82912	5e-05	0.000446692
RPL27A	RPL27A	-	chr11:8682446-8689872	q1	q2	OK	20.8759	11.9818	-0.80099	-1.94268	5e-05	0.000446692
RPL32	RPL32	-	chr3:12834943-12841582	q1	q2	OK	29.9607	18.7721	-0.674483	-1.65107	5e-05	0.000446692
RPL35	RPL35	-	chr9:124853415-124861961	q1	q2	OK	35.0683	21.7048	-0.692153	-1.65823	5e-05	0.000446692
RPL37	RPL37	-	chr5:40831326-40835285	q1	q2	OK	40.3302	24.859	-0.698091	-1.71304	5e-05	0.000446692
RPLP2	RPLP2	-	chr11:809934-812876	q1	q2	OK	66.6731	36.7983	-0.857464	-2.09928	5e-05	0.000446692
RPS11	RPS11	-	chr19:49496363-49499712	q1	q2	OK	165.646	87.1966	-0.925762	-2.20353	5e-05	0.000446692
RPS12	RPS12	-	chr6:132814567-132817564	q1	q2	OK	55.2498	32.9991	-0.743542	-1.80049	5e-05	0.000446692
RPS17	RPS17	-	chr15_KI270850v1_alt:325854-329670	q1	q2	OK	79.6818	48.9791	-0.702084	-1.71228	5e-05	0.000446692
RPS4X	RPS4X	-	chrX:72272601-72277291	q1	q2	OK	46.2045	29.6959	-0.637768	-1.56721	5e-05	0.000446692
RPS6	RPS6	-	chr9:19376254-19380237	q1	q2	OK	70.9024	44.8167	-0.661799	-1.62731	5e-05	0.000446692
RRAD	RRAD	-	chr16:66921677-66925536	q1	q2	OK	4.27792	1.30581	-1.71196	-2.34383	5e-05	0.000446692
RRAS	RRAS	-	chr19:49635290-49640143	q1	q2	OK	0.648006	1.81204	1.48354	1.94148	5e-05	0.000446692
RRM2B	RRM2B	-	chr8:102204499-102239118	q1	q2	OK	0.505615	1.09001	1.10824	2.21531	5e-05	0.000446692
RRP12	RRP12	-	chr10:97356699-97401370	q1	q2	OK	1.28541	0.570592	-1.1717	-2.50969	5e-05	0.000446692
RRS1	RRS1	-	chr8:66429026-66430733	q1	q2	OK	21.1573	10.0978	-1.06711	-2.05332	5e-05	0.000446692
S100A11	S100A11	-	chr1:152032504-152037035	q1	q2	OK	97.9362	60.9325	-0.684629	-1.6437	5e-05	0.000446692
S100A7	S100A7	-	chr1:153457742-153460661	q1	q2	OK	170.363	5.55303	-4.93919	-7.43398	5e-05	0.000446692
S100A9	S100A9	-	chr1:153357852-153361027	q1	q2	OK	552.633	54.812	-3.33376	-6.12423	5e-05	0.000446692
SAA1	SAA1	-	chr11:18266223-18269976	q1	q2	OK	29.0621	9.71427	-1.58096	-3.02729	5e-05	0.000446692
SAA2	SAA2	-	chr11:18231353-18248674	q1	q2	OK	20.2631	6.44594	-1.65239	-2.76978	5e-05	0.000446692
SAMD1	SAMD1	-	chr19:14087844-14090575	q1	q2	OK	2.54285	6.47132	1.34761	2.11223	5e-05	0.000446692
SASH1	SASH1	-	chr6:148272274-148552050	q1	q2	OK	1.32028	2.16482	0.713407	1.60424	5e-05	0.000446692
SAT1	SAT1	-	chrX:23783156-23786223	q1	q2	OK	409.891	168.478	-1.28268	-2.77585	5e-05	0.000446692
SBDS	SBDS	-	chr7:66987675-66995696	q1	q2	OK	23.1606	14.5756	-0.668122	-1.64155	5e-05	0.000446692
SBNO2	SBNO2	-	chr19_KI270865v1_alt:219-48834	q1	q2	OK	6.98158	2.72586	-1.35684	-3.17345	5e-05	0.000446692
SCARB1	SCARB1	-	chr12:124777626-124863973	q1	q2	OK	0.711	1.26411	0.830195	1.93062	5e-05	0.000446692
SCIN	SCIN	-	chr7:12570575-12653603	q1	q2	OK	4.77913	2.81619	-0.763004	-1.81275	5e-05	0.000446692
SEC13	SEC13	-	chr3:10300927-10321188	q1	q2	OK	7.48223	3.67434	-1.02598	-2.47832	5e-05	0.000446692
SEC16A	SEC16A	-	chr9:136440094-136486067	q1	q2	OK	2.51836	1.48749	-0.759604	-1.80782	5e-05	0.000446692
SEC23A	SEC23A	-	chr14:39031917-39103812	q1	q2	OK	0.960421	0.559991	-0.778264	-1.73446	5e-05	0.000446692
SEC24D	SEC24D	-	chr4:118722821-118836196	q1	q2	OK	1.17403	0.638092	-0.879632	-2.10624	5e-05	0.000446692
SELENOW	SELENOW	-	chr19:47778570-47784681	q1	q2	OK	1.18818	2.66332	1.16447	1.87655	5e-05	0.000446692
SEMA3B	SEMA3B	-	chr3:50267556-50277171	q1	q2	OK	19.0804	52.8386	1.4695	3.28888	5e-05	0.000446692
2018-09-08	2018-09-08	-	chr5:132747443-132777869	q1	q2	OK	2.33733	4.84022	1.05021	2.40492	5e-05	0.000446692
SERINC5	SERINC5	-	chr5:80111225-80256082	q1	q2	OK	1.39333	0.843423	-0.724209	-1.74844	5e-05	0.000446692
SERP1	SERP1	-	chr3:150541991-150546641	q1	q2	OK	64.7588	33.3888	-0.955713	-2.32533	5e-05	0.000446692
SERPINB2	SERPINB2	-	chr18:63887703-63903890	q1	q2	OK	24.1193	12.1686	-0.987031	-2.24671	5e-05	0.000446692
SERPINE1	SERPINE1	-	chr7:101127087-101139266	q1	q2	OK	431.03	186.867	-1.20578	-1.69896	5e-05	0.000446692
SERPINF1	SERPINF1	-	chr17:1761923-1777574	q1	q2	OK	31.3916	11.0859	-1.50165	-3.25684	5e-05	0.000446692
SESN2	SESN2	-	chr1:28259450-28282491	q1	q2	OK	9.16082	5.36193	-0.772724	-1.85006	5e-05	0.000446692
SFN	SFN	-	chr1:26863136-26864457	q1	q2	OK	10.2047	2.2732	-2.16644	-2.62998	5e-05	0.000446692
SFXN3	SFXN3	-	chr10:101031237-101041241	q1	q2	OK	0.568605	1.79879	1.66153	2.54218	5e-05	0.000446692
SGK1	SGK1	-	chr6:134169244-134318058	q1	q2	OK	89.5724	28.1981	-1.66746	-3.93914	5e-05	0.000446692
SGTA	SGTA	-	chr19:2754712-2783356	q1	q2	OK	4.10401	2.60084	-0.658057	-1.57529	5e-05	0.000446692
SIAH2	SIAH2	-	chr3:150741121-150763476	q1	q2	OK	8.80216	5.39437	-0.706403	-1.73342	5e-05	0.000446692
SIGIRR	SIGIRR	-	chr11:405714-417397	q1	q2	OK	0.392792	1.50075	1.93385	2.74474	5e-05	0.000446692
SIGLEC6	SIGLEC6	-	chr19:51517817-51531856	q1	q2	OK	1.29237	9.10624	2.81683	5.57567	5e-05	0.000446692
SIGMAR1	SIGMAR1	-	chr9:34634720-34637826	q1	q2	OK	10.2518	18.7972	0.874634	1.91066	5e-05	0.000446692
SIN3B	SIN3B	-	chr19:16829385-16880353	q1	q2	OK	27.455	12.383	-1.14871	-2.38903	5e-05	0.000446692
SLAIN2	SLAIN2	-	chr4:48341594-48426198	q1	q2	OK	2.02318	1.24545	-0.699956	-1.70243	5e-05	0.000446692
SLC12A9	SLC12A9	-	chr7:100852717-100867012	q1	q2	OK	2.77246	4.94069	0.833548	1.87078	5e-05	0.000446692
SLC13A4	SLC13A4	-	chr7:135681237-135728204	q1	q2	OK	1.43723	0.38447	-1.90234	-3.48633	5e-05	0.000446692
SLC16A3	SLC16A3	-	chr17:82228404-82239499	q1	q2	OK	31.2517	55.7135	0.834091	1.91329	5e-05	0.000446692
SLC19A2	SLC19A2	-	chr1:169463909-169485970	q1	q2	OK	21.1995	8.43619	-1.32937	-3.0532	5e-05	0.000446692
SLC19A3	SLC19A3	-	chr2:227685208-227718029	q1	q2	OK	2.58556	1.55643	-0.732237	-1.68906	5e-05	0.000446692
SLC22A11	SLC22A11	-	chr11:64555599-64572875	q1	q2	OK	54.8644	7.78309	-2.81746	-6.32679	5e-05	0.000446692
SLC25A25	SLC25A25	-	chr9:128068198-128109258	q1	q2	OK	9.96481	3.99198	-1.31974	-3.01303	5e-05	0.000446692
SLC25A37	SLC25A37	-	chr8:23528793-23575463	q1	q2	OK	0.478665	0.940126	0.973839	2.0092	5e-05	0.000446692
SLC25A4	SLC25A4	-	chr4:185143261-185150384	q1	q2	OK	0.96461	2.65734	1.46196	2.33899	5e-05	0.000446692
SLC26A2	SLC26A2	-	chr5:149960735-149987400	q1	q2	OK	59.6416	18.9349	-1.65527	-3.46438	5e-05	0.000446692
SLC27A6	SLC27A6	-	chr5:128965125-129033642	q1	q2	OK	0.367321	1.01099	1.46065	3.16811	5e-05	0.000446692
SLC2A3	SLC2A3	-	chr12:7919226-7936296	q1	q2	OK	0.743086	1.51677	1.0294	1.82374	5e-05	0.000446692
SLC30A2	SLC30A2	-	chr1:26038020-26046138	q1	q2	OK	8.94591	23.9953	1.42345	3.29277	5e-05	0.000446692
SLC37A4	SLC37A4	-	chr11:119024349-119030906	q1	q2	OK	1.80563	3.86814	1.09914	1.90699	5e-05	0.000446692
SLC39A8	SLC39A8	-	chr4:102251039-102345498	q1	q2	OK	6.39588	3.4258	-0.900703	-1.83843	5e-05	0.000446692
SLC40A1	SLC40A1	-	chr2:189560588-189580811	q1	q2	OK	86.1197	21.9322	-1.97329	-3.87796	5e-05	0.000446692
SLC52A1	SLC52A1	-	chr17:5032600-5035432	q1	q2	OK	34.7654	20.0799	-0.791899	-1.71512	5e-05	0.000446692
SLC52A3	SLC52A3	-	chr20:760078-768584	q1	q2	OK	9.90931	3.47362	-1.51234	-3.23994	5e-05	0.000446692
SLC6A4	SLC6A4	-	chr17:30194317-30235968	q1	q2	OK	0.702231	1.77281	1.33602	2.94106	5e-05	0.000446692
SLC7A2	SLC7A2	-	chr8:17497086-17570568	q1	q2	OK	5.24829	12.9875	1.3072	3.06375	5e-05	0.000446692
SLC7A4	SLC7A4	-	chr22:21028716-21032558	q1	q2	OK	5.24783	16.1221	1.61925	3.14421	5e-05	0.000446692
SLCO2B1	SLCO2B1	-	chr11:75150985-75206400	q1	q2	OK	0.358911	0.941375	1.39114	2.7366	5e-05	0.000446692
SMAD7	SMAD7	-	chr18:48919851-48950711	q1	q2	OK	9.19833	5.22384	-0.816262	-1.94284	5e-05	0.000446692
SMIM13	SMIM13	-	chr6:11094031-11138736	q1	q2	OK	6.30582	1.54281	-2.03112	-3.36469	5e-05	0.000446692
SNAI1	SNAI1	-	chr20:49982974-49988883	q1	q2	OK	3.1179	1.36437	-1.19234	-1.97977	5e-05	0.000446692
SND1	SND1	-	chr7:127651987-128092609	q1	q2	OK	1.09557	0.619111	-0.823414	-1.94411	5e-05	0.000446692
SNHG16	SNHG16	-	chr17:76557762-76565348	q1	q2	OK	9.50303	3.75411	-1.33992	-2.93463	5e-05	0.000446692
SOCS3	SOCS3	-	chr17:78356775-78360079	q1	q2	OK	39.01	12.7457	-1.61383	-3.34985	5e-05	0.000446692
SOD2	SOD2	-	chr6:159679062-159789703	q1	q2	OK	116.917	10.8529	-3.42933	-3.63154	5e-05	0.000446692
SOD3	SOD3	-	chr4:24795461-24800845	q1	q2	OK	12.7551	6.37396	-1.00082	-2.16249	5e-05	0.000446692
SPATA13	SPATA13	-	chr13:23979624-24307074	q1	q2	OK	2.36192	1.23464	-0.935872	-1.89481	5e-05	0.000446692
SPON2	SPON2	-	chr4:1166931-1208962	q1	q2	OK	0.844477	2.34929	1.4761	1.88058	5e-05	0.000446692
SPR	SPR	-	chr2:72887381-72892160	q1	q2	OK	0.974253	3.76647	1.95084	2.94481	5e-05	0.000446692
SPRR2G	SPRR2G	-	chr1:153149580-153150951	q1	q2	OK	11.1695	0.737614	-3.92055	-4.2577	5e-05	0.000446692
SPRR3	SPRR3	-	chr1:153001745-153003856	q1	q2	OK	2.81961	0.744356	-1.92143	-2.05202	5e-05	0.000446692
SPTLC3	SPTLC3	-	chr20:13008952-13166764	q1	q2	OK	1.45149	2.42018	0.737582	1.74592	5e-05	0.000446692
SQLE	SQLE	-	chr8:124998476-125022283	q1	q2	OK	5.75642	2.656	-1.11592	-2.64175	5e-05	0.000446692
SRA1	SRA1	-	chr5:140550065-140558093	q1	q2	OK	7.15476	3.93517	-0.862479	-1.87048	5e-05	0.000446692
SREBF2	SREBF2	-	chr22:41833077-41907308	q1	q2	OK	3.6008	1.96936	-0.870589	-2.11608	5e-05	0.000446692
SRF	SRF	-	chr6:43171293-43181506	q1	q2	OK	17.6116	7	-1.3311	-3.16971	5e-05	0.000446692
SRSF3	SRSF3	-	chr6:36594311-36604467	q1	q2	OK	18.2836	11.6403	-0.651429	-1.60666	5e-05	0.000446692
SRSF8	SRSF8	-	chr11:95066875-95071224	q1	q2	OK	14.4095	8.5376	-0.755118	-1.6962	5e-05	0.000446692
SRXN1	SRXN1	-	chr20:646622-653370	q1	q2	OK	45.0932	18.7927	-1.26274	-3.0439	5e-05	0.000446692
SSH3	SSH3	-	chr11:67303446-67312607	q1	q2	OK	1.62243	3.79026	1.22414	2.37983	5e-05	0.000446692
ST3GAL1	ST3GAL1	-	chr8:133454846-133571940	q1	q2	OK	0.62662	1.42182	1.18208	2.73591	5e-05	0.000446692
ST3GAL4	ST3GAL4	-	chr11:126355643-126414641	q1	q2	OK	36.6229	20.0612	-0.868342	-1.98988	5e-05	0.000446692
STAT3	STAT3	-	chr17:42313323-42388495	q1	q2	OK	2.48892	1.22433	-1.02352	-2.44561	5e-05	0.000446692
STK40	STK40	-	chr1:36339617-36385927	q1	q2	OK	4.75073	2.37561	-0.999852	-2.44321	5e-05	0.000446692
STN1	STN1	-	chr10:103877558-103918287	q1	q2	OK	0.947752	0.455068	-1.05843	-2.13584	5e-05	0.000446692
STON2	STON2	-	chr14:81260648-81427404	q1	q2	OK	1.74639	0.476998	-1.87232	-4.33185	5e-05	0.000446692
STRA6	STRA6	-	chr15:74179464-74209705	q1	q2	OK	5.32068	8.96914	0.753359	1.8066	5e-05	0.000446692
SUCO	SUCO	-	chr1:172532347-172611833	q1	q2	OK	2.86203	1.53648	-0.897414	-2.19011	5e-05	0.000446692
SURF4	SURF4	-	chr9:133361447-133459403	q1	q2	OK	48.5613	29.4632	-0.720897	-1.59396	5e-05	0.000446692
SYNGR3	SYNGR3	-	chr16:1989943-1994275	q1	q2	OK	1.41585	4.62436	1.70758	2.63302	5e-05	0.000446692
TAB1	TAB1	-	chr22:39399752-39437128	q1	q2	OK	0.415715	0.839308	1.0136	1.88464	5e-05	0.000446692
TAC3	TAC3	-	chr12:57009995-57016560	q1	q2	OK	3.33362	1.59672	-1.06198	-1.67962	5e-05	0.000446692
TACSTD2	TACSTD2	-	chr1:58575421-58577494	q1	q2	OK	60.3293	29.213	-1.04625	-2.35087	5e-05	0.000446692
TAF13	TAF13	-	chr1:109064374-109076002	q1	q2	OK	2.4341	1.10875	-1.13445	-2.13675	5e-05	0.000446692
TALDO1	TALDO1	-	chr11:747430-765024	q1	q2	OK	18.8985	9.0398	-1.06391	-2.58152	5e-05	0.000446692
TAPBP	TAPBP	-	chr6_GL000255v2_alt:4494114-4508814	q1	q2	OK	24.0015	13.9077	-0.787238	-1.8845	5e-05	0.000446692
TBC1D2	TBC1D2	-	chr9:98198996-98255721	q1	q2	OK	2.92795	1.56633	-0.902507	-1.71337	5e-05	0.000446692
TBC1D23	TBC1D23	-	chr3:100260815-100325252	q1	q2	OK	1.59689	0.992554	-0.686051	-1.63033	5e-05	0.000446692
TBC1D9B	TBC1D9B	-	chr5:179862069-179907856	q1	q2	OK	1.66472	3.19811	0.941943	2.28534	5e-05	0.000446692
TBX3	TBX3	-	chr12:114670252-114684164	q1	q2	OK	100.947	54.0448	-0.901367	-1.87637	5e-05	0.000446692
TCFL5	TCFL5	-	chr20:62817060-62861763	q1	q2	OK	0.314502	0.958437	1.60762	1.9214	5e-05	0.000446692
TCHH	TCHH	-	chr1:152106315-152115454	q1	q2	OK	7.34876	3.82015	-0.943871	-2.03046	5e-05	0.000446692
TCHHL1	TCHHL1	-	chr1:152084142-152089064	q1	q2	OK	3.64265	0.742418	-2.29468	-3.18541	5e-05	0.000446692
TCIM	TCIM	-	chr8:40153466-40155308	q1	q2	OK	70.4444	35.2451	-0.999061	-2.21675	5e-05	0.000446692
TCIRG1	TCIRG1	-	chr11:68038993-68050899	q1	q2	OK	5.67418	9.497	0.743061	1.65466	5e-05	0.000446692
TCL1B	TCL1B	-	chr14:95686415-95692643	q1	q2	OK	44.1387	22.4005	-0.978514	-2.29509	5e-05	0.000446692
TDP2	TDP2	-	chr6:24649975-24666887	q1	q2	OK	3.66251	2.15405	-0.765779	-1.71757	5e-05	0.000446692
TEX264	TEX264	-	chr3:51671173-51704323	q1	q2	OK	0.97701	1.7782	0.863974	1.91812	5e-05	0.000446692
TFPI2	TFPI2	-	chr7:93885395-93893585	q1	q2	OK	22.6776	59.1358	1.38277	2.9828	5e-05	0.000446692
TFRC	TFRC	-	chr3:196049282-196082161	q1	q2	OK	123.37	45.2668	-1.44646	-2.38591	5e-05	0.000446692
TGIF1	TGIF1	-	chr18:3411925-3458408	q1	q2	OK	42.5225	24.3421	-0.804773	-1.862	5e-05	0.000446692
TGM1	TGM1	-	chr14:24249112-24263210	q1	q2	OK	0.47369	1.41322	1.57697	2.55891	5e-05	0.000446692
TGM2	TGM2	-	chr20:38127385-38166578	q1	q2	OK	21.3191	40.756	0.934869	1.85131	5e-05	0.000446692
THBS1	THBS1	-	chr15:39581077-39598921	q1	q2	OK	4.57074	2.57351	-0.828691	-1.72569	5e-05	0.000446692
THEM6	THEM6	-	chr8:142727201-142736932	q1	q2	OK	0.920592	2.1373	1.21516	2.03225	5e-05	0.000446692
TIGD5	TIGD5	-	chr8_KI270816v1_alt:87942-90355	q1	q2	OK	2.92517	6.62716	1.17987	1.86237	5e-05	0.000446692
TIPARP	TIPARP	-	chr3:156673169-156706768	q1	q2	OK	0.864325	0.480282	-0.847692	-1.58492	5e-05	0.000446692
TKT	TKT	-	chr3:53224705-53256114	q1	q2	OK	21.6882	13.1896	-0.717512	-1.63661	5e-05	0.000446692
TLK1	TLK1	-	chr2:170990821-171231314	q1	q2	OK	4.05806	1.97766	-1.037	-2.35969	5e-05	0.000446692
TLR4	TLR4	-	chr9:117704173-117717491	q1	q2	OK	0.389336	0.934183	1.26269	1.82497	5e-05	0.000446692
TMC6	TMC6	-	chr17:78112916-78142968	q1	q2	OK	0.698367	1.41963	1.02346	1.7892	5e-05	0.000446692
TMCO3	TMCO3	-	chr13:113490736-113550229	q1	q2	OK	0.908513	1.55416	0.774551	1.7895	5e-05	0.000446692
TMEM106C	TMEM106C	-	chr12:47963545-47968878	q1	q2	OK	3.78965	7.56145	0.996598	2.03096	5e-05	0.000446692
TMEM129	TMEM129	-	chr4:1715950-1721357	q1	q2	OK	5.40021	9.57398	0.826104	1.79025	5e-05	0.000446692
TMEM165	TMEM165	-	chr4:55395911-55426175	q1	q2	OK	2.90749	1.54106	-0.915852	-2.09922	5e-05	0.000446692
TMEM19	TMEM19	-	chr12:71686096-71704059	q1	q2	OK	0.438512	1.00274	1.19326	1.9909	5e-05	0.000446692
TMEM2	TMEM2	-	chr9:71683364-71768884	q1	q2	OK	4.90312	2.80647	-0.804947	-1.94111	5e-05	0.000446692
TMEM265	TMEM265	-	chr16:30740189-30745196	q1	q2	OK	5.41995	2.84907	-0.927788	-1.74749	5e-05	0.000446692
TMEM37	TMEM37	-	chr2:119431868-119438520	q1	q2	OK	6.29233	3.24667	-0.954633	-1.89318	5e-05	0.000446692
TMEM40	TMEM40	-	chr3:12733528-12769457	q1	q2	OK	5.17902	3.12856	-0.727181	-1.7298	5e-05	0.000446692
TMEM54	TMEM54	-	chr1:32886495-32901440	q1	q2	OK	2.86388	5.9324	1.05065	2.12899	5e-05	0.000446692
TMEM9	TMEM9	-	chr1:201134769-201171582	q1	q2	OK	0.583789	1.20754	1.04855	1.88826	5e-05	0.000446692
TMSB4X	TMSB4X	-	chrX:12975105-12977227	q1	q2	OK	5.55764	16.1426	1.53833	2.68401	5e-05	0.000446692
TNFAIP3	TNFAIP3	-	chr6:137823668-137883314	q1	q2	OK	9.43137	2.99447	-1.65516	-3.59356	5e-05	0.000446692
TNFRSF1A	TNFRSF1A	-	chr12:6328755-6342117	q1	q2	OK	10.3094	6.26535	-0.718495	-1.74151	5e-05	0.000446692
TNFRSF1B	TNFRSF1B	-	chr1:12166941-12209220	q1	q2	OK	13.0547	0.880294	-3.89044	-7.95725	5e-05	0.000446692
TNFRSF21	TNFRSF21	-	chr6:47231525-47309947	q1	q2	OK	2.43528	1.32795	-0.874885	-2.11183	5e-05	0.000446692
TNIP1	TNIP1	-	chr5:151029941-151087660	q1	q2	OK	3.09167	1.68	-0.879924	-2.04312	5e-05	0.000446692
TNPO1	TNPO1	-	chr5:72816589-72914388	q1	q2	OK	9.32242	4.44545	-1.06838	-2.50256	5e-05	0.000446692
TNS4	TNS4	-	chr17:40475826-40501602	q1	q2	OK	4.33353	2.61522	-0.728609	-1.70934	5e-05	0.000446692
TP53I13	TP53I13	-	chr17:29568274-29573157	q1	q2	OK	3.91441	9.07793	1.21357	2.41175	5e-05	0.000446692
TP53INP2	TP53INP2	-	chr20:34704306-34713439	q1	q2	OK	6.1667	1.26129	-2.28959	-4.35948	5e-05	0.000446692
TPCN1	TPCN1	-	chr12:113221436-113298584	q1	q2	OK	1.52892	0.601736	-1.34531	-3.00471	5e-05	0.000446692
TPM4	TPM4	-	chr19:16067505-16103003	q1	q2	OK	24.863	14.84	-0.74451	-1.72447	5e-05	0.000446692
TPRA1	TPRA1	-	chr3:127571230-127598265	q1	q2	OK	8.65265	4.45607	-0.95737	-2.32783	5e-05	0.000446692
TPT1	TPT1	-	chr13:45333469-45341284	q1	q2	OK	122.877	68.7915	-0.836917	-1.86611	5e-05	0.000446692
TRAM2	TRAM2	-	chr6:52497400-52577064	q1	q2	OK	0.643187	1.39175	1.11359	2.5965	5e-05	0.000446692
TREM2	TREM2	-	chr6:41158504-41163186	q1	q2	OK	1.26664	3.44906	1.4452	2.0908	5e-05	0.000446692
TREML2	TREML2	-	chr6:41189747-41201187	q1	q2	OK	1.76235	5.30953	1.59108	3.07409	5e-05	0.000446692
TRIB1	TRIB1	-	chr8:125430319-125438405	q1	q2	OK	12.2084	5.58138	-1.12919	-2.60807	5e-05	0.000446692
TRIM11	TRIM11	-	chr1:228393674-228406816	q1	q2	OK	7.469	4.03428	-0.888603	-2.04174	5e-05	0.000446692
TRIM25	TRIM25	-	chr17:56887907-56914048	q1	q2	OK	8.75773	4.93935	-0.826235	-2.0131	5e-05	0.000446692
TRIM29	TRIM29	-	chr11:120111273-120138155	q1	q2	OK	21.9198	13.1062	-0.74198	-1.63812	5e-05	0.000446692
TRIM58	TRIM58	-	chr1:247857197-247880136	q1	q2	OK	1.90133	3.37864	0.829434	1.86006	5e-05	0.000446692
TRIM65	TRIM65	-	chr17:75888958-75897003	q1	q2	OK	0.499746	1.29609	1.37489	1.94301	5e-05	0.000446692
TRIR	TRIR	-	chr19:12730638-12734775	q1	q2	OK	50.0174	30.9043	-0.694625	-1.69403	5e-05	0.000446692
TSEN54	TSEN54	-	chr17:75516526-75524739	q1	q2	OK	0.931557	2.14232	1.20146	1.9875	5e-05	0.000446692
TSPYL2	TSPYL2	-	chrX:53082358-53088546	q1	q2	OK	4.9538	1.9288	-1.36083	-2.50302	5e-05	0.000446692
TTC9	TTC9	-	chr14:70641785-70675360	q1	q2	OK	3.01323	1.69971	-0.826021	-1.93931	5e-05	0.000446692
TUBA1A	TUBA1A	-	chr12:49184793-49189324	q1	q2	OK	4.88316	9.38961	0.943249	1.89642	5e-05	0.000446692
TUBB3	TUBB3	-	chr16:89922007-89936097	q1	q2	OK	4.29822	1.91616	-1.16552	-2.25929	5e-05	0.000446692
TXNRD1	TXNRD1	-	chr12:104215777-104350307	q1	q2	OK	29.302	15.067	-0.959607	-1.88325	5e-05	0.000446692
TYROBP	TYROBP	-	chr19:35904399-35908309	q1	q2	OK	4.73993	11.2997	1.25334	2.28285	5e-05	0.000446692
TYSND1	TYSND1	-	chr10:70137979-70146740	q1	q2	OK	1.89027	3.3767	0.837017	1.61533	5e-05	0.000446692
UBALD1	UBALD1	-	chr16:4608881-4614926	q1	q2	OK	10.4987	5.21725	-1.00884	-2.22765	5e-05	0.000446692
UBALD2	UBALD2	-	chr17:76265203-76271298	q1	q2	OK	11.2539	6.43285	-0.8069	-1.79601	5e-05	0.000446692
UBAP1	UBAP1	-	chr9:34179003-34329249	q1	q2	OK	1.31188	0.809514	-0.696506	-1.63255	5e-05	0.000446692
UBE2B	UBE2B	-	chr5:134371174-134392108	q1	q2	OK	2.2971	1.04856	-1.13141	-2.35865	5e-05	0.000446692
UBE2D1	UBE2D1	-	chr10:58334977-58370753	q1	q2	OK	1.39595	0.556345	-1.3272	-2.76196	5e-05	0.000446692
UBL4A	UBL4A	-	chrX:154483715-154486670	q1	q2	OK	6.67269	11.8903	0.83345	1.6691	5e-05	0.000446692
UCA1	UCA1	-	chr19:15828945-15836321	q1	q2	OK	3.96507	1.41969	-1.48178	-2.30477	5e-05	0.000446692
UCK2	UCK2	-	chr1:165827493-165911618	q1	q2	OK	2.12282	1.27527	-0.73518	-1.75966	5e-05	0.000446692
ULK3	ULK3	-	chr15:74836114-74843211	q1	q2	OK	1.05898	2.24499	1.08403	1.77547	5e-05	0.000446692
UPK1B	UPK1B	-	chr3:119173576-119205153	q1	q2	OK	2.05076	0.479019	-2.098	-4.00239	5e-05	0.000446692
VAT1	VAT1	-	chr17:43014603-43022442	q1	q2	OK	9.29419	16.0036	0.783994	1.83129	5e-05	0.000446692
VAV3	VAV3	-	chr1:107571158-107994607	q1	q2	OK	3.65319	1.62113	-1.17216	-2.77757	5e-05	0.000446692
VCP	VCP	-	chr9:35056064-35072742	q1	q2	OK	40.2738	24.4491	-0.72006	-1.65516	5e-05	0.000446692
VEGFB	VEGFB	-	chr11:64234582-64239264	q1	q2	OK	1.89411	5.68763	1.58631	2.73624	5e-05	0.000446692
VGF	VGF	-	chr7:101162507-101165571	q1	q2	OK	1.18232	0.341284	-1.79257	-1.84433	5e-05	0.000446692
VGLL1	VGLL1	-	chrX:136532150-136556807	q1	q2	OK	7.38283	4.67159	-0.660259	-1.59467	5e-05	0.000446692
VNN2	VNN2	-	chr6:132743868-132763459	q1	q2	OK	1.77166	0.328004	-2.43332	-3.55713	5e-05	0.000446692
VNN3	VNN3	-	chr6:132722785-132734765	q1	q2	OK	3.92797	0.33426	-3.55474	-5.28014	5e-05	0.000446692
VPS37B	VPS37B	-	chr12:122865326-122896165	q1	q2	OK	3.26388	2.04713	-0.672988	-1.59195	5e-05	0.000446692
WBP2	WBP2	-	chr17:75845697-75856436	q1	q2	OK	17.1824	10.5349	-0.70575	-1.70735	5e-05	0.000446692
WDR1	WDR1	-	chr4:10074337-10117034	q1	q2	OK	11.7672	6.17031	-0.93136	-2.20909	5e-05	0.000446692
WNT6	WNT6	-	chr2:218859821-218874232	q1	q2	OK	0.300849	1.17338	1.96355	2.86501	5e-05	0.000446692
WTIP	WTIP	-	chr19:34481973-34501180	q1	q2	OK	0.53866	1.24683	1.21082	2.17808	5e-05	0.000446692
WWC1	WWC1	-	chr5:168292058-168472303	q1	q2	OK	2.50696	1.37233	-0.869313	-2.08308	5e-05	0.000446692
XAGE2	XAGE2	-	chrX:52369008-52375683	q1	q2	OK	58.5543	33.7542	-0.794707	-1.92882	5e-05	0.000446692
XYLT2	XYLT2	-	chr17:50346030-50361185	q1	q2	OK	0.772351	1.73245	1.16548	2.13049	5e-05	0.000446692
YIF1A	YIF1A	-	chr11:66284578-66289167	q1	q2	OK	23.052	14.2467	-0.694262	-1.65519	5e-05	0.000446692
ZBTB38	ZBTB38	-	chr3:141324211-141449790	q1	q2	OK	7.54757	4.68098	-0.689202	-1.63407	5e-05	0.000446692
ZBTB43	ZBTB43	-	chr9:126805004-126838208	q1	q2	OK	2.43489	1.36187	-0.838266	-1.93583	5e-05	0.000446692
ZC3H12A	ZC3H12A	-	chr1:37474516-37484377	q1	q2	OK	8.27199	2.39477	-1.78835	-3.8162	5e-05	0.000446692
ZDHHC8P1	ZDHHC8P1	-	chr22_KI270878v1_alt:36561-48570	q1	q2	OK	0.331728	0.949998	1.51792	2.04245	5e-05	0.000446692
ZFAND5	ZFAND5	-	chr9:72351423-72365247	q1	q2	OK	21.3292	12.7748	-0.739529	-1.80792	5e-05	0.000446692
ZFAND6	ZFAND6	-	chr15:80059566-80138393	q1	q2	OK	2.67393	1.60112	-0.739879	-1.73747	5e-05	0.000446692
ZMAT2	ZMAT2	-	chr5:140700358-140706681	q1	q2	OK	23.2773	14.4418	-0.688674	-1.68108	5e-05	0.000446692
ZNF165	ZNF165	-	chr6:28080702-28089562	q1	q2	OK	9.08308	4.17083	-1.12285	-2.36208	5e-05	0.000446692
ZNF395	ZNF395	-	chr8:28345583-28386460	q1	q2	OK	0.488307	1.29644	1.4087	2.89843	5e-05	0.000446692
ZNF468	ZNF468	-	chr19:52838530-52857649	q1	q2	OK	30.5173	18.8067	-0.698384	-1.59037	5e-05	0.000446692
ZNF701	ZNF701	-	chr19:52570271-52587174	q1	q2	OK	3.40259	1.38322	-1.29861	-2.74165	5e-05	0.000446692
ZSWIM8	ZSWIM8	-	chr10:73785622-73801798	q1	q2	OK	13.2078	7.37745	-0.840198	-1.62832	5e-05	0.000446692
ARFIP2	ARFIP2	-	chr11:6474681-6484681	q1	q2	OK	16.1079	9.03195	-0.834657	-1.63036	0.0001	0.000832093
ARHGEF18	ARHGEF18	-	chr19:7395111-7472485	q1	q2	OK	2.02548	3.23475	0.675392	1.60913	0.0001	0.000832093
ATP6V0D1	ATP6V0D1	-	chr16:67438012-67481186	q1	q2	OK	4.37978	2.72643	-0.683845	-1.6783	0.0001	0.000832093
B4GALT5	B4GALT5	-	chr20:49632944-49713884	q1	q2	OK	1.15519	0.723313	-0.675436	-1.5753	0.0001	0.000832093
C11orf84	C11orf84	-	chr11:63813372-63827718	q1	q2	OK	0.529227	1.04016	0.974845	1.58478	0.0001	0.000832093
CD274	CD274	-	chr9:5450501-5470567	q1	q2	OK	6.73683	4.2547	-0.663013	-1.58413	0.0001	0.000832093
CD36	CD36	-	chr7:80602186-80679277	q1	q2	OK	0.47589	0.904785	0.926946	1.73277	0.0001	0.000832093
CDAN1	CDAN1	-	chr15:42723542-42737128	q1	q2	OK	0.784965	1.51426	0.94791	1.68307	0.0001	0.000832093
CDC42EP3	CDC42EP3	-	chr2:37641880-37672535	q1	q2	OK	2.94081	1.80035	-0.707938	-1.63735	0.0001	0.000832093
CPM	CPM	-	chr12:68851174-68963240	q1	q2	OK	3.4345	2.11189	-0.701562	-1.6003	0.0001	0.000832093
CTGF	CTGF	-	chr6:131948175-131951378	q1	q2	OK	10.7876	4.8124	-1.16454	-1.80187	0.0001	0.000832093
CXCL3	CXCL3	-	chr4:74036589-74038773	q1	q2	OK	1.20637	0.258507	-2.2224	-1.94914	0.0001	0.000832093
DACT1	DACT1	-	chr14:58634066-58648320	q1	q2	OK	1.92034	3.74426	0.963314	1.85393	0.0001	0.000832093
DDIT4	DDIT4	-	chr10:72273917-72276036	q1	q2	OK	85.6332	53.0922	-0.689671	-1.6181	0.0001	0.000832093
DDX24	DDX24	-	chr14_KI270847v1_alt:1165482-1195774	q1	q2	OK	5.51568	3.59488	-0.617593	-1.49757	0.0001	0.000832093
EDEM1	EDEM1	-	chr3:5187672-5219965	q1	q2	OK	8.45205	5.18632	-0.70459	-1.71267	0.0001	0.000832093
ERVMER34-1	ERVMER34-1	-	chr4:52743515-52751640	q1	q2	OK	4.26014	7.19495	0.756084	1.62759	0.0001	0.000832093
FEZ2	FEZ2	-	chr2:36552259-36598189	q1	q2	OK	2.88407	1.82065	-0.663656	-1.61571	0.0001	0.000832093
FOLR1	FOLR1	-	chr11:72189556-72196323	q1	q2	OK	33.3782	54.5799	0.709463	1.72141	0.0001	0.000832093
GNAI1	GNAI1	-	chr7:80134822-80219409	q1	q2	OK	1.02886	0.62966	-0.708395	-1.64591	0.0001	0.000832093
HILPDA	HILPDA	-	chr7:128455828-128458418	q1	q2	OK	8.02302	13.8624	0.788963	1.52826	0.0001	0.000832093
HIST1H2BH	HIST1H2BH	-	chr6:26251649-26252075	q1	q2	OK	27.7702	10.6905	-1.37721	-1.71534	0.0001	0.000832093
HRH1	HRH1	-	chr3:11137091-11263253	q1	q2	OK	0.989578	0.266707	-1.89156	-1.96931	0.0001	0.000832093
HSPBAP1	HSPBAP1	-	chr3:122739995-122793827	q1	q2	OK	1.18572	0.703979	-0.75216	-1.70287	0.0001	0.000832093
LIPG	LIPG	-	chr18:49562029-49592908	q1	q2	OK	2.81507	1.74691	-0.688363	-1.57348	0.0001	0.000832093
LOC541472	LOC541472	-	chr7:22725393-22732002	q1	q2	OK	2.12956	0.353798	-2.58956	-1.84879	0.0001	0.000832093
LOC642852	LOC642852	-	chr21:45288050-45297354	q1	q2	OK	0.47932	1.14785	1.25987	1.76077	0.0001	0.000832093
MVK	MVK	-	chr12:109573693-109597270	q1	q2	OK	1.14139	0.619175	-0.882374	-1.67826	0.0001	0.000832093
MYCN	MYCN	-	chr2:15936263-15947007	q1	q2	OK	6.86274	3.77106	-0.863816	-1.66097	0.0001	0.000832093
NAPA	NAPA	-	chr19:47484280-47515258	q1	q2	OK	5.35853	2.98275	-0.845193	-1.50324	0.0001	0.000832093
NT5C3B	NT5C3B	-	chr17:41825080-41848363	q1	q2	OK	0.518814	1.18819	1.19547	1.73512	0.0001	0.000832093
NUAK2	NUAK2	-	chr1:205302061-205321791	q1	q2	OK	7.6198	4.54873	-0.744287	-1.78045	0.0001	0.000832093
P2RY6	P2RY6	-	chr11:73264503-73298625	q1	q2	OK	4.58309	2.9083	-0.656145	-1.55721	0.0001	0.000832093
PI3	PI3	-	chr20:45174897-45176544	q1	q2	OK	2.31404	0.312517	-2.88841	-2.38892	0.0001	0.000832093
PLEKHA8	PLEKHA8	-	chr7:30028359-30130482	q1	q2	OK	2.10849	1.28874	-0.710247	-1.67862	0.0001	0.000832093
PLEKHF1	PLEKHF1	-	chr19:29665418-29675476	q1	q2	OK	7.30935	4.41091	-0.728667	-1.66313	0.0001	0.000832093
PLEKHG3	PLEKHG3	-	chr14:64704406-64744346	q1	q2	OK	0.918763	1.54663	0.751367	1.66418	0.0001	0.000832093
PPP1R26	PPP1R26	-	chr9:135479800-135488893	q1	q2	OK	0.440861	1.06042	1.26624	1.76721	0.0001	0.000832093
PRG2	PRG2	-	chr11:57386785-57390657	q1	q2	OK	890.467	380.736	-1.22577	-1.55334	0.0001	0.000832093
PSMA1	PSMA1	-	chr11:14504874-14643634	q1	q2	OK	6.53496	3.98847	-0.712343	-1.68913	0.0001	0.000832093
RNPEPL1	RNPEPL1	-	chr2:240568585-240578732	q1	q2	OK	2.79591	4.664	0.73825	1.59072	0.0001	0.000832093
RPL28	RPL28	-	chr19:55385930-55392083	q1	q2	OK	10.506	6.2217	-0.755836	-1.68448	0.0001	0.000832093
RPS5	RPS5	-	chr19:58387267-58394804	q1	q2	OK	24.9747	16.1211	-0.631519	-1.55364	0.0001	0.000832093
RRAGC	RRAGC	-	chr1:38838195-38859823	q1	q2	OK	4.45989	2.76886	-0.687713	-1.62113	0.0001	0.000832093
S100A8	S100A8	-	chr1:153390030-153423225	q1	q2	OK	11.3063	2.85087	-1.98765	-1.81564	0.0001	0.000832093
SEC31A	SEC31A	-	chr4:82818507-82919969	q1	q2	OK	4.17787	2.57505	-0.698169	-1.6017	0.0001	0.000832093
SFXN1	SFXN1	-	chr5:175478496-175529741	q1	q2	OK	0.590216	1.01174	0.77752	1.69676	0.0001	0.000832093
SGPL1	SGPL1	-	chr10:70815946-70881175	q1	q2	OK	0.629291	1.02818	0.708293	1.61141	0.0001	0.000832093
SLC35B4	SLC35B4	-	chr7:134289336-134317075	q1	q2	OK	4.36431	2.80598	-0.637245	-1.52076	0.0001	0.000832093
SMIM1	SMIM1	-	chr1:3772759-3775982	q1	q2	OK	0.402797	1.46094	1.85877	2.07053	0.0001	0.000832093
ST6GALNAC2	ST6GALNAC2	-	chr17:76565377-76586063	q1	q2	OK	0.648734	1.1999	0.887218	1.6452	0.0001	0.000832093
TOP1	TOP1	-	chr20:41028816-41175717	q1	q2	OK	1.05535	0.567015	-0.896264	-1.60027	0.0001	0.000832093
UNC119	UNC119	-	chr17:28546705-28552663	q1	q2	OK	0.805393	1.8566	1.2049	1.75465	0.0001	0.000832093
VARS2	VARS2	-	chr6_GL000255v2_alt:2169372-2181635	q1	q2	OK	0.467851	1.00223	1.09909	1.69198	0.0001	0.000832093
WASL	WASL	-	chr7:123681925-123749071	q1	q2	OK	2.29703	1.44648	-0.66722	-1.62023	0.0001	0.000832093
XBP1	XBP1	-	chr22:28794558-28800572	q1	q2	OK	63.8504	38.8116	-0.718209	-1.73578	0.0001	0.000832093
ZFPL1	ZFPL1	-	chr11:65084220-65089109	q1	q2	OK	12.8982	7.67432	-0.749059	-1.63578	0.0001	0.000832093
ZNF358	ZNF358	-	chr19:7516116-7521025	q1	q2	OK	1.77558	3.74918	1.07828	1.79237	0.0001	0.000832093
ZNF655	ZNF655	-	chr7:99558420-99576456	q1	q2	OK	9.71788	5.77993	-0.749589	-1.63253	0.0001	0.000832093
ACADVL	ACADVL	-	chr17:7189889-7225267	q1	q2	OK	69.6044	44.383	-0.649173	-1.4834	0.00015	0.00117697
ADGRG1	ADGRG1	-	chr16:57619691-57665039	q1	q2	OK	11.7809	7.69986	-0.613544	-1.46577	0.00015	0.00117697
BRD2	BRD2	-	chr6_GL000256v2_alt:4367905-4430762	q1	q2	OK	28.3313	18.4652	-0.61759	-1.50854	0.00015	0.00117697
CDKN1C	CDKN1C	-	chr11_KI270831v1_alt:115395-117975	q1	q2	OK	2179.26	924.038	-1.23781	-1.87303	0.00015	0.00117697
COPE	COPE	-	chr19:18899509-18919403	q1	q2	OK	9.68578	6.0188	-0.686393	-1.69089	0.00015	0.00117697
CREB3L2	CREB3L2	-	chr7:137874977-138002101	q1	q2	OK	7.31964	4.43142	-0.724002	-1.67092	0.00015	0.00117697
CSF3	CSF3	-	chr17:40015359-40017813	q1	q2	OK	1.974	0.0945392	-4.38407	-2.75689	0.00015	0.00117697
CYBB	CYBB	-	chrX:37780015-37813461	q1	q2	OK	0.818908	1.52641	0.898366	1.60389	0.00015	0.00117697
CYP27A1	CYP27A1	-	chr2:218781747-218815293	q1	q2	OK	0.565921	1.07059	0.919733	1.60744	0.00015	0.00117697
DHX32	DHX32	-	chr10:125823533-125881315	q1	q2	OK	4.58734	2.55274	-0.845612	-1.6372	0.00015	0.00117697
ELL	ELL	-	chr19:18442661-18522127	q1	q2	OK	1.62084	1.03981	-0.640421	-1.55791	0.00015	0.00117697
ERP27	ERP27	-	chr12:14914025-14938549	q1	q2	OK	0.612925	1.13114	0.883989	1.50285	0.00015	0.00117697
FAM107B	FAM107B	-	chr10:14518555-14774897	q1	q2	OK	12.3026	7.5423	-0.705882	-1.61398	0.00015	0.00117697
FBXO46	FBXO46	-	chr19:45710627-45733171	q1	q2	OK	8.13774	4.59908	-0.823283	-1.62617	0.00015	0.00117697
GASAL1	GASAL1	-	chr8:102806820-102811214	q1	q2	OK	2.84574	1.35246	-1.07321	-1.59135	0.00015	0.00117697
GOLGA2	GOLGA2	-	chr9:128255827-128288989	q1	q2	OK	6.87321	4.28412	-0.681987	-1.58863	0.00015	0.00117697
GORASP2	GORASP2	-	chr2:170928436-170967133	q1	q2	OK	4.46368	2.83568	-0.65454	-1.60427	0.00015	0.00117697
GRB7	GRB7	-	chr17:39737899-39747285	q1	q2	OK	21.0359	13.4611	-0.644054	-1.5584	0.00015	0.00117697
GTPBP1	GTPBP1	-	chr22:38705800-38733587	q1	q2	OK	4.70371	2.98657	-0.655308	-1.56978	0.00015	0.00117697
HIST1H1E	HIST1H1E	-	chr6:26156329-26157115	q1	q2	OK	229.188	144.892	-0.661549	-1.60254	0.00015	0.00117697
IBA57	IBA57	-	chr1:228165806-228182257	q1	q2	OK	3.0081	1.68291	-0.837895	-1.53287	0.00015	0.00117697
KRT16	KRT16	-	chr17:41609777-41612827	q1	q2	OK	2.36318	0.598207	-1.98201	-1.86782	0.00015	0.00117697
LAIR1	LAIR1	-	chr19_GL949747v2_alt:335028-351962	q1	q2	OK	0.494646	1.0887	1.13814	1.66852	0.00015	0.00117697
LATS2	LATS2	-	chr13:20973034-21061583	q1	q2	OK	1.56222	1.00889	-0.630825	-1.50713	0.00015	0.00117697
MAN2A2	MAN2A2	-	chr15:90902216-90922585	q1	q2	OK	1.6916	2.81154	0.732973	1.60651	0.00015	0.00117697
MORF4L2	MORF4L2	-	chrX:103675496-103692556	q1	q2	OK	40.7535	25.6897	-0.665734	-1.59317	0.00015	0.00117697
MYORG	MYORG	-	chr9:34366664-34376896	q1	q2	OK	4.24366	7.07101	0.736606	1.64373	0.00015	0.00117697
NAA40	NAA40	-	chr11:63938968-63957319	q1	q2	OK	0.554535	1.05526	0.928242	1.61303	0.00015	0.00117697
NCOA3	NCOA3	-	chr20:47501855-47656877	q1	q2	OK	7.06872	4.15146	-0.767829	-1.66999	0.00015	0.00117697
PAIP2	PAIP2	-	chr5:139341830-139383350	q1	q2	OK	2.80745	1.62607	-0.787869	-1.54927	0.00015	0.00117697
PHF23	PHF23	-	chr17:7235026-7239506	q1	q2	OK	22.8358	14.1022	-0.695373	-1.62276	0.00015	0.00117697
PHYHIPL	PHYHIPL	-	chr10:59176586-59363181	q1	q2	OK	1.00282	0.602464	-0.735119	-1.5879	0.00015	0.00117697
PLEKHB2	PLEKHB2	-	chr2:131104845-131149852	q1	q2	OK	5.95709	3.88743	-0.615792	-1.50786	0.00015	0.00117697
PPARG	PPARG	-	chr3:12287483-12434356	q1	q2	OK	1.33321	0.842547	-0.662072	-1.53178	0.00015	0.00117697
PRKCZ	PRKCZ	-	chr1:2050468-2212720	q1	q2	OK	8.44144	4.9425	-0.772248	-1.49447	0.00015	0.00117697
RAB5B	RAB5B	-	chr12:55973911-55996683	q1	q2	OK	11.036	7.38574	-0.5794	-1.41619	0.00015	0.00117697
SARAF	SARAF	-	chr8:30063010-30083208	q1	q2	OK	5.8007	8.86574	0.612012	1.50313	0.00015	0.00117697
SCRIB	SCRIB	-	chr8_KI270816v1_alt:267965-292426	q1	q2	OK	3.09776	5.07754	0.712906	1.71266	0.00015	0.00117697
SEM1	SEM1	-	chr7:96481624-96709891	q1	q2	OK	1.73021	0.973104	-0.830285	-1.63873	0.00015	0.00117697
SLC16A4	SLC16A4	-	chr1:110362849-110391082	q1	q2	OK	3.21452	4.9627	0.626521	1.50787	0.00015	0.00117697
SQSTM1	SQSTM1	-	chr5:179797596-179858840	q1	q2	OK	275.541	115.275	-1.25719	-1.76329	0.00015	0.00117697
SUB1	SUB1	-	chr5:32585497-32604079	q1	q2	OK	4.72715	2.89866	-0.705584	-1.65365	0.00015	0.00117697
SYNE3	SYNE3	-	chr14:95407264-95475836	q1	q2	OK	0.526688	0.877292	0.73611	1.5725	0.00015	0.00117697
TNK2	TNK2	-	chr3:195863362-195913264	q1	q2	OK	0.630338	1.11109	0.817783	1.54042	0.00015	0.00117697
TSPAN9	TSPAN9	-	chr12:3077353-3286564	q1	q2	OK	0.869494	0.556117	-0.644789	-1.57773	0.00015	0.00117697
TSPO	TSPO	-	chr22:43151512-43163242	q1	q2	OK	1.12939	2.17908	0.948173	1.54333	0.00015	0.00117697
UBA7	UBA7	-	chr3:49805203-49813958	q1	q2	OK	1.22441	2.30587	0.913222	1.58042	0.00015	0.00117697
WDR26	WDR26	-	chr1:224385141-224434299	q1	q2	OK	1.88394	1.21697	-0.630453	-1.49843	0.00015	0.00117697
YIPF2	YIPF2	-	chr19:10871575-10930254	q1	q2	OK	35.2299	19.5508	-0.84957	-1.54965	0.00015	0.00117697
ZBED1	ZBED1	-	chrY:2219512-2500974	q1	q2	OK	22.6175	14.0971	-0.682037	-1.50331	0.00015	0.00117697
ZBTB4	ZBTB4	-	chr17:7459364-7484249	q1	q2	OK	2.31802	3.8743	0.74104	1.69913	0.00015	0.00117697
ZNF114	ZNF114	-	chr19:48270097-48287608	q1	q2	OK	0.836169	0.41367	-1.01531	-1.58172	0.00015	0.00117697
ACTB	ACTB	-	chr7:5527144-5530709	q1	q2	OK	885.588	466.583	-0.924501	-1.58231	0.0002	0.00150021
AHNAK	AHNAK	-	chr11:62433540-62546860	q1	q2	OK	35.3083	63.5374	0.847598	1.62846	0.0002	0.00150021
BPGM	BPGM	-	chr7:134646777-134679815	q1	q2	OK	11.8336	7.45397	-0.666804	-1.5649	0.0002	0.00150021
CCEPR	CCEPR	-	chr10:59173961-59176464	q1	q2	OK	3.16797	1.41262	-1.16518	-1.53747	0.0002	0.00150021
CDH23	CDH23	-	chr10:71396932-71815947	q1	q2	OK	0.60004	1.17794	0.97313	1.51486	0.0002	0.00150021
DNAJC6	DNAJC6	-	chr1:65264692-65415869	q1	q2	OK	1.10633	0.694774	-0.671162	-1.59731	0.0002	0.00150021
EIF4E2	EIF4E2	-	chr2:232547968-232583645	q1	q2	OK	4.21582	2.67027	-0.658828	-1.49438	0.0002	0.00150021
ERN1	ERN1	-	chr17:64039140-64130142	q1	q2	OK	1.03056	0.647614	-0.670223	-1.52868	0.0002	0.00150021
FABP3	FABP3	-	chr1:31365251-31373288	q1	q2	OK	0.458585	1.02473	1.15999	1.54712	0.0002	0.00150021
FBLIM1	FBLIM1	-	chr1:15756657-15786594	q1	q2	OK	0.964551	1.63554	0.761836	1.55886	0.0002	0.00150021
FBXL12	FBXL12	-	chr19:9810265-9819103	q1	q2	OK	3.51689	2.0098	-0.807247	-1.59698	0.0002	0.00150021
GNAS	GNAS	-	chr20:58818916-58911196	q1	q2	OK	24.1359	15.5461	-0.634622	-1.4546	0.0002	0.00150021
HIST1H2AL	HIST1H2AL	-	chr6:27865327-27865798	q1	q2	OK	19.4308	7.83129	-1.31103	-1.56437	0.0002	0.00150021
HIST1H2BO	HIST1H2BO	-	chr6:27893423-27893891	q1	q2	OK	34.9312	15.8989	-1.13559	-1.6119	0.0002	0.00150021
HIST1H3G	HIST1H3G	-	chr6:26270916-26271384	q1	q2	OK	20.5953	8.28477	-1.31378	-1.58625	0.0002	0.00150021
ITFG2-AS1	ITFG2-AS1	-	chr12:2742624-2889525	q1	q2	OK	1.0622	2.06701	0.960484	1.56394	0.0002	0.00150021
KLHL21	KLHL21	-	chr1:6590722-6602898	q1	q2	OK	8.12922	5.17379	-0.651895	-1.49543	0.0002	0.00150021
LASP1	LASP1	-	chr17:38869857-38921770	q1	q2	OK	1.44577	2.28375	0.659564	1.49351	0.0002	0.00150021
LDLRAP1	LDLRAP1	-	chr1:25543583-25568886	q1	q2	OK	1.04287	1.73569	0.734949	1.56845	0.0002	0.00150021
MAFG	MAFG	-	chr17:81918267-81927711	q1	q2	OK	24.7066	16.3186	-0.598375	-1.41911	0.0002	0.00150021
MFSD12	MFSD12	-	chr19:3544197-3557584	q1	q2	OK	30.2132	18.8865	-0.677823	-1.61664	0.0002	0.00150021
MMP19	MMP19	-	chr12:55818020-55842983	q1	q2	OK	7.22278	1.66058	-2.12087	-1.9843	0.0002	0.00150021
MUM1	MUM1	-	chr19:1354975-1378431	q1	q2	OK	0.568223	1.01132	0.831707	1.5317	0.0002	0.00150021
NDRG1	NDRG1	-	chr8:133237169-133297304	q1	q2	OK	0.774456	1.22515	0.661704	1.50842	0.0002	0.00150021
OAT	OAT	-	chr10:124397301-124418976	q1	q2	OK	1.1477	1.86939	0.703819	1.45147	0.0002	0.00150021
PAQR9	PAQR9	-	chr3:142961229-142963336	q1	q2	OK	1.24314	0.13474	-3.20574	-2.33177	0.0002	0.00150021
PRSS23	PRSS23	-	chr11:86791057-86955398	q1	q2	OK	2.54177	4.46576	0.813071	1.56122	0.0002	0.00150021
RAB24	RAB24	-	chr5:177301188-177303744	q1	q2	OK	11.8772	6.8585	-0.792224	-1.53385	0.0002	0.00150021
RACK1	RACK1	-	chr5:181236926-181243906	q1	q2	OK	79.4197	51.8398	-0.615437	-1.45217	0.0002	0.00150021
RELA	RELA	-	chr11:65653594-65662972	q1	q2	OK	7.00518	4.41192	-0.667013	-1.52023	0.0002	0.00150021
RETSAT	RETSAT	-	chr2:85341953-85354698	q1	q2	OK	1.15719	2.01052	0.796941	1.52028	0.0002	0.00150021
RIT1	RIT1	-	chr1:155897806-155911402	q1	q2	OK	3.76177	2.3312	-0.69034	-1.50234	0.0002	0.00150021
RNASE6	RNASE6	-	chr14:20781049-20782467	q1	q2	OK	0.926282	2.94304	1.66779	1.67573	0.0002	0.00150021
RPS19	RPS19	-	chr19:41859916-41871416	q1	q2	OK	13.2988	8.38886	-0.664745	-1.6219	0.0002	0.00150021
RREB1	RREB1	-	chr6:7107595-7251980	q1	q2	OK	0.925478	0.6091	-0.603519	-1.46501	0.0002	0.00150021
SLC25A28	SLC25A28	-	chr10:99610516-99620464	q1	q2	OK	2.77166	1.65437	-0.744471	-1.44531	0.0002	0.00150021
SLC39A7	SLC39A7	-	chr6_GL000255v2_alt:4387986-4398841	q1	q2	OK	74.124	44.5655	-0.734013	-1.59402	0.0002	0.00150021
TMEM247	TMEM247	-	chr2:46479563-46484425	q1	q2	OK	1.89168	0.80722	-1.22863	-1.69862	0.0002	0.00150021
TRIM68	TRIM68	-	chr11:4598670-4608259	q1	q2	OK	0.933072	1.79593	0.944669	1.55312	0.0002	0.00150021
VDAC3	VDAC3	-	chr8:42391759-42405937	q1	q2	OK	0.952162	1.73521	0.86583	1.60341	0.0002	0.00150021
VPS26B	VPS26B	-	chr11:134224603-134247792	q1	q2	OK	0.982938	1.68915	0.781126	1.62944	0.0002	0.00150021
ZP4	ZP4	-	chr1:237862173-237928319	q1	q2	OK	0.902495	0.246142	-1.87443	-1.76298	0.0002	0.00150021
ASAH1	ASAH1	-	chr8:18056297-18097651	q1	q2	OK	3.88984	6.0061	0.626719	1.50642	0.00025	0.00180343
BCAT2	BCAT2	-	chr19:48795060-48811063	q1	q2	OK	0.910475	1.61336	0.825376	1.56049	0.00025	0.00180343
BCLAF1	BCLAF1	-	chr6:136256861-136289851	q1	q2	OK	3.91116	2.53688	-0.624542	-1.51764	0.00025	0.00180343
CFL1	CFL1	-	chr11:65854812-65858333	q1	q2	OK	195.009	123.36	-0.660668	-1.53304	0.00025	0.00180343
CSRP1	CSRP1	-	chr1:201483528-201507259	q1	q2	OK	78.3543	48.0579	-0.705237	-1.51641	0.00025	0.00180343
DESI2	DESI2	-	chr1:244653046-244709034	q1	q2	OK	2.6793	1.77321	-0.595497	-1.46104	0.00025	0.00180343
DEXI	DEXI	-	chr16:10928889-10942400	q1	q2	OK	0.758017	1.40575	0.891038	1.55637	0.00025	0.00180343
EML4	EML4	-	chr2:42142433-42332548	q1	q2	OK	1.53513	0.968885	-0.66396	-1.59004	0.00025	0.00180343
ERBB3	ERBB3	-	chr12:56080023-56103507	q1	q2	OK	18.226	11.9732	-0.606187	-1.45674	0.00025	0.00180343
FAM109A	FAM109A	-	chr12:111360649-111369121	q1	q2	OK	2.50287	4.29057	0.777582	1.51553	0.00025	0.00180343
FAM83H-AS1	FAM83H-AS1	-	chr8_KI270816v1_alt:211185-223384	q1	q2	OK	1.79368	2.95159	0.718568	1.45585	0.00025	0.00180343
FOXO4	FOXO4	-	chrX:71096147-71103534	q1	q2	OK	311.384	175.404	-0.828016	-1.52391	0.00025	0.00180343
HIST1H2AC	HIST1H2AC	-	chr6:26124143-26124690	q1	q2	OK	346.534	217.771	-0.670185	-1.61753	0.00025	0.00180343
HIST1H2AJ	HIST1H2AJ	-	chr6:27814300-27814740	q1	q2	OK	14.0668	4.77331	-1.55923	-1.67637	0.00025	0.00180343
KLF3	KLF3	-	chr4:38612699-38701508	q1	q2	OK	2.23689	1.41087	-0.664911	-1.50193	0.00025	0.00180343
LILRB4	LILRB4	-	chr19_GL949746v1_alt:569208-576762	q1	q2	OK	1.32212	3.10284	1.23074	1.55673	0.00025	0.00180343
LOC107001062	LOC107001062	-	chr10:47407163-47414574	q1	q2	OK	0.810168	0.238931	-1.76163	-1.55465	0.00025	0.00180343
MAD2L2	MAD2L2	-	chr1:11674478-11691621	q1	q2	OK	0.81679	1.64104	1.00657	1.47779	0.00025	0.00180343
MRI1	MRI1	-	chr19:13764512-13774282	q1	q2	OK	0.691726	1.44705	1.06484	1.67719	0.00025	0.00180343
NICN1	NICN1	-	chr3:49416776-49429324	q1	q2	OK	0.633429	1.57388	1.31307	1.61216	0.00025	0.00180343
NRN1L	NRN1L	-	chr16:67884876-67888853	q1	q2	OK	2.36175	5.36515	1.18376	1.53883	0.00025	0.00180343
NXF1	NXF1	-	chr11:62792124-62805492	q1	q2	OK	4.37645	2.77778	-0.655828	-1.4642	0.00025	0.00180343
PSAT1	PSAT1	-	chr9:78297073-78330093	q1	q2	OK	0.502695	0.879708	0.80734	1.55274	0.00025	0.00180343
PSPC1	PSPC1	-	chr13:19674750-19783036	q1	q2	OK	0.883603	0.570197	-0.631937	-1.4616	0.00025	0.00180343
RAB42	RAB42	-	chr1:28592198-28595443	q1	q2	OK	0.348588	1.15467	1.72789	1.68283	0.00025	0.00180343
RPL18	RPL18	-	chr19:48615325-48630406	q1	q2	OK	79.6453	51.73	-0.622589	-1.48731	0.00025	0.00180343
SEC61B	SEC61B	-	chr9:99222286-99230619	q1	q2	OK	4.69981	2.78261	-0.756167	-1.57355	0.00025	0.00180343
SLC35C2	SLC35C2	-	chr20:46349526-46364458	q1	q2	OK	6.50566	4.20345	-0.630123	-1.49536	0.00025	0.00180343
SLK	SLK	-	chr10:103967183-104029233	q1	q2	OK	4.85265	3.15379	-0.621685	-1.51275	0.00025	0.00180343
TCL6	TCL6	-	chr14:95652095-95673452	q1	q2	OK	2.88067	1.74223	-0.72547	-1.56139	0.00025	0.00180343
THBS3	THBS3	-	chr1:155195586-155207981	q1	q2	OK	0.752627	1.43411	0.930145	1.58751	0.00025	0.00180343
UBA52	UBA52	-	chr19:18571728-18577460	q1	q2	OK	53.1692	33.9149	-0.648671	-1.58048	0.00025	0.00180343
UBQLN2	UBQLN2	-	chrX:56563591-56567010	q1	q2	OK	13.6512	8.29199	-0.719232	-1.53785	0.00025	0.00180343
VPS4B	VPS4B	-	chr18:63389190-63422519	q1	q2	OK	3.87768	2.50877	-0.628212	-1.52702	0.00025	0.00180343
XKR8	XKR8	-	chr1:27959460-27968096	q1	q2	OK	1.60176	2.82016	0.816118	1.52713	0.00025	0.00180343
ZBTB2	ZBTB2	-	chr6:151364113-151391700	q1	q2	OK	1.99625	1.2467	-0.679179	-1.50522	0.00025	0.00180343
ZNF207	ZNF207	-	chr17:32350107-32370449	q1	q2	OK	10.0551	6.67703	-0.590656	-1.44985	0.00025	0.00180343
ZNF48	ZNF48	-	chr16:30378131-30400108	q1	q2	OK	0.573028	1.41218	1.30125	1.57152	0.00025	0.00180343
ARL8A	ARL8A	-	chr1:202122839-202144743	q1	q2	OK	2.53155	4.2886	0.760485	1.58786	0.0003	0.00211716
CDYL	CDYL	-	chr6:4706157-4955544	q1	q2	OK	4.57516	2.8864	-0.664551	-1.54039	0.0003	0.00211716
CGB7	CGB7	-	chr19:49054272-49055740	q1	q2	OK	0.171591	0.931229	2.44016	1.74315	0.0003	0.00211716
CYBA	CYBA	-	chr16:88643287-88651084	q1	q2	OK	3.34662	5.75511	0.78214	1.51754	0.0003	0.00211716
EIF1	EIF1	-	chr17:41688873-41691646	q1	q2	OK	50.8741	32.626	-0.640909	-1.55963	0.0003	0.00211716
EIF3I	EIF3I	-	chr1:32209092-32231604	q1	q2	OK	9.41612	5.89846	-0.674794	-1.53512	0.0003	0.00211716
EIF5	EIF5	-	chr14:103334000-103345024	q1	q2	OK	36.624	24.319	-0.590705	-1.42931	0.0003	0.00211716
FXYD5	FXYD5	-	chr19:35154720-35169885	q1	q2	OK	1.04499	1.83824	0.814831	1.53118	0.0003	0.00211716
GABARAPL1	GABARAPL1	-	chr12:10212888-10223125	q1	q2	OK	87.5231	54.0827	-0.694496	-1.46912	0.0003	0.00211716
GPR87	GPR87	-	chr3:151086796-151458709	q1	q2	OK	2.87358	1.35258	-1.08713	-1.56659	0.0003	0.00211716
HLA-DPA1	HLA-DPA1	-	chr6_GL000256v2_alt:4513550-4538679	q1	q2	OK	1.19655	2.62522	1.13356	1.47799	0.0003	0.00211716
ICMT	ICMT	-	chr1:6206127-6235984	q1	q2	OK	5.12169	7.79073	0.605138	1.43965	0.0003	0.00211716
MYCL	MYCL	-	chr1:39895422-39902015	q1	q2	OK	6.04735	3.1497	-0.941089	-1.59386	0.0003	0.00211716
PLK2	PLK2	-	chr5:58453981-58460139	q1	q2	OK	48.3757	31.1588	-0.634644	-1.55583	0.0003	0.00211716
RPS15	RPS15	-	chr19:1438362-1440497	q1	q2	OK	37.8872	24.0211	-0.657405	-1.49936	0.0003	0.00211716
S100A6	S100A6	-	chr1:153534598-153536241	q1	q2	OK	56.9503	85.7042	0.589663	1.41308	0.0003	0.00211716
SAP30L	SAP30L	-	chr5:154445955-154461053	q1	q2	OK	1.24304	2.04364	0.717271	1.42842	0.0003	0.00211716
SEC14L1	SEC14L1	-	chr17:77088641-77217099	q1	q2	OK	1.75937	1.07218	-0.714504	-1.50129	0.0003	0.00211716
TFE3	TFE3	-	chrX:49028724-49043517	q1	q2	OK	6.10793	3.96379	-0.623804	-1.47097	0.0003	0.00211716
TXNDC15	TXNDC15	-	chr5:134873768-134901633	q1	q2	OK	0.488801	0.862677	0.819573	1.53548	0.0003	0.00211716
UNC45A	UNC45A	-	chr15:90930178-90954093	q1	q2	OK	2.14324	3.49852	0.706953	1.53189	0.0003	0.00211716
ZSWIM4	ZSWIM4	-	chr19:13795458-13832230	q1	q2	OK	1.0634	0.634821	-0.744263	-1.52815	0.0003	0.00211716
ADGRE5	ADGRE5	-	chr19:14381142-14408725	q1	q2	OK	1.42378	2.29966	0.691688	1.44786	0.00035	0.00242224
APOC2	APOC2	-	chr19:44942236-44949566	q1	q2	OK	0.353006	1.08015	1.61346	1.60657	0.00035	0.00242224
CDC37	CDC37	-	chr19:10391131-10403595	q1	q2	OK	12.0898	7.96711	-0.601659	-1.46263	0.00035	0.00242224
CISH	CISH	-	chr3:50606452-50611831	q1	q2	OK	1.4484	2.72917	0.914009	1.47072	0.00035	0.00242224
CMAS	CMAS	-	chr12:22046172-22065672	q1	q2	OK	3.6017	2.293	-0.65144	-1.48121	0.00035	0.00242224
COPZ1	COPZ1	-	chr12:54325088-54351851	q1	q2	OK	3.76314	2.44646	-0.621243	-1.47425	0.00035	0.00242224
CTR9	CTR9	-	chr11:10750985-10779755	q1	q2	OK	2.12595	1.3791	-0.624383	-1.41028	0.00035	0.00242224
EPB41L3	EPB41L3	-	chr18:5392274-5628991	q1	q2	OK	1.01192	0.650819	-0.636772	-1.49522	0.00035	0.00242224
FAM98C	FAM98C	-	chr19:38403133-38426305	q1	q2	OK	0.506214	1.16189	1.19865	1.50417	0.00035	0.00242224
FZD1	FZD1	-	chr7:91264466-91268817	q1	q2	OK	3.82069	6.47695	0.761481	1.47128	0.00035	0.00242224
IRF7	IRF7	-	chr11_KI270832v1_alt:142446-145898	q1	q2	OK	19.7204	12.3537	-0.674749	-1.38347	0.00035	0.00242224
NCMAP	NCMAP	-	chr1:24556074-24609327	q1	q2	OK	0.78503	1.27877	0.703938	1.57865	0.00035	0.00242224
PPM1B	PPM1B	-	chr2:44168801-44234603	q1	q2	OK	1.20152	0.788631	-0.607442	-1.40991	0.00035	0.00242224
RNF181	RNF181	-	chr2:85595712-85597708	q1	q2	OK	28.9569	18.6685	-0.633299	-1.4033	0.00035	0.00242224
RPN1	RPN1	-	chr3:128619968-128650876	q1	q2	OK	14.8028	9.80757	-0.593907	-1.41377	0.00035	0.00242224
SLC25A35	SLC25A35	-	chr17:8287761-8295343	q1	q2	OK	0.851228	1.79936	1.07986	1.45151	0.00035	0.00242224
STBD1	STBD1	-	chr4:76214038-76311130	q1	q2	OK	2.71923	5.07577	0.900432	1.51939	0.00035	0.00242224
TMEM184B	TMEM184B	-	chr22:38219289-38273034	q1	q2	OK	4.23963	2.82349	-0.586456	-1.43461	0.00035	0.00242224
TP73-AS1	TP73-AS1	-	chr1:3652563-3747373	q1	q2	OK	0.62631	1.20785	0.947487	1.47291	0.00035	0.00242224
ZSCAN29	ZSCAN29	-	chr15:43358170-43370060	q1	q2	OK	1.8945	3.07368	0.698151	1.43857	0.00035	0.00242224
ACSL4	ACSL4	-	chrX:109641328-109733403	q1	q2	OK	2.21532	1.41757	-0.644094	-1.4895	0.0004	0.00269529
ADAM9	ADAM9	-	chr8_KI270822v1_alt:7544-10943	q1	q2	OK	2.04991	1.34407	-0.608949	-1.4947	0.0004	0.00269529
ADAMTS1	ADAMTS1	-	chr21:26836285-26845409	q1	q2	OK	73.4399	47.2826	-0.635255	-1.4444	0.0004	0.00269529
BLCAP	BLCAP	-	chr20:37517415-37527931	q1	q2	OK	49.2839	31.7669	-0.633594	-1.50819	0.0004	0.00269529
FXR2	FXR2	-	chr17:7591228-7633383	q1	q2	OK	1.96511	3.23773	0.720374	1.51867	0.0004	0.00269529
HIST1H2BL	HIST1H2BL	-	chr6:27807477-27807931	q1	q2	OK	9.65193	3.28361	-1.55553	-1.56392	0.0004	0.00269529
HNRNPC	HNRNPC	-	chr14:21209134-21269479	q1	q2	OK	5.44319	3.57237	-0.60757	-1.48481	0.0004	0.00269529
LRRC59	LRRC59	-	chr17:50373218-50397553	q1	q2	OK	15.1016	9.91333	-0.607262	-1.47301	0.0004	0.00269529
MCM2	MCM2	-	chr3:127598355-127622435	q1	q2	OK	2.37326	1.51039	-0.651946	-1.43535	0.0004	0.00269529
MMP15	MMP15	-	chr16:58025564-58046900	q1	q2	OK	5.18565	8.00063	0.62559	1.4181	0.0004	0.00269529
PSMC3	PSMC3	-	chr11:47418767-47426473	q1	q2	OK	18.9145	12.7826	-0.565309	-1.38484	0.0004	0.00269529
PSMD7	PSMD7	-	chr16:74296773-74306288	q1	q2	OK	20.0862	13.3954	-0.584462	-1.44047	0.0004	0.00269529
PTPN1	PTPN1	-	chr20:50510319-50584762	q1	q2	OK	1.56274	1.04998	-0.573715	-1.37221	0.0004	0.00269529
RAB21	RAB21	-	chr12:71754861-71793476	q1	q2	OK	4.03544	2.67819	-0.591465	-1.45221	0.0004	0.00269529
RBM3	RBM3	-	chrX:48574351-48581165	q1	q2	OK	24.5292	16.1816	-0.600139	-1.46868	0.0004	0.00269529
RP2	RP2	-	chrX:46836910-46882356	q1	q2	OK	2.38543	1.56219	-0.610677	-1.4432	0.0004	0.00269529
RPS25	RPS25	-	chr11:118998131-119018347	q1	q2	OK	31.9425	20.6218	-0.63131	-1.3734	0.0004	0.00269529
RPS8	RPS8	-	chr1:44775572-44778740	q1	q2	OK	68.5407	45.9363	-0.577325	-1.40479	0.0004	0.00269529
SAMD4B	SAMD4B	-	chr19:39342457-39384897	q1	q2	OK	1.93932	1.24921	-0.634534	-1.4793	0.0004	0.00269529
SLC7A1	SLC7A1	-	chr13:29509412-29595688	q1	q2	OK	0.888889	1.36213	0.615789	1.38219	0.0004	0.00269529
SPTSSA	SPTSSA	-	chr14:34432936-34462262	q1	q2	OK	1.9852	1.27252	-0.6416	-1.42775	0.0004	0.00269529
TFG	TFG	-	chr3:100709288-100748967	q1	q2	OK	4.24453	2.87212	-0.563489	-1.37692	0.0004	0.00269529
UBQLN4	UBQLN4	-	chr1:156035292-156053825	q1	q2	OK	0.618406	1.10472	0.837057	1.49558	0.0004	0.00269529
ULK1	ULK1	-	chr12:131894732-131923162	q1	q2	OK	4.91586	3.21171	-0.614104	-1.47963	0.0004	0.00269529
VCL	VCL	-	chr10:73998112-74120156	q1	q2	OK	2.19256	1.44493	-0.601622	-1.47116	0.0004	0.00269529
YPEL5	YPEL5	-	chr2:30146882-30160533	q1	q2	OK	14.2601	9.33903	-0.610636	-1.49951	0.0004	0.00269529
ZNF697	ZNF697	-	chr1:119619375-119647767	q1	q2	OK	2.10806	1.33322	-0.661005	-1.48171	0.0004	0.00269529
ZNF818P	ZNF818P	-	chr19:53212946-53216102	q1	q2	OK	2.27742	4.26248	0.904295	1.43224	0.0004	0.00269529
ADCY6	ADCY6	-	chr12:48766189-48789096	q1	q2	OK	1.75239	2.71872	0.633606	1.40196	0.00045	0.00298443
ARMC5	ARMC5	-	chr16:31458271-31467167	q1	q2	OK	3.3783	2.04133	-0.726792	-1.44062	0.00045	0.00298443
ASNA1	ASNA1	-	chr19:12737457-12748324	q1	q2	OK	7.73956	5.08515	-0.60596	-1.4233	0.00045	0.00298443
BTG3	BTG3	-	chr21_KI270873v1_alt:446-10410	q1	q2	OK	2.86439	1.74494	-0.715051	-1.42228	0.00045	0.00298443
C21orf91	C21orf91	-	chr21:17777402-17819386	q1	q2	OK	1.68116	1.01351	-0.730093	-1.46731	0.00045	0.00298443
CIZ1	CIZ1	-	chr9:128166063-128255248	q1	q2	OK	0.966567	1.58683	0.71521	1.50486	0.00045	0.00298443
ELMOD2	ELMOD2	-	chr4:140524156-140553770	q1	q2	OK	0.557669	0.941388	0.75538	1.47433	0.00045	0.00298443
IER5	IER5	-	chr1:181088500-181090843	q1	q2	OK	125.947	82.9289	-0.602864	-1.44794	0.00045	0.00298443
IGFBP3	IGFBP3	-	chr7:45912243-45921272	q1	q2	OK	33.0332	51.0383	0.627662	1.43022	0.00045	0.00298443
ITGA6	ITGA6	-	chr2:172427352-172506455	q1	q2	OK	5.07478	3.31402	-0.614762	-1.43935	0.00045	0.00298443
OLFML3	OLFML3	-	chr1:113979389-113982254	q1	q2	OK	0.573387	1.6989	1.56702	1.62811	0.00045	0.00298443
PLD3	PLD3	-	chr19:40321058-40378490	q1	q2	OK	5.8249	9.10329	0.644156	1.42224	0.00045	0.00298443
RASSF6	RASSF6	-	chr4:73571548-73620631	q1	q2	OK	0.913757	0.570312	-0.680061	-1.43426	0.00045	0.00298443
RPL27	RPL27	-	chr17:42998271-43002954	q1	q2	OK	32.1231	20.9673	-0.615471	-1.5077	0.00045	0.00298443
RPS3	RPS3	-	chr11:75399489-75422301	q1	q2	OK	27.3781	18.0836	-0.598343	-1.46878	0.00045	0.00298443
SORT1	SORT1	-	chr1:109309564-109397945	q1	q2	OK	0.756256	1.14818	0.602402	1.43584	0.00045	0.00298443
TMEM141	TMEM141	-	chr9:136791323-136793317	q1	q2	OK	9.70969	16.6061	0.774213	1.51338	0.00045	0.00298443
APPBP2	APPBP2	-	chr17:60443147-60526240	q1	q2	OK	2.4152	1.59859	-0.595342	-1.44979	0.0005	0.00325865
ARHGDIB	ARHGDIB	-	chr12:14942013-14961770	q1	q2	OK	31.6694	20.7923	-0.607036	-1.42629	0.0005	0.00325865
CALU	CALU	-	chr7:128739290-128775790	q1	q2	OK	15.2346	9.84121	-0.630439	-1.45202	0.0005	0.00325865
CTDP1	CTDP1	-	chr18_KI270863v1_alt:122432-160651	q1	q2	OK	1.09993	0.714536	-0.622331	-1.44039	0.0005	0.00325865
ERVH48-1	ERVH48-1	-	chr21:42917249-42925598	q1	q2	OK	12.7358	19.7795	0.635119	1.50186	0.0005	0.00325865
GTF2B	GTF2B	-	chr1:88852636-88891618	q1	q2	OK	1.17556	0.724771	-0.697752	-1.50204	0.0005	0.00325865
HSPA2	HSPA2	-	chr14:64540466-64543236	q1	q2	OK	46.7842	70.893	0.59962	1.41117	0.0005	0.00325865
MARCKS	MARCKS	-	chr6:113857333-113863475	q1	q2	OK	54.3268	36.1446	-0.587882	-1.40683	0.0005	0.00325865
MBNL2	MBNL2	-	chr13:97222287-97394120	q1	q2	OK	2.40726	1.62696	-0.565217	-1.35801	0.0005	0.00325865
MFSD3	MFSD3	-	chr8:144509034-144511228	q1	q2	OK	3.75823	7.00657	0.898654	1.4616	0.0005	0.00325865
MID1IP1	MID1IP1	-	chrX:38801246-38806530	q1	q2	OK	1.39459	2.85934	1.03584	1.55742	0.0005	0.00325865
MLF2	MLF2	-	chr12:6747990-6753470	q1	q2	OK	27.8896	18.7393	-0.573662	-1.40009	0.0005	0.00325865
R3HCC1	R3HCC1	-	chr8:23288090-23296279	q1	q2	OK	0.686735	1.39822	1.02576	1.51073	0.0005	0.00325865
RPL8	RPL8	-	chr8:144789763-144792446	q1	q2	OK	148.452	100.401	-0.564229	-1.37117	0.0005	0.00325865
RPS24	RPS24	-	chr10:78033758-78056813	q1	q2	OK	22.0854	14.8572	-0.57193	-1.39287	0.0005	0.00325865
SEC61G	SEC61G	-	chr7:54752245-54759246	q1	q2	OK	1.99156	1.07668	-0.887311	-1.422	0.0005	0.00325865
SEMA4B	SEMA4B	-	chr15:90184918-90229660	q1	q2	OK	1.36813	0.825323	-0.729173	-1.47742	0.0005	0.00325865
SF3B4	SF3B4	-	chr1:149923315-149928252	q1	q2	OK	7.25932	4.57802	-0.665109	-1.35784	0.0005	0.00325865
SLC35E1	SLC35E1	-	chr19:16549835-16572382	q1	q2	OK	9.37241	6.28389	-0.576761	-1.41973	0.0005	0.00325865
ACTA1	ACTA1	-	chr1:229431244-229434096	q1	q2	OK	1.35644	2.8385	1.0653	1.39487	0.00055	0.0035267
CALCOCO1	CALCOCO1	-	chr12:53711116-53727523	q1	q2	OK	9.21516	6.19524	-0.572847	-1.3751	0.00055	0.0035267
FBXO33	FBXO33	-	chr14:39396371-39432500	q1	q2	OK	1.52771	0.976787	-0.64525	-1.43523	0.00055	0.0035267
FLCN	FLCN	-	chr17:17212211-17237191	q1	q2	OK	6.45741	4.32606	-0.577903	-1.39459	0.00055	0.0035267
FYCO1	FYCO1	-	chr3:45917897-45995824	q1	q2	OK	1.11183	1.82567	0.715488	1.3702	0.00055	0.0035267
GBGT1	GBGT1	-	chr9:133152946-133163945	q1	q2	OK	0.527096	1.08277	1.03859	1.54594	0.00055	0.0035267
GNB2	GNB2	-	chr7:100673738-100679169	q1	q2	OK	24.2258	16.0362	-0.595207	-1.44754	0.00055	0.0035267
HGH1	HGH1	-	chr8:144137767-144140843	q1	q2	OK	2.42053	4.42024	0.868801	1.37537	0.00055	0.0035267
HNRNPU	HNRNPU	-	chr1:244850298-244864525	q1	q2	OK	34.8655	22.8136	-0.611904	-1.44509	0.00055	0.0035267
IFIT2	IFIT2	-	chr10:89301947-89309276	q1	q2	OK	41.0185	21.3943	-0.939047	-1.56805	0.00055	0.0035267
ILF3-AS1	ILF3-AS1	-	chr19:10651860-10653872	q1	q2	OK	6.7456	3.52877	-0.934782	-1.45361	0.00055	0.0035267
LOC90246	LOC90246	-	chr3:128507833-128510586	q1	q2	OK	3.1673	5.94001	0.90721	1.47158	0.00055	0.0035267
LUM	LUM	-	chr12:91103453-91111765	q1	q2	OK	5.18273	2.68519	-0.948688	-1.44381	0.00055	0.0035267
PSMC4	PSMC4	-	chr19:39971003-39981764	q1	q2	OK	8.47414	5.57924	-0.603	-1.42779	0.00055	0.0035267
SELENON	SELENON	-	chr1:25800174-25818222	q1	q2	OK	0.713296	1.22839	0.784195	1.4379	0.00055	0.0035267
TSC22D1	TSC22D1	-	chr13:44432141-44580432	q1	q2	OK	27.5811	43.7389	0.665235	1.41602	0.00055	0.0035267
WDR43	WDR43	-	chr2:28894641-28948220	q1	q2	OK	1.8161	1.19753	-0.600782	-1.42874	0.00055	0.0035267
ZFP62	ZFP62	-	chr5:180847609-180861286	q1	q2	OK	0.759553	1.34328	0.822537	1.44774	0.00055	0.0035267
ABHD12	ABHD12	-	chr20:25248068-25390982	q1	q2	OK	1.09451	1.86925	0.772171	1.44461	0.0006	0.00378624
ATPAF1	ATPAF1	-	chr1:46635037-46668427	q1	q2	OK	0.675258	1.09528	0.697788	1.44142	0.0006	0.00378624
BCL9L	BCL9L	-	chr11:118883764-118910904	q1	q2	OK	9.59455	6.48337	-0.56547	-1.36771	0.0006	0.00378624
CCIN	CCIN	-	chr9:36169390-36171334	q1	q2	OK	0.65602	1.76052	1.42419	1.48328	0.0006	0.00378624
CSNK1A1	CSNK1A1	-	chr5:149495892-149551552	q1	q2	OK	5.60159	3.73719	-0.583882	-1.40987	0.0006	0.00378624
EGR1	EGR1	-	chr5:138465490-138469315	q1	q2	OK	13.1558	8.05518	-0.707707	-1.43521	0.0006	0.00378624
EIF4A1	EIF4A1	-	chr17:7561990-7579006	q1	q2	OK	60.8894	37.5987	-0.695506	-1.41462	0.0006	0.00378624
ELK4	ELK4	-	chr1:205607941-205632872	q1	q2	OK	2.11789	1.36098	-0.637981	-1.40501	0.0006	0.00378624
MAP4K2	MAP4K2	-	chr11:64789099-64803254	q1	q2	OK	0.485847	0.890082	0.873435	1.38066	0.0006	0.00378624
NFE2L1	NFE2L1	-	chr17:48048303-48061545	q1	q2	OK	34.478	23.1271	-0.576094	-1.37075	0.0006	0.00378624
P3H1	P3H1	-	chr1:42746333-42767084	q1	q2	OK	1.49875	0.924994	-0.696244	-1.37123	0.0006	0.00378624
RAD50	RAD50	-	chr5:132556922-132656154	q1	q2	OK	0.659226	1.04228	0.660893	1.45953	0.0006	0.00378624
RPL36	RPL36	-	chr19:5690259-5691667	q1	q2	OK	99.2813	66.049	-0.587986	-1.41615	0.0006	0.00378624
SLC35A2	SLC35A2	-	chrX:48903178-48911958	q1	q2	OK	7.85693	5.11179	-0.620138	-1.41096	0.0006	0.00378624
SNX33	SNX33	-	chr15:75649005-75658627	q1	q2	OK	1.75148	3.01441	0.783301	1.50781	0.0006	0.00378624
UBE2Q2	UBE2Q2	-	chr15:75843284-75901047	q1	q2	OK	0.621012	0.964129	0.634606	1.41521	0.0006	0.00378624
USP38	USP38	-	chr4:143184915-143223874	q1	q2	OK	2.88911	1.9071	-0.599245	-1.42322	0.0006	0.00378624
VSIR	VSIR	-	chr10:71396932-71815947	q1	q2	OK	9.31054	18.1933	0.966471	1.43173	0.0006	0.00378624
AJUBA	AJUBA	-	chr14:22971172-22982642	q1	q2	OK	8.59103	14.0081	0.70536	1.48887	0.00065	0.00403417
ATP5MPL	ATP5MPL	-	chr14:103912286-103921566	q1	q2	OK	5.80385	3.64922	-0.669421	-1.47573	0.00065	0.00403417
BLOC1S3	BLOC1S3	-	chr19:45178743-45181801	q1	q2	OK	5.45697	3.07741	-0.826385	-1.38505	0.00065	0.00403417
COMTD1	COMTD1	-	chr10:75233654-75236066	q1	q2	OK	2.15011	4.2918	0.997171	1.44214	0.00065	0.00403417
EEF1B2	EEF1B2	-	chr2:206159592-206162929	q1	q2	OK	11.1084	6.94442	-0.677729	-1.39485	0.00065	0.00403417
EIF3F	EIF3F	-	chr11:7987318-7996171	q1	q2	OK	5.18342	3.25911	-0.669424	-1.43336	0.00065	0.00403417
GOLGA3	GOLGA3	-	chr12:132768907-132828840	q1	q2	OK	3.60008	2.44573	-0.557761	-1.36842	0.00065	0.00403417
HBB	HBB	-	chr11:5225464-5227071	q1	q2	OK	1.63079	0.242777	-2.74786	-2.00658	0.00065	0.00403417
IL1R1	IL1R1	-	chr2:102070374-102179874	q1	q2	OK	9.08061	5.89922	-0.622266	-1.41023	0.00065	0.00403417
JOSD1	JOSD1	-	chr22:38685541-38700454	q1	q2	OK	8.54501	5.71067	-0.581421	-1.40806	0.00065	0.00403417
KLF6	KLF6	-	chr10:3775994-3785281	q1	q2	OK	11.3409	7.57753	-0.581738	-1.38465	0.00065	0.00403417
MDH1	MDH1	-	chr2:63119557-63607196	q1	q2	OK	2.20875	3.40918	0.626191	1.36433	0.00065	0.00403417
MROH1	MROH1	-	chr8:144148014-144261940	q1	q2	OK	1.33062	0.910412	-0.547509	-1.3438	0.00065	0.00403417
PLCG1-AS1	PLCG1-AS1	-	chr20:41028816-41175717	q1	q2	OK	1.91618	0.984199	-0.961212	-1.46482	0.00065	0.00403417
RAB11FIP5	RAB11FIP5	-	chr2:73073380-73113018	q1	q2	OK	2.00939	2.99786	0.577175	1.35365	0.00065	0.00403417
SNX10	SNX10	-	chr7:26291893-26540950	q1	q2	OK	0.732663	1.66436	1.18375	1.58242	0.00065	0.00403417
SORBS3	SORBS3	-	chr8:22551736-22575495	q1	q2	OK	0.376928	0.824985	1.13008	1.45604	0.00065	0.00403417
VPS37C	VPS37C	-	chr11:61130254-61161444	q1	q2	OK	2.75982	1.83861	-0.585959	-1.38211	0.00065	0.00403417
ZNF674-AS1	ZNF674-AS1	-	chrX:46545488-46548475	q1	q2	OK	1.13554	0.439589	-1.36915	-1.43815	0.00065	0.00403417
ARHGAP45	ARHGAP45	-	chr19:1065921-1095392	q1	q2	OK	1.96328	4.47141	1.18747	1.53637	0.0007	0.00431456
ARL4C	ARL4C	-	chr2:234493039-234497053	q1	q2	OK	25.7138	17.001	-0.59692	-1.38707	0.0007	0.00431456
B4GAT1	B4GAT1	-	chr11:66345370-66347690	q1	q2	OK	3.65509	6.57633	0.847379	1.38212	0.0007	0.00431456
CWC25	CWC25	-	chr17_KI270857v1_alt:2835751-2860669	q1	q2	OK	1.20448	0.752715	-0.678234	-1.34755	0.0007	0.00431456
GLTP	GLTP	-	chr12:109850941-109880488	q1	q2	OK	2.10129	1.3728	-0.614157	-1.39466	0.0007	0.00431456
IWS1	IWS1	-	chr2:127480805-127526511	q1	q2	OK	2.6996	1.8268	-0.563424	-1.36638	0.0007	0.00431456
MAGT1	MAGT1	-	chrX:77826363-77895568	q1	q2	OK	1.50858	0.994648	-0.600931	-1.43373	0.0007	0.00431456
NATD1	NATD1	-	chr17:21238869-21253266	q1	q2	OK	3.05409	1.93912	-0.655339	-1.32832	0.0007	0.00431456
ARL8B	ARL8B	-	chr3:5122243-5180916	q1	q2	OK	4.7523	3.20474	-0.568419	-1.39201	0.00075	0.00458326
CTBP2	CTBP2	-	chr10:124987847-125161061	q1	q2	OK	0.738303	1.18347	0.680736	1.34607	0.00075	0.00458326
GATA3-AS1	GATA3-AS1	-	chr10:8050448-8053484	q1	q2	OK	3.70161	1.78359	-1.05336	-1.39174	0.00075	0.00458326
GTPBP4	GTPBP4	-	chr10:988407-1017768	q1	q2	OK	2.57624	1.71726	-0.585156	-1.35012	0.00075	0.00458326
NME4	NME4	-	chr16:396753-400754	q1	q2	OK	0.961847	2.24661	1.22387	1.52323	0.00075	0.00458326
PTGFRN	PTGFRN	-	chr1:116909921-116990358	q1	q2	OK	1.08308	1.63925	0.597894	1.38071	0.00075	0.00458326
RPL30	RPL30	-	chr8:98041708-98045590	q1	q2	OK	71.4497	48.5101	-0.558642	-1.36889	0.00075	0.00458326
RPLP0	RPLP0	-	chr12:120196698-120201211	q1	q2	OK	49.5616	33.1339	-0.580915	-1.43184	0.00075	0.00458326
RPS28	RPS28	-	chr19:8321498-8322396	q1	q2	OK	24.3148	13.7339	-0.824093	-1.39431	0.00075	0.00458326
THNSL2	THNSL2	-	chr2:88170293-88186637	q1	q2	OK	0.944108	1.60363	0.76432	1.40815	0.00075	0.00458326
AVPI1	AVPI1	-	chr10:97677422-97687258	q1	q2	OK	5.35936	3.485	-0.620903	-1.36324	0.0008	0.00483922
C11orf91	C11orf91	-	chr11:33698106-33700740	q1	q2	OK	1.12009	0.35312	-1.66538	-1.59224	0.0008	0.00483922
CHRNB1	CHRNB1	-	chr17:7445085-7457613	q1	q2	OK	1.9245	1.15734	-0.733664	-1.38317	0.0008	0.00483922
DHX30	DHX30	-	chr3:47802907-47850196	q1	q2	OK	1.02234	1.54492	0.595665	1.38375	0.0008	0.00483922
KCTD12	KCTD12	-	chr13:76880167-76886405	q1	q2	OK	2.48656	4.20261	0.757134	1.3666	0.0008	0.00483922
LDHA	LDHA	-	chr11:18394387-18408218	q1	q2	OK	6.061	9.17258	0.597772	1.38769	0.0008	0.00483922
MTX3	MTX3	-	chr5:79976714-79991265	q1	q2	OK	0.840813	1.41088	0.746741	1.35552	0.0008	0.00483922
MXD1	MXD1	-	chr2:69915039-69942944	q1	q2	OK	3.26693	2.18252	-0.581942	-1.37755	0.0008	0.00483922
PISD	PISD	-	chr22:31496137-31662564	q1	q2	OK	11.7435	7.66294	-0.615894	-1.39445	0.0008	0.00483922
RAP2B	RAP2B	-	chr3:153162210-153170624	q1	q2	OK	13.5537	9.11693	-0.572071	-1.35656	0.0008	0.00483922
RPL13	RPL13	-	chr16:89560655-89566829	q1	q2	OK	24.6948	16.6344	-0.57004	-1.38518	0.0008	0.00483922
SPP1	SPP1	-	chr4:87975648-87983411	q1	q2	OK	35.2743	66.9103	0.923611	1.34147	0.0008	0.00483922
ARL2BP	ARL2BP	-	chr16:57245124-57253633	q1	q2	OK	1.52661	2.57349	0.753393	1.3737	0.00085	0.00508579
CRYAB	CRYAB	-	chr11:111908618-111926871	q1	q2	OK	2.46042	7.43729	1.59587	1.53172	0.00085	0.00508579
CUEDC2	CUEDC2	-	chr10:102423243-102432666	q1	q2	OK	0.515468	1.01292	0.974572	1.40911	0.00085	0.00508579
FPGT	FPGT	-	chr1:74198210-74544432	q1	q2	OK	0.520504	1.02432	0.97668	1.40939	0.00085	0.00508579
GAB1	GAB1	-	chr4:143336828-143474565	q1	q2	OK	1.33483	0.909706	-0.55318	-1.34854	0.00085	0.00508579
GPI	GPI	-	chr19_KI270866v1_alt:13930-30733	q1	q2	OK	0.676426	1.08978	0.688026	1.43081	0.00085	0.00508579
LINC02535	LINC02535	-	chr6:85387217-85404802	q1	q2	OK	0.923753	0.227868	-2.01931	-1.71403	0.00085	0.00508579
OXSR1	OXSR1	-	chr3:38165533-38255488	q1	q2	OK	1.44539	0.989255	-0.547048	-1.30679	0.00085	0.00508579
PIP4P1	PIP4P1	-	chr14:20457851-20461612	q1	q2	OK	15.4601	10.0399	-0.622801	-1.3656	0.00085	0.00508579
PSMD3	PSMD3	-	chr17:39980766-39997960	q1	q2	OK	12.6162	8.63087	-0.547698	-1.34995	0.00085	0.00508579
RDH10-AS1	RDH10-AS1	-	chr8:73294600-73356461	q1	q2	OK	1.11537	0.550436	-1.01887	-1.37535	0.00085	0.00508579
RNF149	RNF149	-	chr2:101275599-101308716	q1	q2	OK	3.46582	2.32777	-0.574248	-1.38689	0.00085	0.00508579
TERC	TERC	-	chr3:169764608-169765060	q1	q2	OK	83.0647	48.5603	-0.774458	-1.40094	0.00085	0.00508579
ANKRD13D	ANKRD13D	-	chr11:67289289-67302484	q1	q2	OK	0.998875	1.71663	0.7812	1.43781	0.0009	0.00530511
ARL1	ARL1	-	chr12:101393118-101407820	q1	q2	OK	5.11674	3.4423	-0.571849	-1.33028	0.0009	0.00530511
CD24	CD24	-	chr6:106969829-106976855	q1	q2	OK	10.002	6.19327	-0.69151	-1.41034	0.0009	0.00530511
CST3	CST3	-	chr20:23627895-23638048	q1	q2	OK	86.2941	58.7005	-0.555889	-1.33988	0.0009	0.00530511
GNL1	GNL1	-	chr6_GL000256v2_alt:1842132-1865451	q1	q2	OK	5.6615	3.66725	-0.626484	-1.40228	0.0009	0.00530511
HIST1H2BJ	HIST1H2BJ	-	chr6:27132314-27132796	q1	q2	OK	33.1495	17.1111	-0.954053	-1.37906	0.0009	0.00530511
LOC730202	LOC730202	-	chr14:96501646-96502326	q1	q2	OK	5.73201	2.24132	-1.35469	-1.4019	0.0009	0.00530511
MYL6	MYL6	-	chr12:56158259-56161582	q1	q2	OK	182.557	122.943	-0.570355	-1.32865	0.0009	0.00530511
OR2W3	OR2W3	-	chr1:247895585-247896531	q1	q2	OK	8.46719	15.5963	0.881245	1.32702	0.0009	0.00530511
PYCR2	PYCR2	-	chr1:225919875-225924340	q1	q2	OK	4.9256	7.79941	0.663065	1.3527	0.0009	0.00530511
RAB8B	RAB8B	-	chr15:63189527-63267774	q1	q2	OK	0.82529	0.539818	-0.612427	-1.349	0.0009	0.00530511
RBMS1	RBMS1	-	chr2:160272149-160493807	q1	q2	OK	0.89059	0.614154	-0.53616	-1.31298	0.0009	0.00530511
RNF215	RNF215	-	chr22:30378812-30387313	q1	q2	OK	0.693623	1.28947	0.894551	1.35014	0.0009	0.00530511
RPL13A	RPL13A	-	chr19:49487552-49492307	q1	q2	OK	45.6153	31.2727	-0.544615	-1.31998	0.0009	0.00530511
SAV1	SAV1	-	chr14:50633578-50668353	q1	q2	OK	1.67339	1.08155	-0.62967	-1.40784	0.0009	0.00530511
SLC35B2	SLC35B2	-	chr6:44254099-44257890	q1	q2	OK	11.3162	17.2552	0.608643	1.35267	0.0009	0.00530511
TMEM132A	TMEM132A	-	chr11:60924439-60951785	q1	q2	OK	12.1567	22.9231	0.915053	1.38305	0.0009	0.00530511
ZBTB42	ZBTB42	-	chr14:104801179-104804711	q1	q2	OK	2.18955	3.95793	0.854114	1.37914	0.0009	0.00530511
AIF1	AIF1	-	chr6_GL000256v2_alt:2914493-2916311	q1	q2	OK	0.464313	1.68458	1.85922	1.50811	0.00095	0.00554955
COMMD8	COMMD8	-	chr4:47450787-47463730	q1	q2	OK	2.21139	1.35234	-0.709498	-1.39355	0.00095	0.00554955
HIST1H2AD	HIST1H2AD	-	chr6:26196782-26199293	q1	q2	OK	44.5115	19.7871	-1.16962	-1.3938	0.00095	0.00554955
HIST1H2BC	HIST1H2BC	-	chr6:26123465-26123904	q1	q2	OK	395.035	267.136	-0.564407	-1.34164	0.00095	0.00554955
MAP3K11	MAP3K11	-	chr11:65597753-65614249	q1	q2	OK	4.29031	2.83697	-0.596732	-1.3743	0.00095	0.00554955
NEMP1	NEMP1	-	chr12:57055641-57078791	q1	q2	OK	0.481187	0.826547	0.7805	1.3804	0.00095	0.00554955
PKP3	PKP3	-	chr11:392597-404908	q1	q2	OK	12.2867	18.1466	0.562604	1.38461	0.00095	0.00554955
SEMA4C	SEMA4C	-	chr2:96859734-96869998	q1	q2	OK	16.5757	24.1517	0.543054	1.31427	0.00095	0.00554955
STMP1	STMP1	-	chr7:135662471-135676412	q1	q2	OK	1.90821	1.1716	-0.703737	-1.36127	0.00095	0.00554955
UBE2I	UBE2I	-	chr16:1309151-1327018	q1	q2	OK	3.59748	2.39247	-0.588484	-1.33983	0.00095	0.00554955
UNC5CL	UNC5CL	-	chr6:41026899-41039199	q1	q2	OK	2.84589	1.8071	-0.655205	-1.30934	0.00095	0.00554955
ATP6V1D	ATP6V1D	-	chr14:67337862-67360003	q1	q2	OK	2.80285	1.84848	-0.600557	-1.36382	0.001	0.00579903
GPX1	GPX1	-	chr3:49357169-49358600	q1	q2	OK	41.0374	62.2205	0.60045	1.35574	0.001	0.00579903
JMY	JMY	-	chr5:79236100-79327215	q1	q2	OK	1.33808	0.889659	-0.588838	-1.38182	0.001	0.00579903
NPLOC4	NPLOC4	-	chr17:81556883-81637153	q1	q2	OK	16.4375	10.4049	-0.659723	-1.3557	0.001	0.00579903
PRMT1	PRMT1	-	chr19:49677150-49688450	q1	q2	OK	9.83568	6.72251	-0.549025	-1.32055	0.001	0.00579903
RSC1A1	RSC1A1	-	chr1:15617456-15662030	q1	q2	OK	24.554	14.5972	-0.750267	-1.33094	0.001	0.00579903
SLC7A5	SLC7A5	-	chr16:87830014-87869499	q1	q2	OK	29.2438	18.5337	-0.657979	-1.34916	0.001	0.00579903
SPTBN1	SPTBN1	-	chr2:54456315-54671446	q1	q2	OK	1.47457	2.24566	0.60685	1.3632	0.001	0.00579903
TMTC3	TMTC3	-	chr12:88142294-88199887	q1	q2	OK	0.631319	0.947588	0.585892	1.31081	0.001	0.00579903
BAG6	BAG6	-	chr6_GL000256v2_alt:2938302-2957487	q1	q2	OK	14.3896	9.76221	-0.559744	-1.30725	0.00105	0.0060255
DPEP2NB	DPEP2NB	-	chr16:68013434-68015911	q1	q2	OK	2.46358	1.11568	-1.14283	-1.40017	0.00105	0.0060255
GGCX	GGCX	-	chr2:85538976-85561534	q1	q2	OK	4.08018	2.48836	-0.713437	-1.34901	0.00105	0.0060255
HIGD1A	HIGD1A	-	chr3:42782906-42804535	q1	q2	OK	3.09996	2.0354	-0.606941	-1.37641	0.00105	0.0060255
HPDL	HPDL	-	chr1:45326871-45328674	q1	q2	OK	2.80759	1.1885	-1.24019	-1.40233	0.00105	0.0060255
HYOU1	HYOU1	-	chr11:119044183-119057246	q1	q2	OK	14.2758	9.75926	-0.548731	-1.33969	0.00105	0.0060255
MDK	MDK	-	chr11:46380782-46383837	q1	q2	OK	2.58125	4.98931	0.950772	1.35461	0.00105	0.0060255
NR1H2	NR1H2	-	chr19:50376421-50383028	q1	q2	OK	19.2362	12.9544	-0.570378	-1.37556	0.00105	0.0060255
NSD3	NSD3	-	chr8:38275041-38382272	q1	q2	OK	1.95586	1.34227	-0.543129	-1.29618	0.00105	0.0060255
ODF3B	ODF3B	-	chr22:50530407-50532579	q1	q2	OK	7.12333	4.00027	-0.832454	-1.342	0.00105	0.0060255
PGD	PGD	-	chr1:10398990-10420511	q1	q2	OK	4.85091	3.17702	-0.610584	-1.36426	0.00105	0.0060255
PGPEP1	PGPEP1	-	chr19:18340585-18369953	q1	q2	OK	1.22194	1.84028	0.590755	1.29688	0.00105	0.0060255
SELENOI	SELENOI	-	chr2:26308171-26395891	q1	q2	OK	2.19466	1.43931	-0.608615	-1.40825	0.00105	0.0060255
ARF4	ARF4	-	chr3:57556245-57693089	q1	q2	OK	14.2529	7.56098	-0.914605	-1.35116	0.0011	0.00624235
COPA	COPA	-	chr1:160288585-160358952	q1	q2	OK	5.20117	3.31571	-0.649518	-1.34349	0.0011	0.00624235
DUSP4	DUSP4	-	chr8:29333060-29350750	q1	q2	OK	7.83714	5.16397	-0.601847	-1.32622	0.0011	0.00624235
GUCA2A	GUCA2A	-	chr1:42162689-42164724	q1	q2	OK	5.00976	2.13153	-1.23285	-1.50116	0.0011	0.00624235
HLA-DRB5	HLA-DRB5	-	chr6:32517375-32530229	q1	q2	OK	0.642899	1.29001	1.00472	1.37218	0.0011	0.00624235
ING3	ING3	-	chr7:120950761-120975657	q1	q2	OK	1.26188	0.598012	-1.07733	-1.38943	0.0011	0.00624235
OSTC	OSTC	-	chr4:108650583-108667822	q1	q2	OK	1.70514	1.08352	-0.654167	-1.29985	0.0011	0.00624235
RAB25	RAB25	-	chr1:156061147-156070514	q1	q2	OK	2.68653	4.20509	0.646392	1.35116	0.0011	0.00624235
RPL10A	RPL10A	-	chr6:35468399-35470781	q1	q2	OK	45.0161	30.3326	-0.569574	-1.35461	0.0011	0.00624235
RPS2	RPS2	-	chr16:1962059-1964826	q1	q2	OK	16.5733	10.5748	-0.648237	-1.37222	0.0011	0.00624235
TNF	TNF	-	chr6_GL000256v2_alt:2874845-2877615	q1	q2	OK	1.59433	0.719791	-1.1473	-1.30758	0.0011	0.00624235
UBL3	UBL3	-	chr13:29764406-29850683	q1	q2	OK	0.647484	0.954498	0.559897	1.30996	0.0011	0.00624235
UHMK1	UHMK1	-	chr1:162497172-162529629	q1	q2	OK	3.34084	4.80112	0.523161	1.2851	0.0011	0.00624235
ZNF232	ZNF232	-	chr17:5105732-5175031	q1	q2	OK	0.578513	1.25173	1.1135	1.46456	0.0011	0.00624235
AP1G2	AP1G2	-	chr14:23511758-23578800	q1	q2	OK	3.68344	6.32544	0.780113	1.32895	0.00115	0.00649519
CLDN23	CLDN23	-	chr8:8702154-8704107	q1	q2	OK	34.576	23.1148	-0.58095	-1.30602	0.00115	0.00649519
DDB1	DDB1	-	chr11:61299445-61369503	q1	q2	OK	28.8249	18.281	-0.656974	-1.29295	0.00115	0.00649519
ETNK1	ETNK1	-	chr12:22625140-22690674	q1	q2	OK	1.64158	1.04309	-0.654215	-1.3235	0.00115	0.00649519
LAMTOR2	LAMTOR2	-	chr1:156054724-156058510	q1	q2	OK	2.33944	4.02897	0.784249	1.29893	0.00115	0.00649519
ZNF302	ZNF302	-	chr19:34677637-34686397	q1	q2	OK	0.634221	1.14515	0.852486	1.26907	0.00115	0.00649519
ALDH1B1	ALDH1B1	-	chr9:38392662-38398665	q1	q2	OK	2.06059	1.16535	-0.822297	-1.27219	0.0012	0.00673506
EIF4G2	EIF4G2	-	chr11:10797044-10809035	q1	q2	OK	226.456	134.429	-0.752383	-1.33118	0.0012	0.00673506
ERO1A	ERO1A	-	chr14:52639913-52695931	q1	q2	OK	0.526425	0.809756	0.621261	1.34006	0.0012	0.00673506
NEDD4	NEDD4	-	chr15:55826917-55993746	q1	q2	OK	2.0257	1.37858	-0.555241	-1.333	0.0012	0.00673506
PLK3	PLK3	-	chr1:44800223-44807285	q1	q2	OK	11.9141	7.97386	-0.579317	-1.27571	0.0012	0.00673506
RPL4	RPL4	-	chr15:66499313-66504855	q1	q2	OK	39.6642	27.5492	-0.525827	-1.28115	0.0012	0.00673506
TESK1	TESK1	-	chr9:35605282-35618427	q1	q2	OK	3.1845	5.26615	0.72568	1.34884	0.0012	0.00673506
TMEM39A	TMEM39A	-	chr3:119428958-119463682	q1	q2	OK	1.65863	1.11086	-0.578314	-1.29181	0.0012	0.00673506
ACTN4	ACTN4	-	chr19:38647614-38744474	q1	q2	OK	10.8548	7.10031	-0.612376	-1.31979	0.00125	0.00695027
FOXB1	FOXB1	-	chr15:60004220-60005943	q1	q2	OK	0.306909	0.983439	1.68003	1.4411	0.00125	0.00695027
GNA11	GNA11	-	chr19:3094408-3124002	q1	q2	OK	7.37103	5.06305	-0.54186	-1.33632	0.00125	0.00695027
KLHL36	KLHL36	-	chr16:84648509-84667686	q1	q2	OK	2.338	3.4713	0.5702	1.30532	0.00125	0.00695027
MICAL1	MICAL1	-	chr6:109444061-109483237	q1	q2	OK	1.16784	2.2846	0.9681	1.3508	0.00125	0.00695027
OST4	OST4	-	chr2:27051421-27071699	q1	q2	OK	67.4083	40.4805	-0.7357	-1.36232	0.00125	0.00695027
PARS2	PARS2	-	chr1:54756896-54764553	q1	q2	OK	0.386322	0.85251	1.14191	1.4453	0.00125	0.00695027
SCYL1	SCYL1	-	chr11:65525075-65558228	q1	q2	OK	10.8285	6.995	-0.630439	-1.32702	0.00125	0.00695027
SEL1L3	SEL1L3	-	chr4:25747425-25863595	q1	q2	OK	0.943287	0.648314	-0.541003	-1.30802	0.00125	0.00695027
SPATA20	SPATA20	-	chr17:50547087-50555852	q1	q2	OK	0.597161	1.13497	0.926467	1.30233	0.00125	0.00695027
TMEM125	TMEM125	-	chr1:43269992-43274002	q1	q2	OK	2.15043	3.72797	0.793768	1.29903	0.00125	0.00695027
TRA2A	TRA2A	-	chr7:23504780-23532041	q1	q2	OK	1.25012	0.805548	-0.634029	-1.2964	0.00125	0.00695027
EIF3G	EIF3G	-	chr19:10106221-10119924	q1	q2	OK	31.1875	20.5273	-0.603422	-1.34061	0.0013	0.00719474
GABARAP	GABARAP	-	chr17:7240417-7242434	q1	q2	OK	97.1763	66.6639	-0.543699	-1.33793	0.0013	0.00719474
ISCA2	ISCA2	-	chr14:74493718-74495568	q1	q2	OK	2.91126	5.62062	0.949088	1.37212	0.0013	0.00719474
RANBP2	RANBP2	-	chr2:108719479-108785811	q1	q2	OK	3.14102	2.18074	-0.526419	-1.29575	0.0013	0.00719474
SLC7A6	SLC7A6	-	chr16:68264514-68448506	q1	q2	OK	2.53622	1.63011	-0.637711	-1.30825	0.0013	0.00719474
ZNF394	ZNF394	-	chr7:99472890-99500308	q1	q2	OK	4.25424	2.60444	-0.707929	-1.33309	0.0013	0.00719474
DHDDS	DHDDS	-	chr1:26432280-26471304	q1	q2	OK	1.49162	0.990887	-0.590084	-1.31455	0.00135	0.00736326
DNAJB4	DNAJB4	-	chr1:77944049-78017964	q1	q2	OK	2.90823	1.07105	-1.44112	-1.51368	0.00135	0.00736326
GPR146	GPR146	-	chr7:996984-1138257	q1	q2	OK	1.11692	4.2023	1.91165	1.55177	0.00135	0.00736326
MET	MET	-	chr7:116672357-116798386	q1	q2	OK	1.08497	1.60105	0.561363	1.28087	0.00135	0.00736326
MIR503HG	MIR503HG	-	chrX:134543375-134546711	q1	q2	OK	2.65433	4.792	0.852283	1.37528	0.00135	0.00736326
MMP1	MMP1	-	chr11:102783674-102843689	q1	q2	OK	1.40478	0.344924	-2.02599	-1.32395	0.00135	0.00736326
MRPS26	MRPS26	-	chr20:3046027-3048250	q1	q2	OK	6.80873	11.0948	0.704426	1.31761	0.00135	0.00736326
PEBP1	PEBP1	-	chr12:118135882-118145588	q1	q2	OK	8.29399	12.1894	0.555488	1.32052	0.00135	0.00736326
PTAR1	PTAR1	-	chr9:69709520-69759960	q1	q2	OK	1.30021	1.90414	0.550403	1.30168	0.00135	0.00736326
RPL11	RPL11	-	chr1:23691777-23696835	q1	q2	OK	40.4267	28.2068	-0.519268	-1.27661	0.00135	0.00736326
SEC22B	SEC22B	-	chr1:120155940-120176521	q1	q2	OK	2.44248	1.59011	-0.619214	-1.3609	0.00135	0.00736326
SGSH	SGSH	-	chr17:80169990-80253509	q1	q2	OK	4.33412	2.25813	-0.94061	-1.35785	0.00135	0.00736326
SOWAHD	SOWAHD	-	chrX:119758611-119760202	q1	q2	OK	2.15915	4.65832	1.10935	1.37812	0.00135	0.00736326
TIMM17A	TIMM17A	-	chr1:201955489-201970661	q1	q2	OK	2.49684	1.63971	-0.606657	-1.27337	0.00135	0.00736326
TOM1	TOM1	-	chr22:35299273-35347994	q1	q2	OK	5.17107	3.58254	-0.52948	-1.30852	0.00135	0.00736326
TRMT44	TRMT44	-	chr4:8440795-8476555	q1	q2	OK	0.886598	0.556529	-0.671822	-1.35504	0.00135	0.00736326
ZCCHC6	ZCCHC6	-	chr9:86287731-86354487	q1	q2	OK	2.44129	1.6758	-0.542798	-1.32383	0.00135	0.00736326
ZNF217	ZNF217	-	chr20:53552768-53583097	q1	q2	OK	9.05283	5.9329	-0.609632	-1.3102	0.00135	0.00736326
ZNF331	ZNF331	-	chr19:53520921-53580269	q1	q2	OK	0.846672	0.514789	-0.717822	-1.28445	0.00135	0.00736326
CIC	CIC	-	chr19:42268535-42295796	q1	q2	OK	3.28719	2.10272	-0.6446	-1.29059	0.0014	0.00756677
CLASRP	CLASRP	-	chr19:45039038-45070956	q1	q2	OK	1.05784	0.686245	-0.624323	-1.27941	0.0014	0.00756677
COX4I1	COX4I1	-	chr16:85799565-85807003	q1	q2	OK	23.6846	16.387	-0.531396	-1.30374	0.0014	0.00756677
CTDSP2	CTDSP2	-	chr12:57819925-57846964	q1	q2	OK	8.96881	6.15821	-0.542406	-1.33785	0.0014	0.00756677
NFE2L2	NFE2L2	-	chr2:177230301-177265131	q1	q2	OK	3.56127	2.43329	-0.549481	-1.32231	0.0014	0.00756677
RTKN	RTKN	-	chr2:74425859-74441933	q1	q2	OK	1.0835	1.76494	0.703916	1.34903	0.0014	0.00756677
SLC35F6	SLC35F6	-	chr2:26764272-26781231	q1	q2	OK	9.89229	6.82477	-0.535525	-1.31896	0.0014	0.00756677
STOM	STOM	-	chr9:121338986-121370304	q1	q2	OK	5.15602	3.57849	-0.526906	-1.29561	0.0014	0.00756677
TMEM109	TMEM109	-	chr11:60913897-60923443	q1	q2	OK	4.07033	6.12374	0.589267	1.32288	0.0014	0.00756677
URGCP	URGCP	-	chr7:43866556-43926411	q1	q2	OK	1.27388	2.26842	0.832454	1.34142	0.0014	0.00756677
USF2	USF2	-	chr19:35268976-35279821	q1	q2	OK	4.13041	6.22424	0.591614	1.35521	0.0014	0.00756677
ZNF28	ZNF28	-	chr19:52797406-52821669	q1	q2	OK	5.24536	3.36366	-0.641011	-1.34372	0.0014	0.00756677
CCDC80	CCDC80	-	chr3:112604384-112641143	q1	q2	OK	3.53042	2.42318	-0.54294	-1.30097	0.00145	0.0077841
CCDC94	CCDC94	-	chr19:4247068-4269093	q1	q2	OK	1.80449	1.18387	-0.608084	-1.28032	0.00145	0.0077841
CLIP1	CLIP1	-	chr12:122271432-122422569	q1	q2	OK	6.06623	4.02174	-0.592983	-1.31466	0.00145	0.0077841
MIR4453HG	MIR4453HG	-	chr4:152536262-152539263	q1	q2	OK	1.05521	0.392205	-1.42785	-1.38542	0.00145	0.0077841
POLE3	POLE3	-	chr9:113407237-113429684	q1	q2	OK	16.5898	10.9318	-0.601765	-1.32832	0.00145	0.0077841
RGS4	RGS4	-	chr1:163068604-163076802	q1	q2	OK	1.13355	0.418296	-1.43825	-1.38955	0.00145	0.0077841
RNF166	RNF166	-	chr16:88696493-88706421	q1	q2	OK	1.05294	1.85198	0.81465	1.31136	0.00145	0.0077841
SAR1A	SAR1A	-	chr10:70150203-70170529	q1	q2	OK	8.4234	5.87349	-0.520185	-1.28319	0.00145	0.0077841
TSTD1	TSTD1	-	chr1:161037630-161038984	q1	q2	OK	5.22266	10.2203	0.968585	1.43058	0.00145	0.0077841
BRAT1	BRAT1	-	chr7:2537808-2555758	q1	q2	OK	1.29861	2.02452	0.640615	1.32685	0.0015	0.00801045
POLR2L	POLR2L	-	chr11:839719-842529	q1	q2	OK	18.3449	11.8519	-0.630263	-1.3583	0.0015	0.00801045
RPL14	RPL14	-	chr3:40457290-40462372	q1	q2	OK	17.5024	12.0931	-0.533372	-1.26553	0.0015	0.00801045
TMEM263	TMEM263	-	chr12:106955720-106974037	q1	q2	OK	4.69283	3.18683	-0.558334	-1.28907	0.0015	0.00801045
TRIM27	TRIM27	-	chr6_GL000256v2_alt:212402-233384	q1	q2	OK	4.10424	2.83716	-0.53267	-1.25856	0.0015	0.00801045
VPS18	VPS18	-	chr15:40894428-40903975	q1	q2	OK	11.6639	8.106	-0.524993	-1.2656	0.0015	0.00801045
XAGE3	XAGE3	-	chrX:52862527-52868088	q1	q2	OK	8.9921	13.5585	0.592472	1.33666	0.0015	0.00801045
GSDMD	GSDMD	-	chr8_KI270816v1_alt:43425-53101	q1	q2	OK	13.4571	8.63572	-0.63998	-1.31064	0.00155	0.00824669
HNRNPA0	HNRNPA0	-	chr5:137751382-137754350	q1	q2	OK	48.9864	33.8025	-0.535251	-1.29118	0.00155	0.00824669
PLEC	PLEC	-	chr8:143915145-143976745	q1	q2	OK	28.5075	43.946	0.62439	1.33032	0.00155	0.00824669
PPM1M	PPM1M	-	chr3:52245791-52250599	q1	q2	OK	0.724844	1.52035	1.06866	1.34299	0.00155	0.00824669
SH3BP4	SH3BP4	-	chr2:234951982-235055714	q1	q2	OK	2.65367	1.82791	-0.537793	-1.30693	0.00155	0.00824669
ARFGAP1	ARFGAP1	-	chr20:63272783-63289790	q1	q2	OK	20.8766	14.2058	-0.555412	-1.26345	0.0016	0.00847491
HIST1H3H	HIST1H3H	-	chr6:27810062-27810536	q1	q2	OK	36.0013	18.6981	-0.945153	-1.37743	0.0016	0.00847491
KMT2C	KMT2C	-	chr7:152134923-152436005	q1	q2	OK	0.949227	0.662609	-0.518595	-1.27779	0.0016	0.00847491
MEPCE	MEPCE	-	chr7:100400870-100434126	q1	q2	OK	32.5703	22.6065	-0.526819	-1.26089	0.0016	0.00847491
SLC25A1	SLC25A1	-	chr22:19175573-19178863	q1	q2	OK	29.8268	20.2315	-0.560007	-1.30855	0.0016	0.00847491
SRPRA	SRPRA	-	chr11:126211722-126268982	q1	q2	OK	14.451	9.38098	-0.623358	-1.34028	0.0016	0.00847491
AP3D1	AP3D1	-	chr19:2100986-2151626	q1	q2	OK	4.51981	3.15765	-0.517411	-1.2778	0.00165	0.0086947
DDX5	DDX5	-	chr17:64498252-64537951	q1	q2	OK	46.6076	31.7412	-0.554208	-1.3105	0.00165	0.0086947
PRRC1	PRRC1	-	chr5:127517607-127555088	q1	q2	OK	3.68549	2.56071	-0.525313	-1.28181	0.00165	0.0086947
PSMB10	PSMB10	-	chr16:67934502-67936877	q1	q2	OK	20.7222	13.7442	-0.592353	-1.27816	0.00165	0.0086947
SKP1	SKP1	-	chr5:134156389-134177033	q1	q2	OK	6.2069	4.31657	-0.523988	-1.28163	0.00165	0.0086947
SRSF2	SRSF2	-	chr17:76734113-76778817	q1	q2	OK	49.3342	30.2547	-0.705432	-1.31942	0.00165	0.0086947
ZDHHC24	ZDHHC24	-	chr11:66510646-66546238	q1	q2	OK	2.22453	3.63212	0.707312	1.28504	0.00165	0.0086947
ANKRD52	ANKRD52	-	chr12:56230034-56258359	q1	q2	OK	1.86996	2.784	0.574153	1.2784	0.0017	0.00891877
DSP	DSP	-	chr6:7541573-7586717	q1	q2	OK	20.1287	13.5199	-0.574163	-1.27172	0.0017	0.00891877
ITCH	ITCH	-	chr20:34363233-34511773	q1	q2	OK	1.33254	0.927498	-0.52276	-1.28542	0.0017	0.00891877
NORAD	NORAD	-	chr20:36045616-36050960	q1	q2	OK	33.9902	23.6974	-0.52039	-1.28239	0.0017	0.00891877
NPEPPS	NPEPPS	-	chr17:47522955-47623276	q1	q2	OK	1.1403	0.778905	-0.549892	-1.32183	0.0017	0.00891877
SERTAD4	SERTAD4	-	chr1:210231457-210246631	q1	q2	OK	1.40939	2.30926	0.712356	1.30544	0.0017	0.00891877
BRWD1-AS1	BRWD1-AS1	-	chr21:39315705-39323218	q1	q2	OK	3.10166	1.9325	-0.682569	-1.27787	0.00175	0.0091209
FBXL14	FBXL14	-	chr12:1565991-1594165	q1	q2	OK	0.557408	0.880326	0.659304	1.2675	0.00175	0.0091209
FLOT1	FLOT1	-	chr6_GL000256v2_alt:2028493-2043647	q1	q2	OK	3.44047	5.03906	0.550547	1.27367	0.00175	0.0091209
KTN1	KTN1	-	chr14:55580205-55684584	q1	q2	OK	1.12567	1.6259	0.530458	1.30573	0.00175	0.0091209
2018-03-01	2018-03-01	-	chr1:220786695-220814399	q1	q2	OK	0.589449	0.935918	0.667015	1.28526	0.00175	0.0091209
NUS1	NUS1	-	chr6:117675458-117710723	q1	q2	OK	0.886143	0.577597	-0.617478	-1.24388	0.00175	0.0091209
POMT1	POMT1	-	chr9:131502900-131531275	q1	q2	OK	0.840995	1.52293	0.856683	1.34242	0.00175	0.0091209
SLC25A6	SLC25A6	-	chrY:1386150-1392146	q1	q2	OK	33.451	23.5099	-0.508783	-1.25594	0.00175	0.0091209
WWC3	WWC3	-	chrX:10015753-10144478	q1	q2	OK	0.566426	0.812643	0.520735	1.24379	0.00175	0.0091209
DHRS13	DHRS13	-	chr17:28897779-28903071	q1	q2	OK	2.23851	3.65447	0.707122	1.25637	0.0018	0.00930694
DUSP8	DUSP8	-	chr11_KI270903v1_alt:30576-48447	q1	q2	OK	0.871408	0.507268	-0.7806	-1.31328	0.0018	0.00930694
EPAS1	EPAS1	-	chr2:46297400-46386703	q1	q2	OK	45.2377	26.3267	-0.780998	-1.24461	0.0018	0.00930694
GOT2	GOT2	-	chr16:58707129-58734357	q1	q2	OK	0.900993	1.38685	0.622223	1.30117	0.0018	0.00930694
KMO	KMO	-	chr1:241532132-241640399	q1	q2	OK	2.47252	1.2709	-0.960129	-1.26895	0.0018	0.00930694
MTA2	MTA2	-	chr11:62593201-62601840	q1	q2	OK	12.5442	8.67222	-0.532544	-1.28673	0.0018	0.00930694
NAB2	NAB2	-	chr12:57088892-57111413	q1	q2	OK	1.61755	4.03422	1.31848	1.42636	0.0018	0.00930694
RNF213	RNF213	-	chr17:80260859-80438084	q1	q2	OK	3.85514	2.45584	-0.650567	-1.28603	0.0018	0.00930694
STK24	STK24	-	chr13:98450197-98577151	q1	q2	OK	0.783027	1.1542	0.559763	1.29091	0.0018	0.00930694
TIMM10B	TIMM10B	-	chr11:6474681-6484681	q1	q2	OK	18.5439	9.83884	-0.914388	-1.28052	0.0018	0.00930694
TNFAIP2	TNFAIP2	-	chr14:103126325-103137439	q1	q2	OK	5.35938	3.54391	-0.596723	-1.24574	0.0018	0.00930694
CLCN7	CLCN7	-	chr16:1444931-1475084	q1	q2	OK	6.7046	4.63603	-0.532262	-1.29792	0.00185	0.00950366
CRIPT	CRIPT	-	chr2:46617170-46630176	q1	q2	OK	1.84856	1.153	-0.681006	-1.29231	0.00185	0.00950366
DSC3	DSC3	-	chr18:30989363-31042815	q1	q2	OK	1.89901	1.29294	-0.554595	-1.27537	0.00185	0.00950366
MAFB	MAFB	-	chr20:40685846-40689240	q1	q2	OK	2.60259	4.58735	0.817714	1.3056	0.00185	0.00950366
MAP2K7	MAP2K7	-	chr19:7903778-7914483	q1	q2	OK	9.17868	6.35733	-0.529865	-1.2527	0.00185	0.00950366
PACSIN3	PACSIN3	-	chr11:47177520-47186459	q1	q2	OK	4.06554	6.06505	0.577071	1.25367	0.00185	0.00950366
RGS19	RGS19	-	chr20:64073179-64079971	q1	q2	OK	0.369652	0.833423	1.17288	1.31956	0.00185	0.00950366
TRMT61A	TRMT61A	-	chr14:103529170-103537073	q1	q2	OK	4.42438	2.92744	-0.595837	-1.2242	0.00185	0.00950366
UBE2H	UBE2H	-	chr7:129830731-129952960	q1	q2	OK	2.51088	1.75611	-0.515816	-1.26882	0.00185	0.00950366
ANGEL1	ANGEL1	-	chr14:76787241-76812940	q1	q2	OK	0.51107	0.829338	0.698438	1.28303	0.0019	0.00968405
ATP1A4	ATP1A4	-	chr1:160151560-160186977	q1	q2	OK	1.4324	0.700718	-1.03153	-1.27084	0.0019	0.00968405
CASP4	CASP4	-	chr11:104942865-104968598	q1	q2	OK	11.7804	8.19063	-0.524348	-1.27563	0.0019	0.00968405
CHD1	CHD1	-	chr5:98855202-98926534	q1	q2	OK	1.44335	1.01306	-0.510691	-1.23031	0.0019	0.00968405
CKS2	CKS2	-	chr9:89311193-89316703	q1	q2	OK	1.63066	0.861017	-0.921346	-1.31614	0.0019	0.00968405
EIF4EBP2	EIF4EBP2	-	chr10:70404103-70428618	q1	q2	OK	7.541	5.25909	-0.519944	-1.28307	0.0019	0.00968405
MRPS15	MRPS15	-	chr1:36455759-36464439	q1	q2	OK	8.08613	5.54321	-0.544727	-1.2519	0.0019	0.00968405
NOSIP	NOSIP	-	chr19:49555466-49580572	q1	q2	OK	1.97036	1.32422	-0.57331	-1.25897	0.0019	0.00968405
NSFL1C	NSFL1C	-	chr20:1442160-1467692	q1	q2	OK	3.60467	2.51085	-0.521689	-1.24334	0.0019	0.00968405
OTUD5	OTUD5	-	chrX:48922024-48958386	q1	q2	OK	3.22117	2.2345	-0.527635	-1.26952	0.0019	0.00968405
TM4SF19-TCTEX1D2	TM4SF19-TCTEX1D2	-	chr3:196291217-196338420	q1	q2	OK	0.550516	1.07086	0.959917	1.28193	0.0019	0.00968405
AMT	AMT	-	chr3:49416776-49429324	q1	q2	OK	0.491192	1.27154	1.37222	1.38095	0.00195	0.00988958
ARL4D	ARL4D	-	chr17:43398983-43401136	q1	q2	OK	4.60325	2.5037	-0.878588	-1.2639	0.00195	0.00988958
MAP7D3	MAP7D3	-	chrX:136213218-136256482	q1	q2	OK	0.647204	1.00269	0.63158	1.27891	0.00195	0.00988958
MED8	MED8	-	chr1:43383906-43389812	q1	q2	OK	9.46014	6.3539	-0.574219	-1.28149	0.00195	0.00988958
NAPA-AS1	NAPA-AS1	-	chr19:47484280-47515258	q1	q2	OK	7.11061	4.10719	-0.791821	-1.29372	0.00195	0.00988958
PABPC1	PABPC1	-	chr8:100702914-100722087	q1	q2	OK	8.43857	5.83221	-0.532956	-1.28653	0.00195	0.00988958
TAX1BP3	TAX1BP3	-	chr17:3636466-3696404	q1	q2	OK	45.7404	28.7927	-0.667766	-1.29995	0.00195	0.00988958
ARL5B	ARL5B	-	chr10:18659333-18681639	q1	q2	OK	3.08666	2.10572	-0.55173	-1.27164	0.002	0.0100718
BRWD1-AS2	BRWD1-AS2	-	chr21:39313905-39314915	q1	q2	OK	3.69288	1.6186	-1.19	-1.23809	0.002	0.0100718
CCDC106	CCDC106	-	chr19:55647586-55653160	q1	q2	OK	0.426208	0.916666	1.10484	1.34581	0.002	0.0100718
HIST1H2BG	HIST1H2BG	-	chr6:26216199-26216644	q1	q2	OK	90.3519	57.029	-0.66386	-1.23583	0.002	0.0100718
IRAK1	IRAK1	-	chrX:154010504-154019891	q1	q2	OK	6.92216	10.0057	0.531523	1.268	0.002	0.0100718
KIAA1217	KIAA1217	-	chr10:23694744-24547848	q1	q2	OK	0.835619	0.562307	-0.571487	-1.27396	0.002	0.0100718
RPL36A-HNRNPH2	RPL36A-HNRNPH2	-	chrX:101390888-101414140	q1	q2	OK	4.30914	2.06582	-1.06069	-1.32141	0.002	0.0100718
RRP36	RRP36	-	chr6:43021600-43029599	q1	q2	OK	6.58862	4.49314	-0.552253	-1.22878	0.002	0.0100718
SUMF2	SUMF2	-	chr7:56064222-56092996	q1	q2	OK	4.28196	6.33767	0.565682	1.25107	0.002	0.0100718
ZFP36	ZFP36	-	chr19:39406845-39409412	q1	q2	OK	11.9695	7.61728	-0.652015	-1.28184	0.002	0.0100718
KLC2	KLC2	-	chr11:66257292-66267861	q1	q2	OK	1.67023	2.62174	0.65048	1.25071	0.00205	0.010273
MGAT4A	MGAT4A	-	chr2:98619104-98731126	q1	q2	OK	0.875995	1.30913	0.579613	1.26456	0.00205	0.010273
NAIF1	NAIF1	-	chr9:128061231-128067320	q1	q2	OK	1.50721	2.56744	0.76845	1.29164	0.00205	0.010273
NOC4L	NOC4L	-	chr12:132144425-132152473	q1	q2	OK	1.85761	1.10387	-0.750883	-1.24901	0.00205	0.010273
PGRMC2	PGRMC2	-	chr4:128269235-128288829	q1	q2	OK	3.43726	2.34217	-0.553415	-1.26486	0.00205	0.010273
STX12	STX12	-	chr1:27773181-27824452	q1	q2	OK	1.75284	1.20873	-0.536208	-1.27281	0.00205	0.010273
TWF2	TWF2	-	chr3:52228608-52239167	q1	q2	OK	1.08261	1.77089	0.709964	1.2352	0.00205	0.010273
ANKRD1	ANKRD1	-	chr10:90912098-90921275	q1	q2	OK	4.99396	3.34075	-0.580011	-1.2416	0.0021	0.0104503
ATP6V0C	ATP6V0C	-	chr16:2513724-2520223	q1	q2	OK	11.1818	7.5495	-0.566702	-1.29935	0.0021	0.0104503
BAD	BAD	-	chr11:64269826-64289500	q1	q2	OK	1.93266	3.36508	0.800052	1.27522	0.0021	0.0104503
C2orf74	C2orf74	-	chr2:61145066-61164829	q1	q2	OK	1.55881	3.15185	1.01575	1.31145	0.0021	0.0104503
C9orf16	C9orf16	-	chr9:128160258-128163928	q1	q2	OK	4.1004	6.495	0.663567	1.2435	0.0021	0.0104503
MEX3B	MEX3B	-	chr15:82041776-82046143	q1	q2	OK	1.65761	2.9639	0.838398	1.29541	0.0021	0.0104503
NOTUM	NOTUM	-	chr17:81952505-81961181	q1	q2	OK	9.17555	5.70498	-0.685574	-1.2851	0.0021	0.0104503
RPL34	RPL34	-	chr4:108620556-108630483	q1	q2	OK	17.2978	11.8467	-0.546111	-1.27476	0.0021	0.0104503
RPL38	RPL38	-	chr17:74203654-74209880	q1	q2	OK	6.50434	4.29108	-0.600062	-1.2679	0.0021	0.0104503
ZYX	ZYX	-	chr7:143381265-143523447	q1	q2	OK	10.8086	7.26118	-0.573904	-1.25017	0.0021	0.0104503
CACYBP	CACYBP	-	chr1:174999433-175012027	q1	q2	OK	1.62757	2.52266	0.632223	1.26043	0.00215	0.0106326
GPX3	GPX3	-	chr5:151020410-151028993	q1	q2	OK	5.78826	3.81766	-0.600442	-1.26608	0.00215	0.0106326
HGS	HGS	-	chr17:81683930-81702121	q1	q2	OK	9.00537	6.31307	-0.512444	-1.25054	0.00215	0.0106326
HIST1H4A	HIST1H4A	-	chr6:26021677-26022050	q1	q2	OK	8.83384	2.79419	-1.66061	-1.43458	0.00215	0.0106326
NSG1	NSG1	-	chr4:4386254-4710937	q1	q2	OK	0.70305	1.60089	1.18717	1.45221	0.00215	0.0106326
PIN1	PIN1	-	chr19:9835205-9849689	q1	q2	OK	1.04598	1.66349	0.669362	1.27025	0.00215	0.0106326
RHOBTB1	RHOBTB1	-	chr10:60869438-61001468	q1	q2	OK	3.47645	5.01117	0.527534	1.24428	0.00215	0.0106326
SH3GLB1	SH3GLB1	-	chr1:86704568-86748184	q1	q2	OK	0.977084	1.43557	0.555074	1.26763	0.00215	0.0106326
TOMM6	TOMM6	-	chr6:41787441-41895361	q1	q2	OK	16.9417	10.97	-0.627014	-1.24719	0.00215	0.0106326
ARF1	ARF1	-	chr1:228082658-228099212	q1	q2	OK	30.2916	20.9457	-0.532264	-1.26494	0.0022	0.0108424
DOT1L	DOT1L	-	chr19:2164147-2236353	q1	q2	OK	1.98395	1.25007	-0.666367	-1.28962	0.0022	0.0108424
RPL19	RPL19	-	chr17:39200281-39204730	q1	q2	OK	73.4881	51.3676	-0.516651	-1.25957	0.0022	0.0108424
SH3TC2	SH3TC2	-	chr5:148982148-149063174	q1	q2	OK	6.07361	4.19997	-0.532175	-1.23736	0.0022	0.0108424
TSPAN3	TSPAN3	-	chr15:77044016-77071228	q1	q2	OK	1.16214	1.74163	0.583649	1.25315	0.0022	0.0108424
DDX6	DDX6	-	chr11:118747762-118791263	q1	q2	OK	5.0086	3.51173	-0.512228	-1.2602	0.00225	0.0110281
DIABLO	DIABLO	-	chr12:122203679-122228792	q1	q2	OK	5.20489	3.25084	-0.679053	-1.25882	0.00225	0.0110281
PIM3	PIM3	-	chr22:49960493-49964072	q1	q2	OK	155.664	106.535	-0.547107	-1.28902	0.00225	0.0110281
RFNG	RFNG	-	chr17:82047900-82051774	q1	q2	OK	2.30597	3.87141	0.747485	1.24453	0.00225	0.0110281
RFX5	RFX5	-	chr1:151340638-151347891	q1	q2	OK	1.24889	2.18696	0.808286	1.30113	0.00225	0.0110281
TMEM64	TMEM64	-	chr8:90621993-90645905	q1	q2	OK	0.883668	1.37019	0.632801	1.2505	0.00225	0.0110281
TPM2	TPM2	-	chr9:35681991-35690056	q1	q2	OK	0.739857	1.36508	0.883671	1.25105	0.00225	0.0110281
TRPV6	TRPV6	-	chr7_KI270803v1_alt:894243-908785	q1	q2	OK	13.4011	9.31623	-0.524534	-1.25209	0.00225	0.0110281
CDKN2B	CDKN2B	-	chr9:21994789-22121094	q1	q2	OK	15.3912	9.29663	-0.727322	-1.22443	0.0023	0.0112423
IGFL1	IGFL1	-	chr19:46229750-46231243	q1	q2	OK	0.910498	0.106889	-3.09054	-1.7339	0.0023	0.0112423
RPL29	RPL29	-	chr3:51993626-51995942	q1	q2	OK	23.6032	16.054	-0.556054	-1.22968	0.0023	0.0112423
VPS36	VPS36	-	chr13:52412600-52450678	q1	q2	OK	0.743565	1.10273	0.568552	1.21862	0.0023	0.0112423
ACSF2	ACSF2	-	chr17:50426156-50474845	q1	q2	OK	0.685443	1.40027	1.0306	1.25891	0.00235	0.0114633
CYGB	CYGB	-	chr17:76527346-76545376	q1	q2	OK	1.04811	0.486397	-1.10759	-1.33548	0.00235	0.0114633
TMEM30A	TMEM30A	-	chr6:75252920-75284916	q1	q2	OK	4.42728	3.09909	-0.514578	-1.26375	0.00235	0.0114633
CANT1	CANT1	-	chr17:78991714-79009817	q1	q2	OK	11.1129	7.80705	-0.509386	-1.25474	0.0024	0.0116753
CSE1L	CSE1L	-	chr20:49046244-49096960	q1	q2	OK	1.22156	1.74327	0.513072	1.2149	0.0024	0.0116753
PTPN6	PTPN6	-	chr12:6946575-6961316	q1	q2	OK	1.78741	2.79569	0.64533	1.22956	0.0024	0.0116753
SLC30A1	SLC30A1	-	chr1:211575037-211578757	q1	q2	OK	15.944	10.7572	-0.567707	-1.24513	0.0024	0.0116753
B4GALT3	B4GALT3	-	chr1:161171308-161177968	q1	q2	OK	10.9951	7.61734	-0.5295	-1.22481	0.00245	0.0118621
HSD3B7	HSD3B7	-	chr16:30985196-30989152	q1	q2	OK	2.49534	4.30267	0.785996	1.22529	0.00245	0.0118621
MAEA	MAEA	-	chr4:1289849-1340148	q1	q2	OK	2.94633	2.05476	-0.519953	-1.24209	0.00245	0.0118621
MIR23A	MIR23A	-	chr19:13836585-13836659	q1	q2	OK	2945.53	795.941	-1.88779	-1.45637	0.00245	0.0118621
SOWAHB	SOWAHB	-	chr4:76894150-76897926	q1	q2	OK	1.14017	2.19626	0.945796	1.28224	0.00245	0.0118621
UFM1	UFM1	-	chr13:38349769-38363007	q1	q2	OK	9.70171	6.78011	-0.516932	-1.2538	0.00245	0.0118621
UXT	UXT	-	chrX:47651790-47660111	q1	q2	OK	4.5792	2.75853	-0.731198	-1.28665	0.00245	0.0118621
IL13RA1	IL13RA1	-	chrX:118727594-118794533	q1	q2	OK	0.814409	0.543895	-0.582424	-1.25227	0.0025	0.0120715
SLC25A3	SLC25A3	-	chr12:98593623-98602000	q1	q2	OK	29.7862	20.9941	-0.504661	-1.23388	0.0025	0.0120715
VMP1	VMP1	-	chr17:59697304-59842255	q1	q2	OK	0.931092	0.6437	-0.532536	-1.20715	0.0025	0.0120715
WDR46	WDR46	-	chr6_GL000255v2_alt:4473521-4483951	q1	q2	OK	5.39282	3.69961	-0.543666	-1.22365	0.0025	0.0120715
ANKHD1	ANKHD1	-	chr5:140401812-140549578	q1	q2	OK	0.888474	0.594423	-0.579841	-1.2452	0.00255	0.0122468
FAM219B	FAM219B	-	chr15:74899985-74906894	q1	q2	OK	2.01218	3.22453	0.680329	1.25057	0.00255	0.0122468
PSD4	PSD4	-	chr2:113173981-113203100	q1	q2	OK	4.9326	6.99908	0.504817	1.23264	0.00255	0.0122468
RNASEK	RNASEK	-	chr17:7012415-7019654	q1	q2	OK	47.0561	31.2016	-0.59276	-1.23366	0.00255	0.0122468
SPINT2	SPINT2	-	chr19:38264456-38292614	q1	q2	OK	15.758	11.062	-0.51047	-1.22222	0.00255	0.0122468
TBK1	TBK1	-	chr12:64452058-64502119	q1	q2	OK	1.94435	1.37269	-0.502275	-1.19878	0.00255	0.0122468
XPO1	XPO1	-	chr2:61477932-61538283	q1	q2	OK	1.70061	2.41428	0.505545	1.24198	0.00255	0.0122468
ZNF639	ZNF639	-	chr3:179322989-179335535	q1	q2	OK	0.734341	1.24212	0.758281	1.26225	0.00255	0.0122468
AKAP8	AKAP8	-	chr19:15353519-15379801	q1	q2	OK	2.65424	1.85372	-0.517876	-1.20398	0.0026	0.0124203
GLIS2	GLIS2	-	chr16_KI270855v1_alt:15123-39961	q1	q2	OK	2.81848	4.54771	0.690223	1.29094	0.0026	0.0124203
MRPS2	MRPS2	-	chr9:135500629-135506447	q1	q2	OK	2.22727	4.15844	0.900766	1.27277	0.0026	0.0124203
PPRC1	PPRC1	-	chr10:102132992-102150333	q1	q2	OK	2.54013	1.69458	-0.583974	-1.25594	0.0026	0.0124203
SH2D5	SH2D5	-	chr1:20719730-20732640	q1	q2	OK	5.97281	4.08196	-0.549148	-1.23506	0.0026	0.0124203
SLC46A1	SLC46A1	-	chr17:28371660-28406212	q1	q2	OK	2.85521	4.64331	0.701555	1.21892	0.0026	0.0124203
SUPT6H	SUPT6H	-	chr17:28662196-28702684	q1	q2	OK	3.41464	2.41487	-0.499788	-1.21842	0.0026	0.0124203
TMEM214	TMEM214	-	chr2:27032904-27041697	q1	q2	OK	9.56189	6.71553	-0.509795	-1.20126	0.0026	0.0124203
B3GNT3	B3GNT3	-	chr19:17795108-17813576	q1	q2	OK	1.45286	2.25308	0.632998	1.22415	0.00265	0.0126254
HECA	HECA	-	chr6:139135110-139180809	q1	q2	OK	2.91653	2.05133	-0.507692	-1.22083	0.00265	0.0126254
PPP2R1B	PPP2R1B	-	chr11:111602389-111766445	q1	q2	OK	0.515636	0.898467	0.801114	1.27083	0.00265	0.0126254
RPLP1	RPLP1	-	chr15:69452818-69455545	q1	q2	OK	47.4621	33.4482	-0.504847	-1.22538	0.00265	0.0126254
CD46	CD46	-	chr1:207752036-207795516	q1	q2	OK	7.29316	5.16431	-0.49797	-1.21838	0.0027	0.012838
NCF2	NCF2	-	chr1:183555560-183590921	q1	q2	OK	0.667679	1.0451	0.646417	1.24442	0.0027	0.012838
RPS9	RPS9	-	chr19_GL949749v2_alt:175838-182631	q1	q2	OK	11.9156	8.34862	-0.51324	-1.20464	0.0027	0.012838
POLRMT	POLRMT	-	chr19:617221-633568	q1	q2	OK	1.19929	1.827	0.607295	1.21188	0.00275	0.0130497
PROCR	PROCR	-	chr20:35115355-35278178	q1	q2	OK	4.31492	11.5092	1.41538	1.37389	0.00275	0.0130497
UBXN6	UBXN6	-	chr19:4445004-4457794	q1	q2	OK	12.3589	8.72536	-0.502263	-1.22621	0.00275	0.0130497
ATP10D	ATP10D	-	chr4:47485391-47593486	q1	q2	OK	7.19295	4.88581	-0.557985	-1.19421	0.0028	0.0132256
CRTAP	CRTAP	-	chr3:33113956-33147773	q1	q2	OK	0.717633	1.08358	0.594489	1.21319	0.0028	0.0132256
DANCR	DANCR	-	chr4:52712392-52720697	q1	q2	OK	16.8312	10.5246	-0.67738	-1.26304	0.0028	0.0132256
MINDY2	MINDY2	-	chr15:58771190-58861899	q1	q2	OK	0.988039	1.38832	0.490703	1.19995	0.0028	0.0132256
RASSF3	RASSF3	-	chr12:64610511-64697567	q1	q2	OK	1.63793	1.14705	-0.513945	-1.2262	0.0028	0.0132256
TMED2	TMED2	-	chr12:123584527-123598144	q1	q2	OK	17.6237	12.531	-0.492014	-1.21415	0.0028	0.0132256
ZDHHC8	ZDHHC8	-	chr22:20131839-20148007	q1	q2	OK	0.591825	0.984446	0.734141	1.24507	0.0028	0.0132256
VWA1	VWA1	-	chr1:1435521-1442882	q1	q2	OK	71.2853	49.4817	-0.526708	-1.21301	0.00285	0.0134529
RAB11FIP1	RAB11FIP1	-	chr8:37858945-37899497	q1	q2	OK	11.2327	7.89956	-0.507855	-1.1914	0.0029	0.0136619
SCRN2	SCRN2	-	chr17:47831625-47841333	q1	q2	OK	2.34433	3.98658	0.765975	1.23806	0.0029	0.0136619
YTHDF3-AS1	YTHDF3-AS1	-	chr8:63167723-63168442	q1	q2	OK	2.52618	0.80176	-1.65571	-1.39253	0.0029	0.0136619
ACBD3	ACBD3	-	chr1:226144677-226186722	q1	q2	OK	3.37115	2.32988	-0.532987	-1.19962	0.00295	0.0138246
KCTD5	KCTD5	-	chr16:2682492-2709031	q1	q2	OK	1.95515	1.35542	-0.528542	-1.17788	0.00295	0.0138246
RCAN3	RCAN3	-	chr1:24496252-24537020	q1	q2	OK	0.81415	1.27043	0.641951	1.24883	0.00295	0.0138246
SF3B5	SF3B5	-	chr6:144094879-144095617	q1	q2	OK	66.6861	44.272	-0.590993	-1.22909	0.00295	0.0138246
SSU72	SSU72	-	chr1:1541671-1574882	q1	q2	OK	3.2446	2.29556	-0.499195	-1.20963	0.00295	0.0138246
TACC1	TACC1	-	chr8:38728184-38853030	q1	q2	OK	7.18792	4.94787	-0.538766	-1.223	0.00295	0.0138246
TCTN3	TCTN3	-	chr10:95663394-95694143	q1	q2	OK	0.756626	1.14467	0.597284	1.23848	0.00295	0.0138246
ZADH2	ZADH2	-	chr18:75195108-75209348	q1	q2	OK	0.769452	1.26803	0.720684	1.24333	0.00295	0.0138246
ARID5A	ARID5A	-	chr2:96536717-96552638	q1	q2	OK	1.09851	0.660687	-0.733504	-1.23898	0.003	0.0140131
MRFAP1	MRFAP1	-	chr4:6640089-6642743	q1	q2	OK	27.2455	38.7266	0.507309	1.20318	0.003	0.0140131
NEDD9	NEDD9	-	chr6:11183296-11382348	q1	q2	OK	7.5497	5.29486	-0.511826	-1.20635	0.003	0.0140131
SAMD9L	SAMD9L	-	chr7:93130052-93148399	q1	q2	OK	1.14965	1.82404	0.665943	1.2372	0.003	0.0140131
TAB3	TAB3	-	chrX:30827440-30889394	q1	q2	OK	2.6226	1.85769	-0.497494	-1.2149	0.003	0.0140131
BNIP2	BNIP2	-	chr15:59659144-59689534	q1	q2	OK	3.77728	2.67262	-0.499093	-1.20874	0.00305	0.0142095
LAPTM4A	LAPTM4A	-	chr2:20032648-20052028	q1	q2	OK	8.60135	12.2124	0.505715	1.22762	0.00305	0.0142095
PRDX4	PRDX4	-	chrX:23667526-23686397	q1	q2	OK	2.55287	1.75242	-0.542768	-1.17738	0.00305	0.0142095
ZNF623	ZNF623	-	chr8_KI270816v1_alt:111841-129199	q1	q2	OK	3.50495	5.59521	0.674799	1.21969	0.00305	0.0142095
CTSH	CTSH	-	chr15:78921748-78945098	q1	q2	OK	1.1738	1.7479	0.574442	1.16185	0.0031	0.0143769
JUP	JUP	-	chr17:41754605-41786768	q1	q2	OK	11.6554	8.15676	-0.514927	-1.2333	0.0031	0.0143769
LOC102724814	LOC102724814	-	chr14:23511758-23578800	q1	q2	OK	3.08755	5.51445	0.836757	1.21937	0.0031	0.0143769
MFSD14A	MFSD14A	-	chr1:100038231-100083373	q1	q2	OK	2.2412	1.58816	-0.496915	-1.18811	0.0031	0.0143769
ST20-AS1	ST20-AS1	-	chr15:79843545-79924854	q1	q2	OK	11.5992	5.55146	-1.06308	-1.2192	0.0031	0.0143769
UPP1	UPP1	-	chr7:48088601-48108733	q1	q2	OK	10.7054	7.52623	-0.508335	-1.21661	0.0031	0.0143769
ZNF629	ZNF629	-	chr16:30778453-30787219	q1	q2	OK	0.676544	1.17884	0.801116	1.20913	0.0031	0.0143769
ADIRF	ADIRF	-	chr10:86968429-87010203	q1	q2	OK	5.42206	9.47703	0.805594	1.2452	0.00315	0.0145522
B3GNT7	B3GNT7	-	chr2:231395622-231401164	q1	q2	OK	0.551068	1.14784	1.05862	1.26685	0.00315	0.0145522
BACH1	BACH1	-	chr21:29298793-29361896	q1	q2	OK	5.61825	3.95598	-0.506088	-1.23107	0.00315	0.0145522
DDX3X	DDX3X	-	chrX:41333306-41364472	q1	q2	OK	29.3508	20.3778	-0.526404	-1.24376	0.00315	0.0145522
PLCE1-AS1	PLCE1-AS1	-	chr10:93993987-94328391	q1	q2	OK	5.31968	2.91616	-0.86727	-1.2057	0.00315	0.0145522
TMEM127	TMEM127	-	chr2:96250206-96266013	q1	q2	OK	8.25003	5.81007	-0.505843	-1.22552	0.00315	0.0145522
ACOT4	ACOT4	-	chr14:73591704-73595766	q1	q2	OK	0.682453	1.37005	1.00542	1.23271	0.00325	0.0149467
BTBD1	BTBD1	-	chr15:83016427-83067415	q1	q2	OK	0.555599	0.80974	0.543414	1.16506	0.00325	0.0149467
BTBD2	BTBD2	-	chr19:1985446-2015703	q1	q2	OK	1.13664	1.65323	0.540517	1.19022	0.00325	0.0149467
FAM160B1	FAM160B1	-	chr10:114821742-114899827	q1	q2	OK	3.03397	2.1568	-0.492315	-1.19578	0.00325	0.0149467
PSMA7	PSMA7	-	chr20:62136725-62143458	q1	q2	OK	16.9724	11.9386	-0.507556	-1.22906	0.00325	0.0149467
TMEM147	TMEM147	-	chr19:35533410-35547527	q1	q2	OK	20.9255	32.7934	0.648144	1.20323	0.00325	0.0149467
USP36	USP36	-	chr17:78795650-78840527	q1	q2	OK	0.993614	0.674101	-0.55972	-1.20796	0.00325	0.0149467
JRK	JRK	-	chr8:142657458-142669994	q1	q2	OK	0.905184	1.47078	0.700298	1.23238	0.0033	0.0151474
RPS7	RPS7	-	chr2:3575261-3580919	q1	q2	OK	5.99126	4.01216	-0.57848	-1.18681	0.0033	0.0151474
ZDBF2	ZDBF2	-	chr2:206274639-206314426	q1	q2	OK	1.63345	1.12262	-0.541042	-1.22641	0.0033	0.0151474
CCDC186	CCDC186	-	chr10:114120860-114174220	q1	q2	OK	2.16998	1.53692	-0.497637	-1.20626	0.00335	0.0153082
CD52	CD52	-	chr1:26282280-26320523	q1	q2	OK	4.37833	11.7755	1.42734	1.55788	0.00335	0.0153082
DHCR7	DHCR7	-	chr11:71434409-71448431	q1	q2	OK	5.03877	3.49938	-0.525972	-1.18935	0.00335	0.0153082
HMG20B	HMG20B	-	chr19:3572943-3579083	q1	q2	OK	24.3963	17.2607	-0.499174	-1.21011	0.00335	0.0153082
MPP1	MPP1	-	chrX:154778682-154805527	q1	q2	OK	1.71418	1.15238	-0.572901	-1.22924	0.00335	0.0153082
RPS23	RPS23	-	chr5:82273318-82278416	q1	q2	OK	18.9942	13.4184	-0.501346	-1.19844	0.00335	0.0153082
SLC38A7	SLC38A7	-	chr16:58665107-58684777	q1	q2	OK	2.43275	1.67074	-0.542096	-1.18302	0.00335	0.0153082
BMP1	BMP1	-	chr8:22165138-22212326	q1	q2	OK	1.80606	2.53145	0.487122	1.17601	0.0034	0.0154774
C1orf56	C1orf56	-	chr1:151047738-151050796	q1	q2	OK	0.647218	1.4276	1.14127	1.26111	0.0034	0.0154774
EEF2	EEF2	-	chr19:3976054-3985463	q1	q2	OK	179.368	118.816	-0.594189	-1.19153	0.0034	0.0154774
HPS1	HPS1	-	chr10:98416196-98453805	q1	q2	OK	1.10118	1.62599	0.562267	1.20897	0.0034	0.0154774
NIPSNAP1	NIPSNAP1	-	chr22:29554807-29581337	q1	q2	OK	0.551474	0.876689	0.668773	1.22617	0.0034	0.0154774
SLC45A4	SLC45A4	-	chr8:141207164-141256817	q1	q2	OK	0.770421	1.19912	0.638256	1.2023	0.0034	0.0154774
EXOSC4	EXOSC4	-	chr8:144078617-144080648	q1	q2	OK	26.6284	18.2521	-0.544904	-1.20112	0.00345	0.0156651
HOMER3	HOMER3	-	chr19:18929199-18946831	q1	q2	OK	1.45671	2.37259	0.703746	1.229	0.00345	0.0156651
OTUD7B	OTUD7B	-	chr1:149940328-150010737	q1	q2	OK	1.45746	1.02512	-0.507659	-1.22188	0.00345	0.0156651
SDS	SDS	-	chr12:113392444-113403887	q1	q2	OK	0.463193	0.839062	0.857164	1.18538	0.00345	0.0156651
CDK12	CDK12	-	chr17:39461509-39534565	q1	q2	OK	2.0891	1.49965	-0.47826	-1.17563	0.0035	0.015872
PHF5A	PHF5A	-	chr22:41459715-41468704	q1	q2	OK	4.56077	3.0882	-0.562511	-1.19759	0.0035	0.015872
AKT1	AKT1	-	chr14:104769348-104795743	q1	q2	OK	2.33782	3.3284	0.509664	1.19736	0.00355	0.0160378
ASCL2	ASCL2	-	chr11:2268496-2270952	q1	q2	OK	3.96987	6.54487	0.721272	1.14336	0.00355	0.0160378
CAPS	CAPS	-	chr19:5913642-5978309	q1	q2	OK	5.12159	11.5414	1.17216	1.29651	0.00355	0.0160378
CRYBG2	CRYBG2	-	chr1:26321857-26354130	q1	q2	OK	13.8233	9.75716	-0.502572	-1.17596	0.00355	0.0160378
RNF103	RNF103	-	chr2:86503428-86778041	q1	q2	OK	8.48559	4.51998	-0.908697	-1.17962	0.00355	0.0160378
TPM1	TPM1	-	chr15:63042637-63071914	q1	q2	OK	5.8477	8.41453	0.525013	1.20556	0.00355	0.0160378
DIAPH1	DIAPH1	-	chr5:141515019-141619055	q1	q2	OK	2.16182	1.54126	-0.488133	-1.1949	0.0036	0.0162023
GALNT6	GALNT6	-	chr12:51352047-51515763	q1	q2	OK	8.41277	5.88746	-0.514935	-1.19987	0.0036	0.0162023
GNPDA1	GNPDA1	-	chr5:142000667-142013055	q1	q2	OK	10.4011	7.38941	-0.493208	-1.19962	0.0036	0.0162023
HEY1	HEY1	-	chr8:79764008-79767863	q1	q2	OK	0.774839	1.70415	1.13708	1.26997	0.0036	0.0162023
LLPH	LLPH	-	chr12:66123067-66134449	q1	q2	OK	2.73889	1.74063	-0.653984	-1.17797	0.0036	0.0162023
LOC339803	LOC339803	-	chr2:61141593-61144975	q1	q2	OK	0.456439	0.989991	1.11699	1.2121	0.0036	0.0162023
GRAMD2B	GRAMD2B	-	chr5:126360094-126494161	q1	q2	OK	5.67118	3.91435	-0.534877	-1.20203	0.00365	0.0163964
MRPL27	MRPL27	-	chr17:50367865-50373201	q1	q2	OK	7.20199	4.88277	-0.560695	-1.17617	0.00365	0.0163964
RPL26	RPL26	-	chr17:8377514-8383250	q1	q2	OK	32.4399	23.2168	-0.482599	-1.17917	0.00365	0.0163964
ARHGAP23	ARHGAP23	-	chr17_KI270857v1_alt:2463784-2547694	q1	q2	OK	0.90607	0.63592	-0.510776	-1.17487	0.0037	0.0165897
RNF6	RNF6	-	chr13:26132113-26222371	q1	q2	OK	26.1815	18.715	-0.484355	-1.18169	0.0037	0.0165897
ZSWIM8-AS1	ZSWIM8-AS1	-	chr10:73785622-73801798	q1	q2	OK	24.702	13.7346	-0.846812	-1.21183	0.0037	0.0165897
ATP6V0E2	ATP6V0E2	-	chr7:149867692-149880712	q1	q2	OK	0.513357	0.997197	0.957917	1.22697	0.00375	0.0167719
SLC7A11	SLC7A11	-	chr4:138027421-138242349	q1	q2	OK	0.937638	0.601945	-0.6394	-1.167	0.00375	0.0167719
SSR2	SSR2	-	chr1:156009046-156020967	q1	q2	OK	19.0933	13.5862	-0.490925	-1.20519	0.00375	0.0167719
TNFSF10	TNFSF10	-	chr3:172505506-172523507	q1	q2	OK	0.839895	1.32273	0.655235	1.17403	0.00375	0.0167719
CAV2	CAV2	-	chr7:116499599-116508541	q1	q2	OK	2.1322	3.28128	0.621915	1.20539	0.0038	0.0169215
CFL2	CFL2	-	chr14:34710380-34714823	q1	q2	OK	8.66122	5.69103	-0.60588	-1.19888	0.0038	0.0169215
EIF2AK3	EIF2AK3	-	chr2:88538718-88627576	q1	q2	OK	1.12357	0.736779	-0.608791	-1.20824	0.0038	0.0169215
PLIN2	PLIN2	-	chr9:19115759-19127606	q1	q2	OK	54.229	37.0801	-0.548421	-1.17751	0.0038	0.0169215
SEC24C	SEC24C	-	chr10:73744371-73772175	q1	q2	OK	7.60292	5.42278	-0.487522	-1.20311	0.0038	0.0169215
SRRM1	SRRM1	-	chr1:24643101-24673281	q1	q2	OK	1.28044	0.867672	-0.561416	-1.18439	0.0038	0.0169215
WRB	WRB	-	chr21:39380242-39515506	q1	q2	OK	0.475365	0.893147	0.909863	1.22424	0.0038	0.0169215
DYNC1H1	DYNC1H1	-	chr14:101964526-102050798	q1	q2	OK	3.8352	5.34665	0.479333	1.14792	0.00385	0.0170909
METTL26	METTL26	-	chr16:634425-636366	q1	q2	OK	4.75365	7.62172	0.681082	1.12204	0.00385	0.0170909
MPV17L2	MPV17L2	-	chr19:18193228-18196740	q1	q2	OK	5.48913	3.40691	-0.688114	-1.21298	0.00385	0.0170909
SNU13	SNU13	-	chr22:41673931-41688909	q1	q2	OK	4.71483	3.30198	-0.513873	-1.18457	0.00385	0.0170909
SRSF1	SRSF1	-	chr17:58000917-58007346	q1	q2	OK	30.1985	21.6517	-0.479997	-1.18331	0.00385	0.0170909
GTF3C3	GTF3C3	-	chr2:196763030-196799768	q1	q2	OK	0.793679	1.15316	0.538962	1.15705	0.0039	0.0172594
IGF2R	IGF2R	-	chr6:159969097-160111502	q1	q2	OK	1.50185	1.07083	-0.488007	-1.19094	0.0039	0.0172594
P4HB	P4HB	-	chr17:81843156-81860668	q1	q2	OK	53.318	36.9314	-0.529774	-1.16668	0.0039	0.0172594
RNF185	RNF185	-	chr22:31160150-31207019	q1	q2	OK	1.42839	0.992962	-0.524579	-1.20102	0.0039	0.0172594
SLC48A1	SLC48A1	-	chr12:47773182-47819980	q1	q2	OK	1.64081	3.27177	0.995666	1.28445	0.0039	0.0172594
GCN1	GCN1	-	chr12:120127208-120194710	q1	q2	OK	3.25122	2.33817	-0.475601	-1.17053	0.00395	0.0174483
MYLIP	MYLIP	-	chr6:16129084-16148247	q1	q2	OK	15.2394	10.7059	-0.509398	-1.20427	0.00395	0.0174483
RPL12	RPL12	-	chr9:127447672-127451432	q1	q2	OK	15.4346	10.7887	-0.51665	-1.16278	0.00395	0.0174483
EHMT2	EHMT2	-	chr6_GL000256v2_alt:3180979-3190826	q1	q2	OK	1.50112	2.20228	0.552952	1.15922	0.004	0.0176256
HINT2	HINT2	-	chr9:35812958-35815045	q1	q2	OK	4.27963	6.98441	0.706651	1.15015	0.004	0.0176256
LYNX1	LYNX1	-	chr8:142764336-142777848	q1	q2	OK	0.621651	1.28362	1.04604	1.24995	0.004	0.0176256
SMARCC2	SMARCC2	-	chr12:56162357-56189574	q1	q2	OK	1.00467	1.45856	0.537822	1.14289	0.004	0.0176256
ATG9B	ATG9B	-	chr7:150991054-151024499	q1	q2	OK	17.7926	11.0339	-0.689327	-1.18765	0.00405	0.0177912
CEBPA-AS1	CEBPA-AS1	-	chr19:33302819-33305057	q1	q2	OK	0.700038	1.54577	1.14282	1.23824	0.00405	0.0177912
DUSP11	DUSP11	-	chr2:73762196-73780157	q1	q2	OK	1.16695	0.747567	-0.642465	-1.18678	0.00405	0.0177912
SMAD3	SMAD3	-	chr15:67065855-67195195	q1	q2	OK	1.10892	0.719801	-0.623489	-1.17266	0.00405	0.0177912
SRSF7	SRSF7	-	chr2:38743597-38751494	q1	q2	OK	7.13276	4.95551	-0.525426	-1.17891	0.00405	0.0177912
ELF1	ELF1	-	chr13:40931917-41019372	q1	q2	OK	1.92473	1.36548	-0.495248	-1.16712	0.0041	0.0179667
FDPS	FDPS	-	chr1:155308746-155331118	q1	q2	OK	5.12518	3.11826	-0.716863	-1.20168	0.0041	0.0179667
PROSER2-AS1	PROSER2-AS1	-	chr10:11823396-11894710	q1	q2	OK	0.78258	1.22782	0.649789	1.18309	0.0041	0.0179667
REX1BD	REX1BD	-	chr19:18588683-18592337	q1	q2	OK	2.26267	3.76365	0.734109	1.17963	0.0041	0.0179667
FANCF	FANCF	-	chr11:22622531-22625841	q1	q2	OK	1.1923	2.18423	0.873381	1.17799	0.00415	0.0181192
HEXIM1	HEXIM1	-	chr17:45147315-45152101	q1	q2	OK	31.0899	22.4162	-0.471906	-1.14245	0.00415	0.0181192
LACC1	LACC1	-	chr13:43836351-43893932	q1	q2	OK	1.12327	1.81363	0.691175	1.19031	0.00415	0.0181192
RAB11A	RAB11A	-	chr15:65869457-65891991	q1	q2	OK	10.0858	7.21837	-0.482586	-1.18669	0.00415	0.0181192
RPS13	RPS13	-	chr11:17074390-17077673	q1	q2	OK	15.0848	10.3907	-0.537795	-1.16537	0.00415	0.0181192
TMF1	TMF1	-	chr3:69019825-69052333	q1	q2	OK	3.27327	2.34512	-0.48107	-1.15801	0.00415	0.0181192
DESI1	DESI1	-	chr22:41598026-41621057	q1	q2	OK	1.5804	1.07267	-0.559084	-1.16878	0.0042	0.0182929
DICER1	DICER1	-	chr14:95086226-95179933	q1	q2	OK	1.90791	2.68693	0.493964	1.19488	0.0042	0.0182929
TMEM42	TMEM42	-	chr3:44861886-44865667	q1	q2	OK	0.678672	1.3495	0.991642	1.19979	0.0042	0.0182929
ZNF691	ZNF691	-	chr1:42846571-42852475	q1	q2	OK	0.518374	0.967157	0.899756	1.15025	0.0042	0.0182929
FAU	FAU	-	chr11:65120625-65134532	q1	q2	OK	103.356	59.4778	-0.797193	-1.17085	0.00425	0.0184657
GPR107	GPR107	-	chr9:130053704-130140169	q1	q2	OK	2.36535	1.70637	-0.47113	-1.14935	0.00425	0.0184657
HIP1R	HIP1R	-	chr12:122834713-122862960	q1	q2	OK	0.902129	1.32534	0.554957	1.15533	0.00425	0.0184657
SNX8	SNX8	-	chr7:2251768-2314475	q1	q2	OK	1.35649	0.958398	-0.501183	-1.16666	0.00425	0.0184657
ASB14	ASB14	-	chr3:57227735-57292682	q1	q2	OK	0.768421	1.57141	1.03209	1.19179	0.0043	0.018649
FBXL18	FBXL18	-	chr7:5475795-5513798	q1	q2	OK	1.24549	0.878024	-0.504376	-1.10903	0.0043	0.018649
UROD	UROD	-	chr1:45012131-45015669	q1	q2	OK	6.12281	9.14105	0.578165	1.16652	0.0043	0.018649
CMC2	CMC2	-	chr16:80975793-81033104	q1	q2	OK	0.868748	0.459502	-0.918868	-1.14941	0.00435	0.0188316
COASY	COASY	-	chr17:42562072-42566281	q1	q2	OK	9.31743	6.40209	-0.541388	-1.14021	0.00435	0.0188316
TCEAL4	TCEAL4	-	chrX:103576229-103587736	q1	q2	OK	43.8993	30.8647	-0.508237	-1.18457	0.00435	0.0188316
FANCE	FANCE	-	chr6:35452359-35467104	q1	q2	OK	3.45166	4.87989	0.499558	1.15593	0.0044	0.0189791
GBA	GBA	-	chr1_GL383519v1_alt:39469-49885	q1	q2	OK	9.43187	13.3514	0.501377	1.17144	0.0044	0.0189791
MMADHC	MMADHC	-	chr2:149569631-149859191	q1	q2	OK	4.73645	3.37232	-0.490063	-1.12658	0.0044	0.0189791
MRPL54	MRPL54	-	chr19:3762665-3767565	q1	q2	OK	5.59234	3.70116	-0.595474	-1.16459	0.0044	0.0189791
NACC1	NACC1	-	chr19:13118286-13141147	q1	q2	OK	5.28334	3.78179	-0.482382	-1.17207	0.0044	0.0189791
ZNF281	ZNF281	-	chr1:200404945-200410058	q1	q2	OK	17.0631	12.2004	-0.483948	-1.14213	0.0044	0.0189791
ATP1A1	ATP1A1	-	chr1:116373171-116418622	q1	q2	OK	4.22026	6.40935	0.602845	1.15208	0.00445	0.0191717
POLR2A	POLR2A	-	chr17:7484377-7514618	q1	q2	OK	1.68286	1.16554	-0.52992	-1.17719	0.00445	0.0191717
SERF2	SERF2	-	chr15:43746390-43802571	q1	q2	OK	111.141	70.485	-0.656998	-1.17163	0.0045	0.0193755
ALYREF	ALYREF	-	chr17:81887833-81900533	q1	q2	OK	10.8506	6.38733	-0.764494	-1.17924	0.00455	0.019532
FNDC3B	FNDC3B	-	chr3:172039626-172400702	q1	q2	OK	0.961954	0.686771	-0.486139	-1.167	0.00455	0.019532
HSPB7	HSPB7	-	chr1:16014026-16019594	q1	q2	OK	0.440911	0.980605	1.15318	1.24669	0.00455	0.019532
TOMM40L	TOMM40L	-	chr1:161225937-161238210	q1	q2	OK	0.904572	1.74784	0.950268	1.2214	0.00455	0.019532
UBAP2L	UBAP2L	-	chr1:154206699-154271510	q1	q2	OK	3.39936	2.21214	-0.619825	-1.1649	0.00455	0.019532
HLA-DQB1	HLA-DQB1	-	chr6_GL000255v2_alt:3853367-3860969	q1	q2	OK	0.702046	1.5066	1.10166	1.12357	0.0046	0.0197229
PIP4K2B	PIP4K2B	-	chr17_KI270857v1_alt:2801008-2835224	q1	q2	OK	0.611593	0.910981	0.574849	1.16362	0.0046	0.0197229
CC2D1A	CC2D1A	-	chr19:13882346-13930880	q1	q2	OK	0.566385	0.884131	0.642476	1.1877	0.00465	0.0199016
NAT9	NAT9	-	chr17:74770527-74776425	q1	q2	OK	4.74759	3.18273	-0.576932	-1.13616	0.00465	0.0199016
TRIP10	TRIP10	-	chr19:6739680-6751526	q1	q2	OK	4.02144	5.66687	0.494839	1.13096	0.00465	0.0199016
DGCR6L	DGCR6L	-	chr22:20314236-20320105	q1	q2	OK	0.744708	1.37064	0.880106	1.19714	0.0047	0.0200198
IL17RA	IL17RA	-	chr22:17084957-17115694	q1	q2	OK	0.695635	1.03932	0.579231	1.13626	0.0047	0.0200198
ITPKC	ITPKC	-	chr19:40717101-40750553	q1	q2	OK	4.90065	3.48998	-0.489756	-1.15121	0.0047	0.0200198
MAST4	MAST4	-	chr5:66596346-67169595	q1	q2	OK	1.0289	0.696505	-0.562893	-1.16511	0.0047	0.0200198
OTUB1	OTUB1	-	chr11:63985851-63998420	q1	q2	OK	7.86133	5.6786	-0.469238	-1.12781	0.0047	0.0200198
PFN1	PFN1	-	chr17:4945648-4949086	q1	q2	OK	102.317	74.3711	-0.460232	-1.11744	0.0047	0.0200198
PPIC	PPIC	-	chr5:123023381-123036730	q1	q2	OK	1.11182	1.70557	0.617329	1.15958	0.0047	0.0200198
SH3D19	SH3D19	-	chr4:151120279-151228030	q1	q2	OK	1.56925	1.10813	-0.501955	-1.15417	0.0047	0.0200198
AKAP17A	AKAP17A	-	chrY:1591591-1643081	q1	q2	OK	7.36918	5.24738	-0.489908	-1.14702	0.00475	0.0201368
BRD8	BRD8	-	chr5:138139768-138178669	q1	q2	OK	2.81873	1.97685	-0.511847	-1.14846	0.00475	0.0201368
HCST	HCST	-	chr19:35902478-35904271	q1	q2	OK	0.564787	1.34942	1.25657	1.15973	0.00475	0.0201368
RELL2	RELL2	-	chr5:141636948-141651419	q1	q2	OK	10.5084	6.3137	-0.734982	-1.17432	0.00475	0.0201368
RUSC2	RUSC2	-	chr9:35489831-35563899	q1	q2	OK	2.16731	3.11043	0.521208	1.14658	0.00475	0.0201368
SUPT5H	SUPT5H	-	chr19:39445544-39476668	q1	q2	OK	5.1357	3.71422	-0.467503	-1.14192	0.00475	0.0201368
TAGLN2	TAGLN2	-	chr1:159918105-159925542	q1	q2	OK	53.9267	76.2525	0.499783	1.16207	0.00475	0.0201368
WRAP73	WRAP73	-	chr1:3630765-3650107	q1	q2	OK	0.50195	0.813999	0.697484	1.18141	0.00475	0.0201368
DCXR	DCXR	-	chr17:82035879-82037697	q1	q2	OK	8.39896	13.0395	0.634602	1.16116	0.0048	0.0202767
DDAH2	DDAH2	-	chr6_GL000256v2_alt:3026331-3029561	q1	q2	OK	5.32377	8.30689	0.641858	1.15165	0.0048	0.0202767
HSPA14	HSPA14	-	chr10:14838158-14871741	q1	q2	OK	4.8899	3.303	-0.566027	-1.16363	0.0048	0.0202767
LOC105378292	LOC105378292	-	chr10:47407163-47414574	q1	q2	OK	5.33839	1.6023	-1.73626	-1.43108	0.0048	0.0202767
MARVELD1	MARVELD1	-	chr10:97713706-97718152	q1	q2	OK	4.46241	6.66998	0.579859	1.12667	0.0048	0.0202767
SLC9A1	SLC9A1	-	chr1:27098807-27155130	q1	q2	OK	2.93451	2.11207	-0.47446	-1.15003	0.0048	0.0202767
FAM89B	FAM89B	-	chr11:65572347-65574198	q1	q2	OK	12.5309	18.5947	0.569406	1.14715	0.00485	0.0204638
FBRS	FBRS	-	chr16:30659517-30670810	q1	q2	OK	7.81327	5.61031	-0.477846	-1.12628	0.00485	0.0204638
COMT	COMT	-	chr22:19875516-20016786	q1	q2	OK	6.5096	10.0278	0.623368	1.17093	0.0049	0.020614
DCN	DCN	-	chr12:91143275-91183124	q1	q2	OK	1.15834	0.704965	-0.716433	-1.16471	0.0049	0.020614
PLCD3	PLCD3	-	chr17:45111638-45132533	q1	q2	OK	5.32097	3.81268	-0.480886	-1.14365	0.0049	0.020614
RPL7A	RPL7A	-	chr9:133348212-133351425	q1	q2	OK	28.4031	20.1898	-0.492421	-1.15296	0.0049	0.020614
TMEM176B	TMEM176B	-	chr7:150791286-150805120	q1	q2	OK	1.09468	1.87002	0.772541	1.14007	0.0049	0.020614
CBX4	CBX4	-	chr17:79833154-79839414	q1	q2	OK	7.39915	5.10334	-0.535918	-1.14073	0.00495	0.0207633
MEF2D	MEF2D	-	chr1:156463719-156500842	q1	q2	OK	1.11353	0.742819	-0.584052	-1.17965	0.00495	0.0207633
RAB5C	RAB5C	-	chr17:42124974-42155044	q1	q2	OK	4.78649	3.46896	-0.464464	-1.14108	0.00495	0.0207633
SRSF6	SRSF6	-	chr20:43457862-43463604	q1	q2	OK	16.0887	11.5802	-0.474394	-1.13266	0.00495	0.0207633
UAP1	UAP1	-	chr1:162561438-162599843	q1	q2	OK	1.76961	1.24475	-0.507571	-1.16881	0.00495	0.0207633
AGFG1	AGFG1	-	chr2:227472130-227561222	q1	q2	OK	2.09546	1.51678	-0.466255	-1.14286	0.005	0.0209362
HDLBP	HDLBP	-	chr2:241227262-241354026	q1	q2	OK	16.3039	10.6454	-0.614983	-1.16953	0.005	0.0209362
IQCG	IQCG	-	chr3:197889073-197960019	q1	q2	OK	1.45716	0.938065	-0.635397	-1.15825	0.005	0.0209362
C5AR1	C5AR1	-	chr19:47309845-47322070	q1	q2	OK	1.11296	1.80124	0.694584	1.17653	0.00505	0.0211085
IRF9	IRF9	-	chr14:24161211-24166566	q1	q2	OK	26.3522	18.3408	-0.522862	-1.16195	0.00505	0.0211085
WHAMM	WHAMM	-	chr15:82809626-82834861	q1	q2	OK	1.01826	0.682196	-0.57785	-1.10828	0.00505	0.0211085
GOSR2	GOSR2	-	chr17:46923115-46967000	q1	q2	OK	3.93105	2.79634	-0.491374	-1.14431	0.0051	0.0212431
LOC105377102	LOC105377102	-	chr3:57227735-57292682	q1	q2	OK	0.840498	1.81139	1.10778	1.16882	0.0051	0.0212431
RXYLT1	RXYLT1	-	chr12:63779801-63822156	q1	q2	OK	0.967667	0.641984	-0.591974	-1.13196	0.0051	0.0212431
TIFA	TIFA	-	chr4:112275624-112285903	q1	q2	OK	1.35208	0.830371	-0.703358	-1.15312	0.0051	0.0212431
TST	TST	-	chr22:37010857-37029822	q1	q2	OK	1.23478	2.22599	0.850199	1.12134	0.0051	0.0212431
VEGFA	VEGFA	-	chr6:43770207-43786486	q1	q2	OK	1.70502	1.16115	-0.554234	-1.09106	0.0051	0.0212431
ABCC10	ABCC10	-	chr6:43427552-43456632	q1	q2	OK	1.03051	1.53723	0.576969	1.13669	0.00515	0.0214139
CDKN2AIP	CDKN2AIP	-	chr4:183444589-183449066	q1	q2	OK	10.9437	7.60587	-0.524919	-1.15053	0.00515	0.0214139
PSMB2	PSMB2	-	chr1:35599539-35641844	q1	q2	OK	2.14776	1.51691	-0.501693	-1.16315	0.00515	0.0214139
DRAM2	DRAM2	-	chr1:111117168-111185104	q1	q2	OK	1.1346	1.86942	0.720409	1.15206	0.0052	0.0215968
DYRK1A	DYRK1A	-	chr21:37365571-37515376	q1	q2	OK	2.44039	1.73234	-0.494389	-1.17891	0.0052	0.0215967
BIRC7	BIRC7	-	chr20:63235881-63240507	q1	q2	OK	1.20588	2.08911	0.7928	1.1403	0.00525	0.0217539
CLSTN3	CLSTN3	-	chr12:7130369-7158934	q1	q2	OK	0.842111	1.25229	0.572482	1.1679	0.00525	0.0217539
OS9	OS9	-	chr12:57693953-57721557	q1	q2	OK	12.3027	8.91839	-0.464118	-1.13201	0.00525	0.0217539
PEX6	PEX6	-	chr6:42928000-42979243	q1	q2	OK	1.13023	1.99399	0.81904	1.17916	0.00525	0.0217539
C6orf62	C6orf62	-	chr6:24667033-24719175	q1	q2	OK	11.5387	8.08096	-0.513886	-1.1483	0.0053	0.0219103
MAP7D1	MAP7D1	-	chr1:36136567-36180849	q1	q2	OK	9.51475	6.49074	-0.551782	-1.14226	0.0053	0.0219103
ST20	ST20	-	chr15:79843545-79924854	q1	q2	OK	0.986259	0.522754	-0.915835	-1.14454	0.0053	0.0219103
TMEM155	TMEM155	-	chr4:121758931-121766808	q1	q2	OK	3.19532	1.82494	-0.808109	-1.17815	0.0053	0.0219103
PDRG1	PDRG1	-	chr20:31847635-31952080	q1	q2	OK	0.873987	1.48707	0.76679	1.14866	0.00535	0.0220915
SLC16A5	SLC16A5	-	chr17:75087725-75106160	q1	q2	OK	3.9722	5.56128	0.485478	1.12781	0.00535	0.0220915
CARHSP1	CARHSP1	-	chr16:8849467-8869012	q1	q2	OK	30.3448	19.1352	-0.665225	-1.13556	0.0054	0.0222466
CMTM3	CMTM3	-	chr16:66604030-66613893	q1	q2	OK	0.702167	1.18677	0.757158	1.13857	0.0054	0.0222466
DUSP3	DUSP3	-	chr17:43766119-43779000	q1	q2	OK	18.9794	13.7984	-0.459932	-1.12002	0.0054	0.0222466
TAP2	TAP2	-	chr6_GL000256v2_alt:4221233-4238073	q1	q2	OK	3.50371	2.38082	-0.557427	-1.14945	0.0054	0.0222466
ACAD9	ACAD9	-	chr3:128879488-129040742	q1	q2	OK	1.07151	0.694137	-0.626357	-1.15677	0.00545	0.0223369
DTX4	DTX4	-	chr11:59171428-59213021	q1	q2	OK	6.05913	4.38245	-0.467372	-1.13209	0.00545	0.0223369
FAM136A	FAM136A	-	chr2:70295974-70302088	q1	q2	OK	1.63872	2.62541	0.679975	1.16897	0.00545	0.0223369
GFER	GFER	-	chr16:1984147-1987749	q1	q2	OK	5.34029	7.85957	0.557533	1.09888	0.00545	0.0223369
HIST4H4	HIST4H4	-	chr12:14770718-14771131	q1	q2	OK	152.526	104.88	-0.54031	-1.10039	0.00545	0.0223369
IQGAP2	IQGAP2	-	chr5:76403253-76708132	q1	q2	OK	1.15456	1.6248	0.49292	1.12864	0.00545	0.0223369
ITGA3	ITGA3	-	chr17:50055966-50090485	q1	q2	OK	2.69709	3.72468	0.465713	1.12753	0.00545	0.0223369
RNF44	RNF44	-	chr5:176526697-176537420	q1	q2	OK	5.08457	3.61269	-0.493053	-1.09812	0.00545	0.0223369
ZBTB39	ZBTB39	-	chr12:56998831-57006513	q1	q2	OK	1.79796	2.76793	0.622445	1.15034	0.00545	0.0223369
NOP58	NOP58	-	chr2:202265714-202303661	q1	q2	OK	1.08885	0.744964	-0.547566	-1.15882	0.0055	0.0224903
PSMD11	PSMD11	-	chr17:32444461-32483319	q1	q2	OK	2.34663	1.68909	-0.474344	-1.13144	0.0055	0.0224903
SRSF5	SRSF5	-	chr14:69766281-69772005	q1	q2	OK	48.5001	33.9891	-0.512916	-1.14262	0.0055	0.0224903
TJP2	TJP2	-	chr9:69121262-69255208	q1	q2	OK	5.33428	3.8503	-0.470322	-1.11769	0.0055	0.0224903
ANKRD33	ANKRD33	-	chr12:51888007-51891721	q1	q2	OK	2.17165	1.20218	-0.853133	-1.14671	0.00555	0.0226301
COPG1	COPG1	-	chr3:129249608-129277773	q1	q2	OK	8.35351	6.03957	-0.467937	-1.14521	0.00555	0.0226301
NBR2	NBR2	-	chr17:43125555-43170403	q1	q2	OK	0.625978	0.984517	0.653304	1.12927	0.00555	0.0226301
SYAP1	SYAP1	-	chrX:16719582-16762684	q1	q2	OK	1.3753	0.980475	-0.488197	-1.11193	0.00555	0.0226301
TUBB	TUBB	-	chr6_GL000256v2_alt:2020985-2026212	q1	q2	OK	33.7339	46.8604	0.47417	1.14221	0.00555	0.0226301
DDA1	DDA1	-	chr19:17309526-17334829	q1	q2	OK	7.31011	5.14167	-0.507656	-1.15156	0.0056	0.022808
ZPR1	ZPR1	-	chr11:116778187-116788038	q1	q2	OK	3.34976	2.31579	-0.532553	-1.09016	0.0056	0.022808
ARPC2	ARPC2	-	chr2:218217092-218254348	q1	q2	OK	9.17308	6.65788	-0.462344	-1.12275	0.00565	0.0229854
PLAC4	PLAC4	-	chr21:41167799-41282534	q1	q2	OK	48.826	101.374	1.05397	1.11994	0.00565	0.0229854
ACVRL1	ACVRL1	-	chr12:51907416-51923361	q1	q2	OK	2.01288	1.2686	-0.666022	-1.14115	0.0057	0.0231625
RPS18	RPS18	-	chr6_GL000256v2_alt:4720754-4721408	q1	q2	OK	27.3672	19.7267	-0.472297	-1.13469	0.0057	0.0231625
BACE2	BACE2	-	chr21:41167799-41282534	q1	q2	OK	7.94466	14.1343	0.831141	1.17285	0.00575	0.0233127
CEBPB	CEBPB	-	chr20:50184601-50192691	q1	q2	OK	413.03	246.701	-0.743485	-1.11366	0.00575	0.0233127
CNBP	CNBP	-	chr3:129167813-129183967	q1	q2	OK	12.6379	9.25368	-0.449653	-1.1104	0.00575	0.0233127
SBDSP1	SBDSP1	-	chr7:72829371-72837399	q1	q2	OK	5.66553	3.83781	-0.561926	-1.16311	0.00575	0.0233127
GYS1	GYS1	-	chr19:48968123-48993353	q1	q2	OK	0.62324	0.953268	0.613094	1.14047	0.0058	0.023449
MCM5	MCM5	-	chr22:35400121-35424502	q1	q2	OK	1.53997	1.05029	-0.552115	-1.14052	0.0058	0.023449
RENBP	RENBP	-	chrX:153935267-153944780	q1	q2	OK	0.487203	0.841067	0.787699	1.10058	0.0058	0.023449
TMEM258	TMEM258	-	chr11:61789128-61792613	q1	q2	OK	6.05803	3.89718	-0.636417	-1.15104	0.0058	0.023449
ZNF12	ZNF12	-	chr7:6688432-6706935	q1	q2	OK	0.971723	1.46316	0.590475	1.15767	0.0058	0.023449
ATF4	ATF4	-	chr22:39520557-39522686	q1	q2	OK	265.215	190.377	-0.478302	-1.12479	0.00585	0.0235979
C15orf39	C15orf39	-	chr15:75201878-75212169	q1	q2	OK	5.66531	4.04193	-0.487109	-1.10413	0.00585	0.0235979
SIPA1	SIPA1	-	chr11:65638105-65650920	q1	q2	OK	0.948061	1.51325	0.674596	1.14798	0.00585	0.0235979
SLC7A8	SLC7A8	-	chr14:23125293-23183660	q1	q2	OK	2.01876	1.4094	-0.518382	-1.13204	0.00585	0.0235979
GNG12	GNG12	-	chr1:67701464-68232601	q1	q2	OK	3.25038	2.17943	-0.576657	-1.11548	0.0059	0.0237861
RICTOR	RICTOR	-	chr5:38937919-39074408	q1	q2	OK	1.13565	0.826091	-0.459148	-1.11152	0.00595	0.0239742
EEF1D	EEF1D	-	chr8_KI270816v1_alt:69760-87715	q1	q2	OK	9.81349	7.19348	-0.448077	-1.10822	0.006	0.0241349
NOLC1	NOLC1	-	chr10:102152174-102163871	q1	q2	OK	5.29799	3.78459	-0.485309	-1.10589	0.006	0.0241349
TAF9B	TAF9B	-	chrX:78129746-78139682	q1	q2	OK	0.616219	1.04306	0.759311	1.15158	0.006	0.0241349
POFUT2	POFUT2	-	chr21:45263926-45287913	q1	q2	OK	2.84294	1.69093	-0.749569	-0.99243	0.00605	0.0243087
SIAH1	SIAH1	-	chr16:48244165-48385318	q1	q2	OK	55.8067	34.1944	-0.706676	-1.14221	0.00605	0.0243087
SLC20A2	SLC20A2	-	chr8:42416460-42552997	q1	q2	OK	1.46142	1.00662	-0.537862	-1.14389	0.00615	0.0246828
THOP1	THOP1	-	chr19:2785458-2813604	q1	q2	OK	2.54547	1.81475	-0.48816	-1.11291	0.00615	0.0246828
HIST1H2AM	HIST1H2AM	-	chr6:27892697-27893185	q1	q2	OK	47.9536	30.0015	-0.676606	-1.11697	0.0062	0.0248417
TOX4	TOX4	-	chr14:21477174-21511375	q1	q2	OK	5.70775	3.96329	-0.526226	-1.11187	0.0062	0.0248417
UBQLN1	UBQLN1	-	chr9:83659961-83713493	q1	q2	OK	5.97874	4.30014	-0.475456	-1.10228	0.0062	0.0248417
MAPKAPK2	MAPKAPK2	-	chr1:206685018-206734285	q1	q2	OK	1.3955	1.0017	-0.478343	-1.11244	0.00625	0.025
OSM	OSM	-	chr22:30262826-30266843	q1	q2	OK	0.899271	0.367669	-1.29035	-1.20755	0.00625	0.025
TFAM	TFAM	-	chr10:58385141-58399230	q1	q2	OK	1.33325	1.96346	0.558453	1.1064	0.00625	0.025
CLCC1	CLCC1	-	chr1:108876979-108963499	q1	q2	OK	0.998217	1.60616	0.686188	1.12562	0.0063	0.0251578
ELK1	ELK1	-	chrX:47635518-47650604	q1	q2	OK	7.82544	5.72654	-0.450508	-1.07592	0.0063	0.0251578
SCOC	SCOC	-	chr4:140257284-140382556	q1	q2	OK	1.74162	2.79919	0.684579	1.11398	0.0063	0.0251578
BMI1	BMI1	-	chr10:22316381-22331485	q1	q2	OK	4.25275	6.25575	0.556789	1.11858	0.00635	0.0253433
GOLGA5	GOLGA5	-	chr14:92794229-92839961	q1	q2	OK	2.78159	2.03537	-0.450619	-1.10152	0.0064	0.025486
PSMB3	PSMB3	-	chr17_KI270857v1_alt:2788030-2799550	q1	q2	OK	8.79009	6.40558	-0.45655	-1.09926	0.0064	0.025486
PSMD1	PSMD1	-	chr2:231056862-231172826	q1	q2	OK	1.43791	1.05385	-0.448305	-1.09595	0.0064	0.025486
UTP14C	UTP14C	-	chr13:52012385-52033600	q1	q2	OK	3.02608	4.55321	0.589431	1.1302	0.0064	0.025486
SLPI	SLPI	-	chr20:45252237-45254564	q1	q2	OK	2.31168	1.20861	-0.935593	-1.13431	0.00645	0.0256709
KDELR1	KDELR1	-	chr19:48382568-48391553	q1	q2	OK	18.5967	13.6044	-0.450981	-1.0998	0.0065	0.0258555
FLT1	FLT1	-	chr13:28300344-28495128	q1	q2	OK	8.49265	12.812	0.593213	1.13698	0.00655	0.0259966
GPR27	GPR27	-	chr3:71679287-71756380	q1	q2	OK	0.93174	2.42906	1.3824	1.21521	0.00655	0.0259966
KLHL42	KLHL42	-	chr12:27780252-27803040	q1	q2	OK	1.24848	1.79468	0.523561	1.11553	0.00655	0.0259966
ZNF252P	ZNF252P	-	chr8:144973587-145006046	q1	q2	OK	0.578518	0.867453	0.584425	1.11009	0.00655	0.0259966
RAB35	RAB35	-	chr12:120095093-120116839	q1	q2	OK	7.56109	5.5444	-0.447562	-1.10232	0.0066	0.0261805
MRPS30	MRPS30	-	chr5:44808923-44815516	q1	q2	OK	2.27073	3.44161	0.599927	1.1269	0.00665	0.0263496
TSEN34	TSEN34	-	chr19_GL949749v2_alt:165231-169508	q1	q2	OK	10.6321	7.31035	-0.540407	-1.11396	0.00665	0.0263496
ARCN1	ARCN1	-	chr11:118572385-118603032	q1	q2	OK	5.90153	4.30884	-0.45379	-1.11663	0.0067	0.026533
CXCR6	CXCR6	-	chr3:45917897-45995824	q1	q2	OK	10.4657	17.8406	0.769499	1.1145	0.00675	0.0267015
FNDC10	FNDC10	-	chr1:1598006-1607210	q1	q2	OK	0.320697	0.840275	1.38965	1.126	0.00675	0.0267015
ABHD14B	ABHD14B	-	chr3:51968508-51974630	q1	q2	OK	0.922707	1.59126	0.786225	1.13393	0.0068	0.0267956
APLP2	APLP2	-	chr11:130069819-130144811	q1	q2	OK	9.66922	6.94233	-0.477981	-1.08799	0.0068	0.0267956
C16orf91	C16orf91	-	chr16:1419742-1420800	q1	q2	OK	18.6545	11.878	-0.651229	-1.11927	0.0068	0.0267956
DAB2	DAB2	-	chr5:39371672-39425233	q1	q2	OK	23.218	15.8963	-0.546554	-1.10907	0.0068	0.0267956
DHRS7	DHRS7	-	chr14:60144117-60169864	q1	q2	OK	0.514195	0.803832	0.644578	1.12885	0.0068	0.0267956
LINC00909	LINC00909	-	chr18:74591772-74597835	q1	q2	OK	0.879387	1.5332	0.801979	1.15757	0.0068	0.0267956
PUM3	PUM3	-	chr9:2804153-2844130	q1	q2	OK	1.11239	0.779395	-0.513242	-1.11325	0.0068	0.0267956
FAM129B	FAM129B	-	chr9:127505336-127579007	q1	q2	OK	53.5893	33.7299	-0.667919	-1.12147	0.00685	0.0269778
CHFR	CHFR	-	chr12:132840350-132887618	q1	q2	OK	1.73272	1.25041	-0.470637	-1.11122	0.0069	0.027115
RANGRF	RANGRF	-	chr17:8287761-8295343	q1	q2	OK	3.85904	7.70197	0.996987	1.1381	0.0069	0.027115
RCE1	RCE1	-	chr11:66744734-66846532	q1	q2	OK	14.04	9.47972	-0.566624	-1.0956	0.0069	0.027115
ZNF784	ZNF784	-	chr19:55620739-55624575	q1	q2	OK	4.24644	2.67058	-0.669102	-1.13051	0.0069	0.027115
CASTOR1	CASTOR1	-	chr22:30285116-30289627	q1	q2	OK	4.73021	6.9115	0.547095	1.10007	0.00695	0.0272666
FDX1L	FDX1L	-	chr19:10310209-10316015	q1	q2	OK	1.05169	1.73318	0.720708	1.08389	0.00695	0.0272666
MAP3K13	MAP3K13	-	chr3:185282939-185489094	q1	q2	OK	1.47498	0.830503	-0.828635	-1.1076	0.00695	0.0272666
DACT2	DACT2	-	chr6:168292828-168319754	q1	q2	OK	81.2662	56.3508	-0.52822	-1.10979	0.007	0.0274477
2018-03-02	2018-03-02	-	chr19:8413301-8439015	q1	q2	OK	0.527706	0.811305	0.62051	1.12979	0.00705	0.0276135
ZKSCAN8	ZKSCAN8	-	chr6:28141908-28159472	q1	q2	OK	0.703083	1.07427	0.611586	1.09914	0.00705	0.0276135
CUTALP	CUTALP	-	chr9:120843073-120854373	q1	q2	OK	0.848955	1.34359	0.662336	1.10884	0.0071	0.0277486
IFI30	IFI30	-	chr19:18173778-18178124	q1	q2	OK	60.808	85.3936	0.489869	1.07017	0.0071	0.0277486
PUF60	PUF60	-	chr8_KI270816v1_alt:293389-301459	q1	q2	OK	11.0031	8.05248	-0.450405	-1.10288	0.0071	0.0277486
TBC1D9	TBC1D9	-	chr4:140620780-140756317	q1	q2	OK	0.928165	0.682927	-0.442651	-1.07411	0.0071	0.0277486
DDR1	DDR1	-	chr6_GL000255v2_alt:2137779-2155326	q1	q2	OK	9.73957	13.3767	0.457787	1.10072	0.00715	0.0278983
GLA	GLA	-	chrX:101390888-101414140	q1	q2	OK	7.27481	3.42881	-1.0852	-1.13484	0.00715	0.0278983
RAB2A	RAB2A	-	chr8:60516908-60623644	q1	q2	OK	1.60293	1.1725	-0.451122	-1.11319	0.00715	0.0278983
ALG10B	ALG10B	-	chr12:38316753-38329726	q1	q2	OK	0.618387	0.989953	0.678849	1.09243	0.0072	0.0280322
MAPK1IP1L	MAPK1IP1L	-	chr14:55051642-55070194	q1	q2	OK	4.39677	3.201	-0.457923	-1.08301	0.0072	0.0280322
SSR3	SSR3	-	chr3:156539551-156555200	q1	q2	OK	5.65745	4.07507	-0.473329	-1.11025	0.0072	0.0280322
TMEM102	TMEM102	-	chr17:7435441-7437679	q1	q2	OK	4.87379	7.56584	0.634457	1.08854	0.0072	0.0280322
ABTB1	ABTB1	-	chr3:127672936-127680926	q1	q2	OK	0.831265	1.38078	0.732107	1.1183	0.00725	0.0281656
CCK	CCK	-	chr3:42257822-42266195	q1	q2	OK	0.574772	1.0937	0.928159	1.11439	0.00725	0.0281656
CTSK	CTSK	-	chr1:150796206-150808441	q1	q2	OK	0.672739	1.11579	0.729944	1.08607	0.00725	0.0281656
EIF3B	EIF3B	-	chr7:2354837-2380742	q1	q2	OK	6.82182	4.99848	-0.448669	-1.10862	0.00725	0.0281656
CD320	CD320	-	chr19:8302125-8308356	q1	q2	OK	3.46606	5.1335	0.566645	1.09305	0.0073	0.0283137
CNNM2	CNNM2	-	chr10:102918316-103078587	q1	q2	OK	2.5708	1.62699	-0.660009	-1.10422	0.0073	0.0283137
PSME3	PSME3	-	chr17:42833140-42843760	q1	q2	OK	6.28384	4.50388	-0.480477	-1.10358	0.0073	0.0283137
AHR	AHR	-	chr7:17298650-17346151	q1	q2	OK	1.7876	1.29451	-0.465623	-1.08896	0.00735	0.0284614
C19orf53	C19orf53	-	chr19:13774441-13778772	q1	q2	OK	9.65434	6.75928	-0.514308	-1.09899	0.00735	0.0284614
SPRYD3	SPRYD3	-	chr12:53043187-53079420	q1	q2	OK	0.913163	1.42284	0.639834	1.09831	0.00735	0.0284614
ALG2	ALG2	-	chr9:99216423-99221964	q1	q2	OK	12.666	9.11854	-0.474088	-1.09517	0.0074	0.0285931
HDAC10	HDAC10	-	chr22:50245182-50251405	q1	q2	OK	0.9298	1.54104	0.728912	1.07834	0.0074	0.0285931
SETD3	SETD3	-	chr14:99397744-99480889	q1	q2	OK	0.819181	1.11835	0.449113	1.0773	0.0074	0.0285931
STX11	STX11	-	chr6:144150515-144191939	q1	q2	OK	1.44304	1.04421	-0.466703	-1.06098	0.0074	0.0285931
PSME2	PSME2	-	chr14:24143363-24146646	q1	q2	OK	13.9642	9.90021	-0.496207	-1.06565	0.0075	0.0289482
TBC1D17	TBC1D17	-	chr19:49869031-49888750	q1	q2	OK	6.19993	3.80586	-0.70403	-1.09358	0.0075	0.0289482
ARPC3	ARPC3	-	chr12:110434889-110450411	q1	q2	OK	4.55079	3.31023	-0.459185	-1.06892	0.00755	0.0290785
CPZ	CPZ	-	chr4:8592658-8619761	q1	q2	OK	1.17633	1.65911	0.496113	1.06785	0.00755	0.0290785
HNRNPDL	HNRNPDL	-	chr4:82422562-82430225	q1	q2	OK	17.2626	12.6493	-0.448591	-1.09694	0.00755	0.0290785
KRT10	KRT10	-	chr17:40818115-40836274	q1	q2	OK	1.76915	0.874577	-1.0164	-1.16777	0.00755	0.0290785
COL4A1	COL4A1	-	chr13:110148956-110307157	q1	q2	OK	3.73199	2.61385	-0.51377	-1.06655	0.0076	0.0292396
ZRANB1	ZRANB1	-	chr10:124942121-124987436	q1	q2	OK	2.41683	1.76813	-0.450886	-1.0929	0.0076	0.0292396
FTL	FTL	-	chr19:48965307-48966879	q1	q2	OK	664.144	1010.82	0.605958	1.0594	0.00765	0.0294161
GEMIN6	GEMIN6	-	chr2:38778183-38781964	q1	q2	OK	0.741915	1.39972	0.915808	1.11963	0.0077	0.0295766
SEC61A1	SEC61A1	-	chr3:128052367-128408646	q1	q2	OK	27.8276	17.0613	-0.705794	-1.10339	0.0077	0.0295766
DLG5	DLG5	-	chr10_KI270825v1_alt:29481-165282	q1	q2	OK	3.03449	2.2076	-0.458977	-1.09954	0.00775	0.0297367
MCRIP1	MCRIP1	-	chr17:81822359-81833294	q1	q2	OK	7.65973	5.59611	-0.45287	-1.07099	0.00775	0.0297367
ABCD4	ABCD4	-	chr14:74285275-74303064	q1	q2	OK	0.693778	1.04841	0.595651	1.07715	0.00785	0.030056
JADE2	JADE2	-	chr5:134524373-134583230	q1	q2	OK	1.44207	1.03709	-0.475597	-1.0936	0.00785	0.030056
PPARD	PPARD	-	chr6:35342556-35428191	q1	q2	OK	1.27015	0.933586	-0.444148	-1.06739	0.00785	0.030056
RHOB	RHOB	-	chr2:20447069-20449443	q1	q2	OK	278.004	202.247	-0.458989	-1.06437	0.00785	0.030056
TAF6L	TAF6L	-	chr11:62771301-62787341	q1	q2	OK	2.39126	1.69874	-0.493308	-1.03766	0.00795	0.0304226
C1GALT1C1	C1GALT1C1	-	chrX:120625672-120630150	q1	q2	OK	1.98421	3.10752	0.647198	1.07149	0.008	0.0305486
DDX17	DDX17	-	chr22:38468060-38506340	q1	q2	OK	13.4836	18.3904	0.447752	1.06636	0.008	0.0305486
HGSNAT	HGSNAT	-	chr8:43140447-43202827	q1	q2	OK	0.850397	1.17483	0.466246	1.08676	0.008	0.0305486
MRPL19	MRPL19	-	chr2:75646781-75662208	q1	q2	OK	1.67456	2.39701	0.51746	1.08691	0.008	0.0305486
DEPP1	DEPP1	-	chr10:44959769-45005329	q1	q2	OK	601.998	328.362	-0.874471	-1.05697	0.00805	0.030674
EPHB4	EPHB4	-	chr7:100802563-100827521	q1	q2	OK	10.5249	7.7542	-0.440755	-1.03967	0.00805	0.030674
SYPL1	SYPL1	-	chr7:106090366-106112647	q1	q2	OK	1.1632	1.65637	0.509926	1.07698	0.00805	0.030674
YBX3	YBX3	-	chr12:10699075-10723354	q1	q2	OK	3.57786	2.60995	-0.455075	-1.0806	0.00805	0.030674
FZD5	FZD5	-	chr2:207762584-207769419	q1	q2	OK	13.7207	9.69378	-0.501225	-1.08379	0.0081	0.0307989
METTL7A	METTL7A	-	chr12:50924749-50932517	q1	q2	OK	7.57847	5.34318	-0.504208	-1.0728	0.0081	0.0307989
NUDT4	NUDT4	-	chr12:93377921-93403248	q1	q2	OK	2.43914	1.74751	-0.48107	-1.09601	0.0081	0.0307989
SARM1	SARM1	-	chr17:28371660-28406212	q1	q2	OK	0.779581	1.30219	0.740169	1.07699	0.0081	0.0307989
LCE2B	LCE2B	-	chr1:152686121-152687400	q1	q2	OK	0.873474	0.0715372	-3.61	-1.71418	0.00815	0.0309726
AP1G1	AP1G1	-	chr16:71729000-71809073	q1	q2	OK	1.57976	1.15944	-0.446282	-1.08345	0.0082	0.0311295
HYAL2	HYAL2	-	chr3:50317788-50322850	q1	q2	OK	8.24578	11.4785	0.477203	1.07508	0.0082	0.0311295
ADSS	ADSS	-	chr1:244408490-244452134	q1	q2	OK	1.4028	1.00795	-0.476892	-1.09037	0.00825	0.03122
ELMO3	ELMO3	-	chr16:67199123-67204024	q1	q2	OK	3.31157	4.95878	0.582469	1.09367	0.00825	0.03122
HSF1	HSF1	-	chr8:144291567-144326919	q1	q2	OK	4.04653	2.86847	-0.496406	-1.08685	0.00825	0.03122
KPNB1	KPNB1	-	chr17:47649836-47683638	q1	q2	OK	6.47597	4.79249	-0.434321	-1.06931	0.00825	0.03122
LRPAP1	LRPAP1	-	chr4:3503595-3532497	q1	q2	OK	9.47793	6.95065	-0.447423	-1.08265	0.00825	0.03122
TSC1	TSC1	-	chr9:132891346-132944633	q1	q2	OK	1.80345	1.33245	-0.43667	-1.05104	0.00825	0.03122
BRI3	BRI3	-	chr7:98281665-98401115	q1	q2	OK	13.1909	9.41024	-0.487237	-1.08356	0.0083	0.0312934
CTSD	CTSD	-	chr11:1752750-1763992	q1	q2	OK	60.7568	86.5805	0.510996	1.08258	0.0083	0.0312934
FZR1	FZR1	-	chr19:3506295-3536757	q1	q2	OK	5.45112	3.93276	-0.471012	-1.08864	0.0083	0.0312934
GLUL	GLUL	-	chr1:182378091-182392206	q1	q2	OK	57.6667	40.6826	-0.503326	-1.08846	0.0083	0.0312934
PTEN	PTEN	-	chr10:87859159-87971930	q1	q2	OK	1.91522	1.41729	-0.434375	-1.05735	0.0083	0.0312934
RALGDS	RALGDS	-	chr9:133097718-133149220	q1	q2	OK	1.32923	1.8998	0.515259	1.10294	0.0083	0.0312934
U2AF2	U2AF2	-	chr19:55654048-55674716	q1	q2	OK	7.8994	5.81069	-0.443033	-1.09103	0.0083	0.0312934
CLPX	CLPX	-	chr15:65148218-65185420	q1	q2	OK	1.85914	1.34716	-0.464714	-1.07593	0.00835	0.0314487
VAMP3	VAMP3	-	chr1:7771267-7781432	q1	q2	OK	17.6257	13.0954	-0.428623	-1.03884	0.00835	0.0314487
DEDD2	DEDD2	-	chr19:42198591-42220152	q1	q2	OK	4.05317	2.92575	-0.470244	-1.10386	0.0084	0.0315706
FLJ46906	FLJ46906	-	chr6:138691666-138697288	q1	q2	OK	2.3975	1.54209	-0.636646	-1.0364	0.0084	0.0315706
RBM12B	RBM12B	-	chr8:93731499-93740996	q1	q2	OK	1.33982	2.0255	0.596233	1.07353	0.0084	0.0315706
TOR4A	TOR4A	-	chr9:137277826-137282641	q1	q2	OK	0.513549	0.986509	0.94183	1.06063	0.0084	0.0315706
MRPL2	MRPL2	-	chr6:43054027-43059545	q1	q2	OK	3.50989	2.32912	-0.591644	-1.06596	0.00845	0.0317252
PAFAH1B2	PAFAH1B2	-	chr11:117144282-117178173	q1	q2	OK	9.89538	7.32796	-0.433344	-1.06736	0.00845	0.0317252
GRSF1	GRSF1	-	chr4:70815780-70839910	q1	q2	OK	2.38736	3.27127	0.454435	1.06511	0.0085	0.0318962
EIF2B2	EIF2B2	-	chr14:75002907-75009591	q1	q2	OK	9.32173	6.72752	-0.470522	-1.06517	0.00855	0.0320334
PCF11	PCF11	-	chr11:83157093-83193669	q1	q2	OK	3.09878	2.23594	-0.470816	-1.08639	0.00855	0.0320334
TJP3	TJP3	-	chr19:3708335-3761675	q1	q2	OK	0.5101	0.921295	0.852882	1.10701	0.00855	0.0320334
HBA1	HBA1	-	chr16:176649-177522	q1	q2	OK	1.20502	0.160688	-2.90672	-1.57424	0.0086	0.0321702
SERTAD3	SERTAD3	-	chr19:40440839-40444375	q1	q2	OK	62.7471	45.9523	-0.449411	-1.07415	0.0086	0.0321702
XPC	XPC	-	chr3:14145146-14178672	q1	q2	OK	2.48831	3.39202	0.44698	1.07789	0.0086	0.0321702
NBR1	NBR1	-	chr17:43170469-43211689	q1	q2	OK	2.07249	2.82841	0.448627	1.08748	0.00865	0.0323234
VPS25	VPS25	-	chr17:42773434-42779600	q1	q2	OK	14.4726	10.6074	-0.448258	-1.06552	0.00865	0.0323234
AP2A1	AP2A1	-	chr19:49766921-49813310	q1	q2	OK	4.30299	3.10969	-0.46857	-1.08058	0.0087	0.0324594
HES4	HES4	-	chr1:998960-1000172	q1	q2	OK	2.31934	1.03166	-1.16875	-1.14543	0.0087	0.0324594
PCNX3	PCNX3	-	chr11:65616310-65637439	q1	q2	OK	5.44629	3.99319	-0.447733	-1.07541	0.0087	0.0324594
ELOC	ELOC	-	chr8:73945136-73972287	q1	q2	OK	1.11349	0.773309	-0.525965	-1.06698	0.00875	0.032629
MAPK8IP2	MAPK8IP2	-	chr22:50600683-50613981	q1	q2	OK	1.05014	0.667065	-0.654677	-1.05408	0.0088	0.0327983
CXXC5	CXXC5	-	chr5:139647297-139683885	q1	q2	OK	0.998573	1.6602	0.733414	1.08145	0.00885	0.0329675
ALG13	ALG13	-	chrX:111681116-111760647	q1	q2	OK	1.87823	1.142	-0.717811	-1.07403	0.0089	0.0330677
CAMK2G	CAMK2G	-	chr10:73812499-73874591	q1	q2	OK	1.26729	1.73813	0.455785	1.09743	0.0089	0.0330677
CDC42SE1	CDC42SE1	-	chr1:151050969-151059649	q1	q2	OK	26.8477	19.9642	-0.427382	-1.05191	0.0089	0.0330677
MRPL46	MRPL46	-	chr15:88459476-88467402	q1	q2	OK	4.44592	3.15099	-0.496676	-1.03444	0.0089	0.0330677
ZNF587	ZNF587	-	chr19:57849811-57865123	q1	q2	OK	1.38878	0.934028	-0.572278	-1.06314	0.0089	0.0330677
P4HTM	P4HTM	-	chr3:48989906-49023493	q1	q2	OK	0.617137	2.09794	1.76531	1.19077	0.00895	0.0332018
RHEB	RHEB	-	chr7:151466010-151519924	q1	q2	OK	0.921912	0.665464	-0.470269	-1.0413	0.00895	0.0332018
SPAG9	SPAG9	-	chr17:50962172-51120865	q1	q2	OK	2.41188	1.75972	-0.454813	-1.06765	0.00895	0.0332018
ATG3	ATG3	-	chr3:112532505-112585577	q1	q2	OK	3.91972	2.50709	-0.644737	-1.06073	0.009	0.0333699
NENF	NENF	-	chr1:212432885-212446379	q1	q2	OK	0.969342	1.45576	0.586693	1.06685	0.00905	0.0335206
SF1	SF1	-	chr11:64764602-64778844	q1	q2	OK	6.17276	4.48347	-0.461298	-1.09084	0.00905	0.0335206
SEC24A	SEC24A	-	chr5:134648783-134727911	q1	q2	OK	1.16739	0.854783	-0.449654	-1.05532	0.0091	0.0336709
SSSCA1	SSSCA1	-	chr11:65570457-65571888	q1	q2	OK	23.8623	16.4774	-0.53424	-1.0758	0.0091	0.0336709
CDPF1	CDPF1	-	chr22:46244011-46250296	q1	q2	OK	0.525439	0.908003	0.789175	1.01498	0.00915	0.0338384
TLR3	TLR3	-	chr4:186069153-186085098	q1	q2	OK	2.52118	3.50005	0.473278	1.05719	0.0092	0.0340058
CYCS	CYCS	-	chr7:25118649-25125361	q1	q2	OK	4.35852	3.03815	-0.520643	-1.04461	0.00925	0.0341553
GM2A	GM2A	-	chr5:151253050-151270392	q1	q2	OK	28.2713	39.0987	0.467782	1.05646	0.00925	0.0341553
AMD1	AMD1	-	chr6:110609976-110895712	q1	q2	OK	6.49255	4.56606	-0.507837	-1.06415	0.00935	0.0344712
PPOX	PPOX	-	chr1:161166379-161171220	q1	q2	OK	0.609229	1.1254	0.885386	1.09335	0.00935	0.0344712
RASSF4	RASSF4	-	chr10:44959769-45005329	q1	q2	OK	43.4826	23.5971	-0.881832	-1.06662	0.00935	0.0344712
MED28	MED28	-	chr4:17614626-17625628	q1	q2	OK	5.0679	3.69234	-0.456851	-1.02606	0.0094	0.0346377
FLYWCH1	FLYWCH1	-	chr16:2911977-2951208	q1	q2	OK	0.573347	0.83483	0.542074	1.06896	0.0095	0.0349522
ILK	ILK	-	chr11:6603706-6612244	q1	q2	OK	19.4823	13.4868	-0.530611	-1.0698	0.0095	0.0349522
SPTY2D1	SPTY2D1	-	chr11:18599785-18634473	q1	q2	OK	2.2347	1.54923	-0.528533	-1.05472	0.0095	0.0349522
HBP1	HBP1	-	chr7:107168959-107578523	q1	q2	OK	6.74041	4.58206	-0.556839	-1.0746	0.0096	0.035302
GNB1	GNB1	-	chr1:1785283-1891117	q1	q2	OK	0.963143	1.30173	0.43461	1.0584	0.00965	0.0354494
NACA	NACA	-	chr12:56712425-56725542	q1	q2	OK	13.183	9.73979	-0.436716	-1.08055	0.00965	0.0354494
MYO1C	MYO1C	-	chr17:1464184-1492707	q1	q2	OK	5.00754	6.75316	0.43146	1.05998	0.0097	0.03556
PAF1	PAF1	-	chr19:39385628-39391195	q1	q2	OK	10.5195	7.58562	-0.47173	-1.05199	0.0097	0.03556
SLC29A2	SLC29A2	-	chr11:66347989-66372476	q1	q2	OK	0.456063	0.840024	0.881198	1.08255	0.0097	0.03556
TAF7	TAF7	-	chr5:141318488-141320784	q1	q2	OK	38.9012	28.7728	-0.435111	-1.02889	0.0097	0.03556
PPP1CB	PPP1CB	-	chr2:28751746-28802940	q1	q2	OK	4.66892	3.47384	-0.426558	-1.04363	0.00975	0.035725
LOC100130283	LOC100130283	-	chr16:8849467-8869012	q1	q2	OK	21.344	13.5136	-0.659414	-1.04754	0.0098	0.0358715
UBE2M	UBE2M	-	chr19:58555710-58558976	q1	q2	OK	18.5335	13.3621	-0.471982	-1.0623	0.0098	0.0358715
RILPL2	RILPL2	-	chr12:123415037-123436733	q1	q2	OK	0.912678	0.602232	-0.599786	-1.0347	0.00985	0.0360177
SLC39A13	SLC39A13	-	chr11:47407274-47416501	q1	q2	OK	5.11413	7.10239	0.473816	1.06364	0.00985	0.0360177
ATXN7L3	ATXN7L3	-	chr17:44186949-44198161	q1	q2	OK	29.0985	20.5737	-0.500142	-1.03825	0.00995	0.0363277
HLA-A	HLA-A	-	chr6_GL000256v2_alt:1240282-1243714	q1	q2	OK	32.6831	46.8142	0.518402	1.05661	0.00995	0.0363277
TXNL1	TXNL1	-	chr18:56602820-56638689	q1	q2	OK	1.98543	1.44526	-0.458122	-1.06772	0.00995	0.0363277
RPL23	RPL23	-	chr17:38850066-38853800	q1	q2	OK	47.9338	35.7918	-0.421415	-1.03174	0.01	0.0364544
TMEM35B	TMEM35B	-	chr1:34981524-34985347	q1	q2	OK	0.513099	1.02609	0.99985	1.1061	0.01	0.0364544
TSG101	TSG101	-	chr11:18480309-18526956	q1	q2	OK	1.57812	1.14923	-0.457546	-1.06178	0.01	0.0364544
ZNF641	ZNF641	-	chr12:48340008-48351246	q1	q2	OK	0.518584	0.860215	0.730119	1.08001	0.01005	0.036618
CD99L2	CD99L2	-	chrX:150766334-150898816	q1	q2	OK	1.62254	1.21312	-0.419539	-1.02608	0.0101	0.0367628
SLC25A44	SLC25A44	-	chr1:156193930-156212796	q1	q2	OK	1.7532	1.22487	-0.517357	-1.06556	0.0101	0.0367628
CHD3	CHD3	-	chr17:7856679-7912757	q1	q2	OK	1.81141	2.84888	0.653283	1.0688	0.01015	0.0368324
HIST1H2AH	HIST1H2AH	-	chr6:27147080-27147562	q1	q2	OK	25.1821	15.1055	-0.737326	-1.01512	0.01015	0.0368324
NAGA	NAGA	-	chr22:42058332-42070842	q1	q2	OK	3.51825	4.83271	0.457973	1.02742	0.01015	0.0368324
RSG1	RSG1	-	chr1:16231685-16237164	q1	q2	OK	0.43917	0.813732	0.889773	1.03678	0.01015	0.0368324
SEMA6A	SEMA6A	-	chr5:116443553-116611200	q1	q2	OK	1.20655	0.860561	-0.487543	-1.04341	0.01015	0.0368324
ZNF692	ZNF692	-	chr1:248850002-248859116	q1	q2	OK	0.846555	1.34081	0.66343	1.05618	0.01015	0.0368324
DENND2D	DENND2D	-	chr1:111185967-111204538	q1	q2	OK	2.6331	3.66768	0.478106	1.05521	0.0102	0.036995
CDKN2B-AS1	CDKN2B-AS1	-	chr9:21994789-22121094	q1	q2	OK	1.10369	0.716329	-0.623647	-1.04059	0.01025	0.0371199
LAMC1	LAMC1	-	chr1:183023458-183145592	q1	q2	OK	4.55809	3.33734	-0.449733	-1.04799	0.01025	0.0371199
SLC2A4RG	SLC2A4RG	-	chr20:63739856-63805503	q1	q2	OK	1.12207	2.39715	1.09516	1.11736	0.01025	0.0371199
ENDOG	ENDOG	-	chr9:128818498-128829821	q1	q2	OK	5.23396	8.6282	0.721156	1.04996	0.0103	0.0372633
ZNF628	ZNF628	-	chr19:55476330-55484487	q1	q2	OK	1.28765	0.790825	-0.703313	-1.07289	0.0103	0.0372633
LOC101928371	LOC101928371	-	chr2:88538718-88627576	q1	q2	OK	1.14474	0.667982	-0.77714	-1.07266	0.01035	0.0374064
SAMD8	SAMD8	-	chr10:75111633-75182123	q1	q2	OK	0.907956	0.666786	-0.4454	-1.02436	0.01035	0.0374064
EP300	EP300	-	chr22:41092608-41180077	q1	q2	OK	1.5375	1.14195	-0.429087	-1.05189	0.0104	0.0375491
MBD2	MBD2	-	chr18:54151599-54224788	q1	q2	OK	3.00516	2.10521	-0.513474	-1.01816	0.0104	0.0375491
PNMA1	PNMA1	-	chr14:73711781-73714425	q1	q2	OK	3.63452	5.56859	0.615549	1.01971	0.01045	0.0376916
RMDN3	RMDN3	-	chr15:40735882-40755336	q1	q2	OK	1.251	1.77115	0.501604	1.03661	0.01045	0.0376916
GABARAPL2	GABARAPL2	-	chr16:75566349-75577881	q1	q2	OK	4.07642	2.94069	-0.471148	-1.02994	0.0105	0.0377958
HAUS3	HAUS3	-	chr4:2071956-2242164	q1	q2	OK	0.568883	0.972571	0.77367	1.0699	0.0105	0.0377958
OPN3	OPN3	-	chr1:241532132-241640399	q1	q2	OK	5.58227	3.79245	-0.55772	-1.04506	0.0105	0.0377958
2018-09-03	2018-09-03	-	chr22:41976925-41998221	q1	q2	OK	0.812968	1.19614	0.557112	1.04126	0.0105	0.0377958
MIIP	MIIP	-	chr1:12019240-12032049	q1	q2	OK	2.70515	3.76922	0.478559	1.04007	0.01055	0.0379376
TTPAL	TTPAL	-	chr20:44475884-44494603	q1	q2	OK	1.44675	1.0103	-0.51803	-1.02364	0.01055	0.0379376
ACTR1B	ACTR1B	-	chr2:97655937-97664098	q1	q2	OK	3.45435	4.83602	0.485408	1.03364	0.01065	0.0382204
ADPGK	ADPGK	-	chr15:72751365-72798199	q1	q2	OK	2.60095	1.88265	-0.466275	-1.03514	0.01065	0.0382204
C4orf48	C4orf48	-	chr4:2041991-2043970	q1	q2	OK	0.625923	1.31905	1.07545	1.0507	0.01065	0.0382204
ROGDI	ROGDI	-	chr16:4796960-4802950	q1	q2	OK	2.48459	3.67158	0.563392	1.04843	0.01065	0.0382204
HIST2H2AB	HIST2H2AB	-	chr1:149887467-149887916	q1	q2	OK	35.6502	21.2585	-0.745871	-1.06919	0.0107	0.0383421
RAB7A	RAB7A	-	chr3:128726134-128814798	q1	q2	OK	1.40845	1.04206	-0.434676	-1.05623	0.0107	0.0383421
ZFAS1	ZFAS1	-	chr20:49245899-49289258	q1	q2	OK	3.96666	1.89389	-1.06657	-1.08269	0.0107	0.0383421
RPL37A	RPL37A	-	chr2:216498795-216501465	q1	q2	OK	48.7147	36.1622	-0.429875	-1.0441	0.01075	0.0384827
SHISA4	SHISA4	-	chr1:201888667-201892587	q1	q2	OK	0.76651	1.3914	0.860156	1.07554	0.01075	0.0384827
[truncated: 152 more rows]

## Sheet: bewo
test_id	gene_id	gene	locus	sample 1	sample 2	status	value 1	value 2	log2(fold change)	test stat	p value	q value
AAAS	AAAS	-	chr12:53307454-53321628	q1	q2	OK	1.21224	2.21729	0.871128	4.93216	5e-05	0.000111682
AAED1	AAED1	-	chr9:96641249-96655317	q1	q2	OK	0.441945	1.02385	1.21207	5.74058	5e-05	0.000111682
AAK1	AAK1	-	chr2:69457993-69826477	q1	q2	OK	0.84151	0.440422	-0.934096	-5.46819	5e-05	0.000111682
AAR2	AAR2	-	chr20:36236415-36256941	q1	q2	OK	2.03167	1.46477	-0.471993	-2.66372	5e-05	0.000111682
AARS2	AARS2	-	chr6:44298724-44313326	q1	q2	OK	2.76807	3.69819	0.417939	2.42448	5e-05	0.000111682
AARSD1	AARSD1	-	chr17:42950524-42980528	q1	q2	OK	0.422708	0.946369	1.16274	4.80471	5e-05	0.000111682
AASDHPPT	AASDHPPT	-	chr11:106051096-106098692	q1	q2	OK	1.09305	1.60253	0.551987	2.87275	5e-05	0.000111682
ABCA7	ABCA7	-	chr19:1040101-1065571	q1	q2	OK	1.03133	0.685902	-0.588434	-3.30257	5e-05	0.000111682
ABCB10	ABCB10	-	chr1:229516580-229558695	q1	q2	OK	1.68969	2.49696	0.563418	3.42815	5e-05	0.000111682
ABCB6	ABCB6	-	chr2:219209764-219219017	q1	q2	OK	10.0278	6.04339	-0.73058	-4.3805	5e-05	0.000111682
ABCB8	ABCB8	-	chr7:151028420-151047782	q1	q2	OK	3.85977	2.04323	-0.917663	-5.37563	5e-05	0.000111682
ABCD1	ABCD1	-	chrX:153724866-153744762	q1	q2	OK	5.26259	3.88775	-0.436838	-2.66347	5e-05	0.000111682
ABCD4	ABCD4	-	chr14:74285275-74303064	q1	q2	OK	0.875405	1.22103	0.480072	2.72748	5e-05	0.000111682
ABCF1	ABCF1	-	chr6_GL000256v2_alt:1872148-1892288	q1	q2	OK	9.2268	4.77199	-0.95124	-5.89909	5e-05	0.000111682
ABCF3	ABCF3	-	chr3:184186073-184194007	q1	q2	OK	3.92985	2.82123	-0.478153	-2.59316	5e-05	0.000111682
ABCG2	ABCG2	-	chr4:88090262-88231626	q1	q2	OK	0.93824	2.27001	1.27467	7.77623	5e-05	0.000111682
ABHD17A	ABHD17A	-	chr19:1876974-1885519	q1	q2	OK	2.15176	3.17501	0.561246	3.16709	5e-05	0.000111682
ABHD4	ABHD4	-	chr14:22598236-22612359	q1	q2	OK	1.78983	0.724558	-1.30465	-7.08581	5e-05	0.000111682
ABHD5	ABHD5	-	chr3:43366324-43734371	q1	q2	OK	5.39609	1.83751	-1.55416	-7.59404	5e-05	0.000111682
ABHD6	ABHD6	-	chr3:58237500-58294736	q1	q2	OK	0.532171	0.834484	0.648994	3.68791	5e-05	0.000111682
ABL1	ABL1	-	chr9:130713879-130887675	q1	q2	OK	1.14681	0.528762	-1.11694	-6.24337	5e-05	0.000111682
ABRACL	ABRACL	-	chr6:139028680-139043302	q1	q2	OK	0.698865	1.4231	1.02595	5.70187	5e-05	0.000111682
ABTB2	ABTB2	-	chr11:34150985-34358008	q1	q2	OK	1.75778	0.080895	-4.44156	-26.707	5e-05	0.000111682
ACADS	ACADS	-	chr12:120725736-120740008	q1	q2	OK	0.552976	0.853326	0.62588	3.19572	5e-05	0.000111682
ACBD3	ACBD3	-	chr1:226144677-226186722	q1	q2	OK	3.35137	2.06192	-0.700761	-3.95908	5e-05	0.000111682
ACER2	ACER2	-	chr9:19408925-19452502	q1	q2	OK	1.09913	0.56065	-0.971186	-5.43466	5e-05	0.000111682
ACHE	ACHE	-	chr7:100889992-100896133	q1	q2	OK	0.233565	2.95534	3.66143	6.45187	5e-05	0.000111682
ACKR2	ACKR2	-	chr3:42809470-42867283	q1	q2	OK	1.7206	1.00297	-0.778631	-4.69165	5e-05	0.000111682
ACKR3	ACKR3	-	chr2:236569735-236582351	q1	q2	OK	3.2159	1.136	-1.50126	-8.36189	5e-05	0.000111682
ACO2	ACO2	-	chr22:41469123-41544606	q1	q2	OK	2.07523	1.36005	-0.609612	-2.82046	5e-05	0.000111682
ACOX1	ACOX1	-	chr17:75941509-76005999	q1	q2	OK	2.6364	4.46679	0.760667	4.25642	5e-05	0.000111682
ACP1	ACP1	-	chr2:264867-278282	q1	q2	OK	7.21349	5.48658	-0.394791	-2.39825	5e-05	0.000111682
ACP5	ACP5	-	chr19:11574658-11579008	q1	q2	OK	4.4374	8.67298	0.966814	5.09067	5e-05	0.000111682
ACSL3	ACSL3	-	chr2:222860932-222944651	q1	q2	OK	1.59144	1.06303	-0.582147	-3.58624	5e-05	0.000111682
ACSL4	ACSL4	-	chrX:109641328-109733403	q1	q2	OK	0.936578	1.60379	0.776014	4.79132	5e-05	0.000111682
ACTA1	ACTA1	-	chr1:229431244-229434096	q1	q2	OK	13.6296	43.2259	1.66516	9.82186	5e-05	0.000111682
ACTG2	ACTG2	-	chr2:73892964-73919653	q1	q2	OK	1.14587	4.43999	1.95411	11.4215	5e-05	0.000111682
ACTN1	ACTN1	-	chr14:68874121-68979366	q1	q2	OK	1.54099	4.14152	1.4263	8.9747	5e-05	0.000111682
ACTN4	ACTN4	-	chr19:38647614-38744474	q1	q2	OK	3.47082	5.31105	0.613721	3.79162	5e-05	0.000111682
ACY1	ACY1	-	chr3:51975024-51989202	q1	q2	OK	3.6063	5.86419	0.701413	3.47815	5e-05	0.000111682
ADAM17	ADAM17	-	chr2:9474527-9555820	q1	q2	OK	1.44856	0.995473	-0.541164	-3.2704	5e-05	0.000111682
ADAM19	ADAM19	-	chr5:157477302-157575823	q1	q2	OK	7.20455	2.62892	-1.45444	-9.17189	5e-05	0.000111682
ADAM8	ADAM8	-	chr10:133262414-133276903	q1	q2	OK	12.1547	7.02382	-0.791192	-4.90868	5e-05	0.000111682
ADAMTS1	ADAMTS1	-	chr21:26836285-26845409	q1	q2	OK	11.6489	5.74993	-1.01858	-6.11696	5e-05	0.000111682
ADCK2	ADCK2	-	chr7:140673151-140695108	q1	q2	OK	7.44148	2.04162	-1.86588	-11.1958	5e-05	0.000111682
ADCY6	ADCY6	-	chr12:48766189-48789096	q1	q2	OK	1.01626	2.14465	1.07747	6.00908	5e-05	0.000111682
ADCY7	ADCY7	-	chr16:50266538-50318134	q1	q2	OK	0.987983	0.187651	-2.39643	-11.0404	5e-05	0.000111682
ADGRE2	ADGRE2	-	chr19:14690038-14778541	q1	q2	OK	0.907613	0.10876	-3.06094	-12.3204	5e-05	0.000111682
ADGRF4	ADGRF4	-	chr6:47698543-47722021	q1	q2	OK	1.1276	0.485416	-1.21596	-6.80297	5e-05	0.000111682
ADH5	ADH5	-	chr4:99070977-99088788	q1	q2	OK	1.62895	3.50292	1.10462	6.31437	5e-05	0.000111682
ADIPOR2	ADIPOR2	-	chr12:1691079-1788679	q1	q2	OK	0.879898	0.548501	-0.681843	-4.08059	5e-05	0.000111682
ADIRF	ADIRF	-	chr10:86968429-87010203	q1	q2	OK	2.50345	7.81335	1.64202	6.83513	5e-05	0.000111682
ADM	ADM	-	chr11:10304978-10307402	q1	q2	OK	175.111	29.9394	-2.54815	-15.6638	5e-05	0.000111682
ADO	ADO	-	chr10:62804754-62808479	q1	q2	OK	8.5232	12.2607	0.524569	2.96516	5e-05	0.000111682
ADRA2C	ADRA2C	-	chr4:3766567-3768526	q1	q2	OK	4.00626	6.81229	0.765886	3.73794	5e-05	0.000111682
ADRM1	ADRM1	-	chr20:62302894-62308862	q1	q2	OK	33.4595	23.9364	-0.483208	-3.02325	5e-05	0.000111682
ADSL	ADSL	-	chr22:40346498-40366748	q1	q2	OK	1.98955	2.65761	0.417686	2.42492	5e-05	0.000111682
ADSSL1	ADSSL1	-	chr14:104724195-104747325	q1	q2	OK	0.538894	0.834346	0.630645	3.53459	5e-05	0.000111682
AES	AES	-	chr19:2997636-3064714	q1	q2	OK	46.7214	18.8564	-1.30903	-8.23355	5e-05	0.000111682
AFAP1-AS1	AFAP1-AS1	-	chr4:7754088-7940296	q1	q2	OK	0.723178	1.62314	1.16636	3.98492	5e-05	0.000111682
AFDN	AFDN	-	chr6:167826989-167972020	q1	q2	OK	1.37488	0.670299	-1.03643	-6.43379	5e-05	0.000111682
AFF1	AFF1	-	chr4:86935000-87141054	q1	q2	OK	1.98047	0.198899	-3.31574	-18.4916	5e-05	0.000111682
AFF1-AS1	AFF1-AS1	-	chr4:86924892-86934850	q1	q2	OK	1.22846	0.119732	-3.35897	-8.22506	5e-05	0.000111682
AFF4	AFF4	-	chr5:132875377-132963662	q1	q2	OK	2.30128	1.43798	-0.67839	-4.23931	5e-05	0.000111682
AFTPH	AFTPH	-	chr2:64524303-64593004	q1	q2	OK	0.999717	0.598709	-0.739664	-4.34229	5e-05	0.000111682
AGBL5	AGBL5	-	chr2:27051421-27071699	q1	q2	OK	3.07105	5.884	0.938063	2.84914	5e-05	0.000111682
AGFG1	AGFG1	-	chr2:227472130-227561222	q1	q2	OK	2.39857	1.58017	-0.602091	-3.77137	5e-05	0.000111682
AGO1	AGO1	-	chr1:35869806-35924298	q1	q2	OK	2.36721	1.51121	-0.64749	-3.92069	5e-05	0.000111682
AGPAT1	AGPAT1	-	chr6_GL000256v2_alt:3469004-3494318	q1	q2	OK	6.01516	10.1447	0.754046	3.96703	5e-05	0.000111682
AGPAT5	AGPAT5	-	chr8:6708355-6761500	q1	q2	OK	1.65979	0.836564	-0.988454	-5.86209	5e-05	0.000111682
AGRN	AGRN	-	chr1:1020121-1056119	q1	q2	OK	4.70288	8.64688	0.878636	5.52435	5e-05	0.000111682
AGTRAP	AGTRAP	-	chr1:11736083-11750771	q1	q2	OK	0.597884	1.22622	1.03628	5.6032	5e-05	0.000111682
AHCTF1	AHCTF1	-	chr1:246839096-246931978	q1	q2	OK	1.08746	0.76509	-0.507262	-3.08388	5e-05	0.000111682
AHCY	AHCY	-	chr20:34280263-34311802	q1	q2	OK	11.3624	8.60775	-0.400562	-2.53026	5e-05	0.000111682
AHCYL1	AHCYL1	-	chr1:109984763-110023742	q1	q2	OK	12.3242	4.83694	-1.34933	-8.06899	5e-05	0.000111682
AHNAK	AHNAK	-	chr11:62433540-62546860	q1	q2	OK	14.9859	22.8103	0.606082	3.83034	5e-05	0.000111682
AHRR	AHRR	-	chr5:271619-438290	q1	q2	OK	1.42075	0.999955	-0.506722	-2.58881	5e-05	0.000111682
AJUBA	AJUBA	-	chr14:22971172-22982642	q1	q2	OK	13.4723	32.969	1.29112	7.36797	5e-05	0.000111682
AK1	AK1	-	chr9:127866478-127879621	q1	q2	OK	1.92451	2.92063	0.601788	3.30573	5e-05	0.000111682
AK2	AK2	-	chr1:33007938-33036911	q1	q2	OK	2.12024	1.62206	-0.386406	-2.27194	5e-05	0.000111682
AKAP1	AKAP1	-	chr17:57085190-57121349	q1	q2	OK	0.979953	1.31786	0.427417	2.44141	5e-05	0.000111682
AKAP12	AKAP12	-	chr6:151239997-151358561	q1	q2	OK	6.66498	3.54954	-0.90897	-5.51739	5e-05	0.000111682
AKAP13	AKAP13	-	chr15:85380594-85749358	q1	q2	OK	0.901781	0.449833	-1.00339	-5.42058	5e-05	0.000111682
AKAP17A	AKAP17A	-	chrY:1591591-1643081	q1	q2	OK	15.0536	5.57908	-1.43201	-8.60968	5e-05	0.000111682
AKAP8	AKAP8	-	chr19:15353519-15379801	q1	q2	OK	3.0306	1.67183	-0.858172	-5.07764	5e-05	0.000111682
AKAP8L	AKAP8L	-	chr19:15380046-15419121	q1	q2	OK	1.48724	0.942699	-0.657764	-3.81026	5e-05	0.000111682
AKIP1	AKIP1	-	chr11:8911152-8933006	q1	q2	OK	0.64334	0.998854	0.634693	2.73191	5e-05	0.000111682
AKIRIN1	AKIRIN1	-	chr1:38991242-39006065	q1	q2	OK	5.85675	4.32279	-0.438138	-2.64166	5e-05	0.000111682
AKIRIN2	AKIRIN2	-	chr6:87674858-87702267	q1	q2	OK	1.14173	0.644958	-0.823948	-4.68117	5e-05	0.000111682
AKR7A2	AKR7A2	-	chr1:19302706-19312146	q1	q2	OK	5.5969	3.49992	-0.677305	-3.88169	5e-05	0.000111682
AKT1	AKT1	-	chr14:104769348-104795743	q1	q2	OK	12.6896	6.30563	-1.00894	-6.34098	5e-05	0.000111682
AKT1S1	AKT1S1	-	chr19:49869031-49888750	q1	q2	OK	12.3114	4.05322	-1.60286	-7.41169	5e-05	0.000111682
ALAD	ALAD	-	chr9:113386310-113401338	q1	q2	OK	4.82211	3.60765	-0.418604	-2.49328	5e-05	0.000111682
ALAS1	ALAS1	-	chr3:52198081-52214327	q1	q2	OK	26.2159	4.74035	-2.46738	-15.259	5e-05	0.000111682
ALDH1B1	ALDH1B1	-	chr9:38392662-38398665	q1	q2	OK	2.0518	5.69069	1.47171	8.22804	5e-05	0.000111682
ALDH2	ALDH2	-	chr12:111766885-111809985	q1	q2	OK	0.300651	1.1296	1.90965	10.7799	5e-05	0.000111682
ALDH3A2	ALDH3A2	-	chr17:19648749-19677595	q1	q2	OK	0.591513	1.19085	1.00951	5.7378	5e-05	0.000111682
ALDH3B1	ALDH3B1	-	chr11:68008545-68029282	q1	q2	OK	0.827925	1.83111	1.14515	6.44573	5e-05	0.000111682
ALDH3B2	ALDH3B2	-	chr11:67662160-67681224	q1	q2	OK	0.487754	1.16827	1.26014	5.94791	5e-05	0.000111682
ALDH4A1	ALDH4A1	-	chr1:18871428-18902799	q1	q2	OK	1.43533	2.46113	0.777944	4.40623	5e-05	0.000111682
ALG12	ALG12	-	chr22:49903204-49918458	q1	q2	OK	2.69362	1.80255	-0.579514	-3.24739	5e-05	0.000111682
ALG2	ALG2	-	chr9:99216423-99221964	q1	q2	OK	23.4394	9.91053	-1.2419	-7.49648	5e-05	0.000111682
ALKBH5	ALKBH5	-	chr17:18183551-18209953	q1	q2	OK	4.61972	3.26138	-0.502324	-3.08466	5e-05	0.000111682
ALPP	ALPP	-	chr2:232378532-232382889	q1	q2	OK	12.3633	9.4626	-0.38575	-2.2343	5e-05	0.000111682
ALPPL2	ALPPL2	-	chr2:232406840-232410714	q1	q2	OK	25.2162	6.93494	-1.8624	-10.6874	5e-05	0.000111682
ALX3	ALX3	-	chr1:110060373-110070700	q1	q2	OK	1.08221	0.74265	-0.543228	-2.78765	5e-05	0.000111682
AMER1	AMER1	-	chrX:64185115-64205744	q1	q2	OK	0.381387	0.901132	1.24048	6.53209	5e-05	0.000111682
AMIGO2	AMIGO2	-	chr12:47075705-47236663	q1	q2	OK	3.83017	6.76487	0.820655	3.73589	5e-05	0.000111682
AMIGO3	AMIGO3	-	chr3:49689497-49723974	q1	q2	OK	7.278	2.3951	-1.60345	-3.25745	5e-05	0.000111682
AMN	AMN	-	chr14:102922654-102930842	q1	q2	OK	0.486287	0.824731	0.762116	2.8731	5e-05	0.000111682
AMOTL1	AMOTL1	-	chr11:94768340-94876753	q1	q2	OK	0.52936	1.18969	1.16827	7.08366	5e-05	0.000111682
AMOTL2	AMOTL2	-	chr3:134355343-134375417	q1	q2	OK	13.9247	29.3988	1.07811	6.81779	5e-05	0.000111682
AMPD3	AMPD3	-	chr11:10450319-10507579	q1	q2	OK	1.07995	0.0867376	-3.63817	-14.5429	5e-05	0.000111682
AMT	AMT	-	chr3:49416776-49429324	q1	q2	OK	2.35567	3.6117	0.616541	2.92547	5e-05	0.000111682
AMZ2	AMZ2	-	chr17:68206127-68257164	q1	q2	OK	4.21166	6.22062	0.56267	3.22495	5e-05	0.000111682
ANAPC13	ANAPC13	-	chr3:134477702-134575013	q1	q2	OK	2.83041	4.36231	0.62408	2.70492	5e-05	0.000111682
ANAPC2	ANAPC2	-	chr9:137174782-137190370	q1	q2	OK	2.32405	1.24782	-0.897227	-2.67663	5e-05	0.000111682
ANGEL1	ANGEL1	-	chr14:76787241-76812940	q1	q2	OK	1.27166	0.857728	-0.568123	-3.09165	5e-05	0.000111682
ANGEL2	ANGEL2	-	chr1:212992180-213015875	q1	q2	OK	1.08018	1.59888	0.56579	3.13746	5e-05	0.000111682
ANKHD1	ANKHD1	-	chr5:140401812-140549578	q1	q2	OK	1.02669	0.564796	-0.862196	-3.97914	5e-05	0.000111682
ANKRA2	ANKRA2	-	chr5:73552198-73565686	q1	q2	OK	0.864297	1.45495	0.751373	4.4162	5e-05	0.000111682
ANKRD13A	ANKRD13A	-	chr12:109999428-110039430	q1	q2	OK	1.82889	1.06768	-0.776492	-4.57097	5e-05	0.000111682
ANKRD13D	ANKRD13D	-	chr11:67289289-67302484	q1	q2	OK	0.602187	1.15669	0.941723	4.84849	5e-05	0.000111682
ANKRD33B	ANKRD33B	-	chr5:10564321-10657816	q1	q2	OK	0.633349	1.54333	1.28497	7.80399	5e-05	0.000111682
ANKRD37	ANKRD37	-	chr4:185396684-185425985	q1	q2	OK	1.55815	0.59191	-1.39638	-3.07703	5e-05	0.000111682
ANKRD45	ANKRD45	-	chr1:173608334-173669862	q1	q2	OK	0.0994679	0.838177	3.07495	14.8176	5e-05	0.000111682
ANKRD6	ANKRD6	-	chr6:89433176-89819794	q1	q2	OK	0.296621	1.89168	2.67298	6.75813	5e-05	0.000111682
ANKRD65	ANKRD65	-	chr1:1418418-1421444	q1	q2	OK	0.696075	1.9092	1.45566	4.19243	5e-05	0.000111682
ANKRD9	ANKRD9	-	chr14:102503647-102509806	q1	q2	OK	7.09549	11.7315	0.725408	4.26589	5e-05	0.000111682
ANXA1	ANXA1	-	chr9:73151729-73170394	q1	q2	OK	8.50969	1.77844	-2.2585	-13.3007	5e-05	0.000111682
ANXA11	ANXA11	-	chr10:80155122-80205677	q1	q2	OK	0.97326	1.77512	0.867019	5.1918	5e-05	0.000111682
ANXA5	ANXA5	-	chr4:121667995-121696992	q1	q2	OK	8.22509	5.99411	-0.456486	-2.86934	5e-05	0.000111682
ANXA6	ANXA6	-	chr5:151100704-151157882	q1	q2	OK	0.567847	1.45676	1.35919	7.60532	5e-05	0.000111682
ANXA7	ANXA7	-	chr10:73375099-73414085	q1	q2	OK	1.06385	1.51432	0.509384	2.97504	5e-05	0.000111682
ANXA8	ANXA8	-	chr10:47467992-47484158	q1	q2	OK	0.243148	0.968157	1.99341	8.10099	5e-05	0.000111682
ANXA9	ANXA9	-	chr1:150982021-150995638	q1	q2	OK	1.47756	0.674933	-1.1304	-6.26152	5e-05	0.000111682
AP1B1	AP1B1	-	chr22:29327678-29388583	q1	q2	OK	2.21172	1.62146	-0.447875	-2.76493	5e-05	0.000111682
AP1G1	AP1G1	-	chr16:71729000-71809073	q1	q2	OK	1.79912	1.00582	-0.838923	-5.1546	5e-05	0.000111682
AP1M2	AP1M2	-	chr19:10572669-10587315	q1	q2	OK	2.68839	5.8178	1.11373	6.55802	5e-05	0.000111682
AP1S1	AP1S1	-	chr7:101154396-101161277	q1	q2	OK	16.9061	32.0237	0.921594	5.73988	5e-05	0.000111682
AP2A1	AP2A1	-	chr19:49766921-49813310	q1	q2	OK	5.98803	3.10758	-0.946289	-5.63923	5e-05	0.000111682
AP2M1	AP2M1	-	chr3:184174844-184184091	q1	q2	OK	21.6414	14.3471	-0.593037	-3.70624	5e-05	0.000111682
AP2S1	AP2S1	-	chr19:46838156-46850995	q1	q2	OK	5.29026	3.89054	-0.443369	-2.62052	5e-05	0.000111682
AP3D1	AP3D1	-	chr19:2100986-2151626	q1	q2	OK	3.80906	2.25219	-0.758106	-4.72398	5e-05	0.000111682
AP5B1	AP5B1	-	chr11:65773896-65780591	q1	q2	OK	26.2616	9.78035	-1.425	-8.71278	5e-05	0.000111682
APC2	APC2	-	chr19:1450147-1479229	q1	q2	OK	1.23347	0.296231	-2.05793	-5.22487	5e-05	0.000111682
APEX1	APEX1	-	chr14:20455129-20457772	q1	q2	OK	26.1211	35.1171	0.426959	2.57085	5e-05	0.000111682
APEX2	APEX2	-	chrX:55000321-55007873	q1	q2	OK	6.29236	4.72293	-0.413917	-2.37045	5e-05	0.000111682
APOBEC2	APOBEC2	-	chr6:41053199-41064891	q1	q2	OK	1.10535	0.274937	-2.00733	-7.47191	5e-05	0.000111682
APOBEC3C	APOBEC3C	-	chr22:39014258-39018820	q1	q2	OK	0.98081	1.5846	0.692075	2.73535	5e-05	0.000111682
APOBR	APOBR	-	chr16:28494647-28498970	q1	q2	OK	9.22662	6.64646	-0.473216	-2.63756	5e-05	0.000111682
APOC1	APOC1	-	chr19:44914245-44919349	q1	q2	OK	1.68437	3.09916	0.879672	4.35161	5e-05	0.000111682
APOE	APOE	-	chr19:44905747-44909395	q1	q2	OK	10.0732	7.29401	-0.465736	-2.62187	5e-05	0.000111682
APOL2	APOL2	-	chr22:36226207-36239954	q1	q2	OK	1.14784	1.9477	0.762847	4.18689	5e-05	0.000111682
APOL6	APOL6	-	chr22:35648375-35668409	q1	q2	OK	1.02714	9.15695	3.15623	18.7887	5e-05	0.000111682
APP	APP	-	chr21:25880548-26171128	q1	q2	OK	1.8618	1.09135	-0.770591	-4.87146	5e-05	0.000111682
AQP3	AQP3	-	chr9:33441152-33447633	q1	q2	OK	5.16911	1.10857	-2.22122	-11.0216	5e-05	0.000111682
ARAF	ARAF	-	chrX:47561098-47619857	q1	q2	OK	3.58675	2.07022	-0.792892	-3.56517	5e-05	0.000111682
ARCN1	ARCN1	-	chr11:118572385-118603032	q1	q2	OK	7.47244	4.03446	-0.889205	-5.56002	5e-05	0.000111682
AREL1	AREL1	-	chr14:74661250-74713104	q1	q2	OK	1.53174	0.955551	-0.680763	-4.04952	5e-05	0.000111682
ARF1	ARF1	-	chr1:228082658-228099212	q1	q2	OK	44.154	24.5428	-0.847243	-5.3305	5e-05	0.000111682
ARF3	ARF3	-	chr12:48936207-48957469	q1	q2	OK	6.88222	5.08031	-0.437958	-2.71514	5e-05	0.000111682
ARF5	ARF5	-	chr7:127588350-127591705	q1	q2	OK	20.3939	37.4721	0.87768	5.33049	5e-05	0.000111682
ARF6	ARF6	-	chr14:49893016-49897054	q1	q2	OK	63.8696	22.9219	-1.4784	-9.1601	5e-05	0.000111682
ARFGAP1	ARFGAP1	-	chr20:63272783-63289790	q1	q2	OK	15.2531	11.6622	-0.387267	-2.16998	5e-05	0.000111682
ARFGEF2	ARFGEF2	-	chr20:48921736-49036693	q1	q2	OK	2.06703	1.0023	-1.04424	-6.52098	5e-05	0.000111682
ARFIP2	ARFIP2	-	chr11:6474681-6484681	q1	q2	OK	13.0437	5.86054	-1.15425	-5.75088	5e-05	0.000111682
ARHGAP18	ARHGAP18	-	chr6:129577093-129710225	q1	q2	OK	1.22	0.448369	-1.44412	-8.79694	5e-05	0.000111682
ARHGAP23	ARHGAP23	-	chr17_KI270857v1_alt:2463784-2547694	q1	q2	OK	0.499558	1.19837	1.26234	7.47764	5e-05	0.000111682
ARHGAP27P1	ARHGAP27P1	-	chr17:64749660-64781999	q1	q2	OK	1.54988	3.56869	1.20324	3.45109	5e-05	0.000111682
ARHGAP29	ARHGAP29	-	chr1:94168905-94247760	q1	q2	OK	0.632234	1.55465	1.29805	7.73153	5e-05	0.000111682
ARHGAP45	ARHGAP45	-	chr19:1065921-1095392	q1	q2	OK	7.58312	4.49877	-0.753263	-3.3241	5e-05	0.000111682
ARHGDIA	ARHGDIA	-	chr17:81867717-81871406	q1	q2	OK	37.122	20.9882	-0.822698	-5.03109	5e-05	0.000111682
ARHGEF1	ARHGEF1	-	chr19:41883198-41907452	q1	q2	OK	0.985137	0.622099	-0.663182	-3.70463	5e-05	0.000111682
ARHGEF12	ARHGEF12	-	chr11:120336907-120489936	q1	q2	OK	1.00095	0.689444	-0.537872	-3.20048	5e-05	0.000111682
ARHGEF18	ARHGEF18	-	chr19:7395111-7472485	q1	q2	OK	1.45138	3.47678	1.26033	7.49827	5e-05	0.000111682
ARHGEF2	ARHGEF2	-	chr1:155946837-155979560	q1	q2	OK	1.25747	2.74178	1.12459	6.61397	5e-05	0.000111682
ARID3A	ARID3A	-	chr19:893482-1021628	q1	q2	OK	25.5663	9.57572	-1.41679	-7.70467	5e-05	0.000111682
ARID5A	ARID5A	-	chr2:96536717-96552638	q1	q2	OK	0.319801	1.05608	1.72347	7.25082	5e-05	0.000111682
ARID5B	ARID5B	-	chr10:61901252-62096948	q1	q2	OK	1.17441	0.268389	-2.12954	-11.3896	5e-05	0.000111682
ARL2	ARL2	-	chr11:65014111-65040572	q1	q2	OK	3.45371	5.23528	0.600119	2.91609	5e-05	0.000111682
ARL2BP	ARL2BP	-	chr16:57245124-57253633	q1	q2	OK	1.81262	3.1426	0.793883	4.3641	5e-05	0.000111682
ARL4C	ARL4C	-	chr2:234493039-234497053	q1	q2	OK	14.7732	4.45703	-1.72882	-10.1027	5e-05	0.000111682
ARL5A	ARL5A	-	chr2:151800964-151828495	q1	q2	OK	6.20037	3.17133	-0.967267	-5.96391	5e-05	0.000111682
ARL8B	ARL8B	-	chr3:5122243-5180916	q1	q2	OK	1.34793	0.902758	-0.578329	-3.45273	5e-05	0.000111682
ARMC5	ARMC5	-	chr16:31458271-31467167	q1	q2	OK	4.83255	2.83618	-0.768835	-4.26171	5e-05	0.000111682
ARMC6	ARMC6	-	chr19:18990885-19058178	q1	q2	OK	2.07461	3.15787	0.606112	2.5741	5e-05	0.000111682
ARMCX3	ARMCX3	-	chrX:101623128-101627841	q1	q2	OK	7.60203	3.03415	-1.32509	-7.23219	5e-05	0.000111682
ARNT	ARNT	-	chr1:150809703-150876768	q1	q2	OK	0.943231	0.706129	-0.417679	-2.46231	5e-05	0.000111682
ARPC4	ARPC4	-	chr3:9779962-9836356	q1	q2	OK	4.14585	5.74541	0.470743	2.29379	5e-05	0.000111682
ARPC5	ARPC5	-	chr1:183626191-183635941	q1	q2	OK	14.1399	32.4225	1.19723	7.50959	5e-05	0.000111682
ARRDC3	ARRDC3	-	chr5:91368630-91420715	q1	q2	OK	14.5118	6.06738	-1.25808	-6.96459	5e-05	0.000111682
ARRDC3-AS1	ARRDC3-AS1	-	chr5:91368630-91420715	q1	q2	OK	0.922964	0.363765	-1.34327	-3.20532	5e-05	0.000111682
ARSA	ARSA	-	chr22:50622752-50628173	q1	q2	OK	1.54646	2.30421	0.575304	2.91471	5e-05	0.000111682
ASAP3	ASAP3	-	chr1:23428561-23484257	q1	q2	OK	0.396027	1.13022	1.51293	8.48512	5e-05	0.000111682
ASB1	ASB1	-	chr2:238426926-238452250	q1	q2	OK	0.616307	1.13244	0.877714	4.87847	5e-05	0.000111682
ASB6	ASB6	-	chr9:129608882-129642169	q1	q2	OK	7.56866	5.25006	-0.527704	-2.48084	5e-05	0.000111682
ASCL2	ASCL2	-	chr11:2268496-2270952	q1	q2	OK	5.81279	39.2415	2.75508	15.8769	5e-05	0.000111682
ASIC3	ASIC3	-	chr7:151048290-151052756	q1	q2	OK	0.828845	0.240103	-1.78745	-3.84394	5e-05	0.000111682
ASNS	ASNS	-	chr7:97852115-97972358	q1	q2	OK	1.36539	2.21801	0.699954	3.64267	5e-05	0.000111682
ASNSD1	ASNSD1	-	chr2:189661397-189670831	q1	q2	OK	10.0936	4.59419	-1.13556	-6.72435	5e-05	0.000111682
ASPSCR1	ASPSCR1	-	chr17:81977544-82017406	q1	q2	OK	0.882126	1.35062	0.614566	3.50798	5e-05	0.000111682
ATAD1	ATAD1	-	chr10:87751510-87818231	q1	q2	OK	1.03069	0.702081	-0.553899	-3.27122	5e-05	0.000111682
ATAD2	ATAD2	-	chr8:123319849-123396465	q1	q2	OK	0.931307	0.663946	-0.488191	-2.89952	5e-05	0.000111682
ATF3	ATF3	-	chr1:212565332-212620777	q1	q2	OK	45.6833	8.86715	-2.36512	-13.3794	5e-05	0.000111682
ATF4	ATF4	-	chr22:39520557-39522686	q1	q2	OK	203.006	113.528	-0.838476	-5.2914	5e-05	0.000111682
ATF6	ATF6	-	chr1:161766242-161964070	q1	q2	OK	1.00719	0.675259	-0.576827	-3.60475	5e-05	0.000111682
ATF6B	ATF6B	-	chr6_GL000254v2_alt:3457286-3470260	q1	q2	OK	3.69362	2.63295	-0.488353	-2.79318	5e-05	0.000111682
ATG101	ATG101	-	chr12:52069972-52077495	q1	q2	OK	7.60944	3.96965	-0.938777	-5.341	5e-05	0.000111682
ATG13	ATG13	-	chr11:46617274-46676018	q1	q2	OK	1.43134	0.754689	-0.923408	-5.47562	5e-05	0.000111682
ATG2A	ATG2A	-	chr11:64894530-64917250	q1	q2	OK	1.95514	1.09133	-0.841184	-4.69016	5e-05	0.000111682
ATG2B	ATG2B	-	chr14:96279200-96363401	q1	q2	OK	1.43398	0.459543	-1.64176	-9.74768	5e-05	0.000111682
ATG3	ATG3	-	chr3:112532505-112585577	q1	q2	OK	1.98696	1.20001	-0.727525	-2.89843	5e-05	0.000111682
ATG9A	ATG9A	-	chr2:219219378-219229688	q1	q2	OK	6.22532	3.97059	-0.648794	-3.78995	5e-05	0.000111682
ATG9B	ATG9B	-	chr7:150991054-151024499	q1	q2	OK	3.93909	1.15385	-1.7714	-6.08454	5e-05	0.000111682
ATP11A	ATP11A	-	chr13:112690327-112887168	q1	q2	OK	0.929799	0.333665	-1.47852	-9.03984	5e-05	0.000111682
ATP13A2	ATP13A2	-	chr1:16985956-17011972	q1	q2	OK	2.00769	1.24075	-0.694329	-3.97266	5e-05	0.000111682
ATP13A3	ATP13A3	-	chr3:194402672-194468239	q1	q2	OK	6.37831	3.85532	-0.726323	-4.59269	5e-05	0.000111682
ATP1A1	ATP1A1	-	chr1:116373171-116418622	q1	q2	OK	28.8648	15.105	-0.934287	-4.69049	5e-05	0.000111682
ATP1A1-AS1	ATP1A1-AS1	-	chr1:116373171-116418622	q1	q2	OK	13.8916	7.06478	-0.975492	-3.62049	5e-05	0.000111682
ATP1A4	ATP1A4	-	chr1:160151560-160186977	q1	q2	OK	1.58265	0.828579	-0.933632	-4.70124	5e-05	0.000111682
ATP1B1	ATP1B1	-	chr1:169106707-169460669	q1	q2	OK	0.98303	0.532627	-0.88411	-2.83192	5e-05	0.000111682
ATP1B3	ATP1B3	-	chr3:141876590-141926548	q1	q2	OK	4.80963	1.84051	-1.38582	-8.59954	5e-05	0.000111682
ATP2B4	ATP2B4	-	chr1:203626785-203744081	q1	q2	OK	4.92719	1.5611	-1.6582	-10.4383	5e-05	0.000111682
ATP2C2-AS1	ATP2C2-AS1	-	chr16:84368521-84467361	q1	q2	OK	1.19064	0.424024	-1.48952	-4.27342	5e-05	0.000111682
ATP5MG	ATP5MG	-	chr11:118359579-118418815	q1	q2	OK	12.3367	19.2893	0.64484	2.51566	5e-05	0.000111682
ATP6AP1	ATP6AP1	-	chrX:154428630-154436517	q1	q2	OK	19.8795	14.0696	-0.498702	-3.09508	5e-05	0.000111682
ATP6V0B	ATP6V0B	-	chr1:43974646-43978300	q1	q2	OK	26.293	18.427	-0.512858	-3.09785	5e-05	0.000111682
ATP6V0C	ATP6V0C	-	chr16:2513724-2520223	q1	q2	OK	7.33819	3.57918	-1.0358	-5.82195	5e-05	0.000111682
ATP6V0D1	ATP6V0D1	-	chr16:67438012-67481186	q1	q2	OK	1.81629	1.05793	-0.779743	-4.61758	5e-05	0.000111682
ATP6V0E2	ATP6V0E2	-	chr7:149867692-149880712	q1	q2	OK	2.22697	2.96563	0.413253	2.25501	5e-05	0.000111682
ATP6V1A	ATP6V1A	-	chr3:113747017-113812058	q1	q2	OK	2.03249	1.48014	-0.457513	-2.82338	5e-05	0.000111682
ATP6V1B1	ATP6V1B1	-	chr2:70935866-70965431	q1	q2	OK	0.589947	1.08515	0.879236	4.94235	5e-05	0.000111682
ATP6V1E1	ATP6V1E1	-	chr22:17592134-17628822	q1	q2	OK	0.898093	1.38875	0.628849	3.59845	5e-05	0.000111682
ATP6V1F	ATP6V1F	-	chr7:128862801-128865849	q1	q2	OK	23.56	14.9652	-0.654721	-3.84315	5e-05	0.000111682
ATP7B	ATP7B	-	chr13:51932669-52011494	q1	q2	OK	0.624712	1.41384	1.17835	7.07064	5e-05	0.000111682
ATRIP	ATRIP	-	chr3:48446708-48467645	q1	q2	OK	0.669635	0.933051	0.478581	2.47235	5e-05	0.000111682
ATXN2L	ATXN2L	-	chr16:28823046-28837237	q1	q2	OK	5.23273	2.60928	-1.00391	-5.80418	5e-05	0.000111682
ATXN7L2	ATXN7L2	-	chr1:109483903-109492798	q1	q2	OK	0.887763	0.576671	-0.622425	-2.59514	5e-05	0.000111682
ATXN7L3	ATXN7L3	-	chr17:44186949-44198161	q1	q2	OK	13.9899	9.67253	-0.532425	-2.73506	5e-05	0.000111682
AUP1	AUP1	-	chr2:74526646-74557551	q1	q2	OK	50.848	31.3355	-0.698392	-3.4034	5e-05	0.000111682
AURKA	AURKA	-	chr20:56369387-56392337	q1	q2	OK	5.82922	3.08118	-0.91982	-5.62207	5e-05	0.000111682
AVPI1	AVPI1	-	chr10:97677422-97687258	q1	q2	OK	16.1297	2.33198	-2.79009	-15.9901	5e-05	0.000111682
AXIN2	AXIN2	-	chr17:65528563-65561622	q1	q2	OK	3.27018	0.948993	-1.7849	-10.4316	5e-05	0.000111682
B2M	B2M	-	chr15_KI270849v1_alt:34834-41507	q1	q2	OK	24.5756	73.3993	1.57854	9.92153	5e-05	0.000111682
B3GALNT2	B3GALNT2	-	chr1:235367358-235504481	q1	q2	OK	2.36627	1.51995	-0.638591	-3.13146	5e-05	0.000111682
B3GNT10	B3GNT10	-	chr9:120793494-120801728	q1	q2	OK	0.532509	0.857348	0.687074	2.7125	5e-05	0.000111682
B3GNT2	B3GNT2	-	chr2:62196125-62224731	q1	q2	OK	4.83878	6.62013	0.452217	2.46865	5e-05	0.000111682
B3GNT3	B3GNT3	-	chr19:17795108-17813576	q1	q2	OK	0.957828	3.01076	1.65229	9.66706	5e-05	0.000111682
B3GNT5	B3GNT5	-	chr3:183178002-183428269	q1	q2	OK	4.71591	0.800542	-2.55849	-10.0507	5e-05	0.000111682
B4GALT1	B4GALT1	-	chr9:33110639-33179983	q1	q2	OK	10.5719	4.0026	-1.40122	-8.36181	5e-05	0.000111682
B4GALT1-AS1	B4GALT1-AS1	-	chr9:33110639-33179983	q1	q2	OK	5.09696	2.07982	-1.29318	-2.55995	5e-05	0.000111682
B4GALT2	B4GALT2	-	chr1:43979200-43991171	q1	q2	OK	2.55225	5.23498	1.03641	5.87912	5e-05	0.000111682
B4GALT5	B4GALT5	-	chr20:49632944-49713884	q1	q2	OK	1.35835	2.19917	0.695102	4.32503	5e-05	0.000111682
B4GALT7	B4GALT7	-	chr5:177600116-177610345	q1	q2	OK	4.50038	6.47602	0.525059	3.09204	5e-05	0.000111682
BACH1	BACH1	-	chr21:29298793-29361896	q1	q2	OK	1.8467	0.956673	-0.94885	-5.62736	5e-05	0.000111682
BAG1	BAG1	-	chr9:33252469-33264761	q1	q2	OK	3.3243	1.08396	-1.61673	-9.05243	5e-05	0.000111682
BAG2	BAG2	-	chr6:57172304-57185214	q1	q2	OK	0.567578	1.22477	1.10962	5.56409	5e-05	0.000111682
BAG6	BAG6	-	chr6_GL000256v2_alt:2938302-2957487	q1	q2	OK	13.8564	9.30886	-0.573879	-3.45786	5e-05	0.000111682
BAHD1	BAHD1	-	chr15:40439719-40468242	q1	q2	OK	1.59102	2.23244	0.488671	2.87793	5e-05	0.000111682
BAIAP2	BAIAP2	-	chr17:81035145-81183164	q1	q2	OK	1.01743	0.376311	-1.43494	-7.7877	5e-05	0.000111682
BAMBI	BAMBI	-	chr10:28677493-28682939	q1	q2	OK	3.55484	2.53126	-0.48993	-2.79569	5e-05	0.000111682
BASP1	BASP1	-	chr5:17130026-17276845	q1	q2	OK	27.0685	4.28796	-2.65825	-16.5529	5e-05	0.000111682
BAX	BAX	-	chr19:48954858-48961798	q1	q2	OK	8.55679	12.7617	0.576681	3.46161	5e-05	0.000111682
BAZ2A	BAZ2A	-	chr12:56521823-56636379	q1	q2	OK	4.39788	1.95877	-1.16686	-5.98405	5e-05	0.000111682
BCAM	BCAM	-	chr19:44809057-44821421	q1	q2	OK	4.18942	7.13559	0.768282	4.58267	5e-05	0.000111682
BCAP31	BCAP31	-	chrX:153700490-153724746	q1	q2	OK	7.34972	5.12022	-0.521483	-3.24363	5e-05	0.000111682
BCAR1	BCAR1	-	chr16:75226381-75268053	q1	q2	OK	12.9191	6.25222	-1.04706	-5.83807	5e-05	0.000111682
BCAR3	BCAR3	-	chr1:93561739-93847150	q1	q2	OK	1.02066	1.80882	0.825548	3.70411	5e-05	0.000111682
BCAR4	BCAR4	-	chr16:11819833-11828832	q1	q2	OK	4.00668	1.44127	-1.47506	-8.166	5e-05	0.000111682
BCAT1	BCAT1	-	chr12:24810022-24949459	q1	q2	OK	0.572108	1.02683	0.843843	5.08344	5e-05	0.000111682
BCAT2	BCAT2	-	chr19:48795060-48811063	q1	q2	OK	1.18687	2.03107	0.77508	4.45095	5e-05	0.000111682
BCKDHA	BCKDHA	-	chr19:41397787-41425005	q1	q2	OK	1.15458	0.627695	-0.87923	-4.98193	5e-05	0.000111682
BCL2	BCL2	-	chr18:63123344-63319380	q1	q2	OK	11.7635	2.57573	-2.19126	-6.63872	5e-05	0.000111682
BCL2L13	BCL2L13	-	chr22:17638582-17730855	q1	q2	OK	1.69665	2.64406	0.640062	3.45912	5e-05	0.000111682
BCL7C	BCL7C	-	chr16:30834039-30895218	q1	q2	OK	2.37031	4.1684	0.814419	2.9168	5e-05	0.000111682
BCL9L	BCL9L	-	chr11:118883764-118910904	q1	q2	OK	11.6436	2.87509	-2.01786	-12.0152	5e-05	0.000111682
BET1L	BET1L	-	chr11:202922-207422	q1	q2	OK	10.7759	5.6652	-0.927609	-5.18669	5e-05	0.000111682
BEX2	BEX2	-	chrX:103309344-103311046	q1	q2	OK	11.3892	17.2213	0.596531	3.28649	5e-05	0.000111682
BEX3	BEX3	-	chrX:103376321-103378164	q1	q2	OK	129.213	240.69	0.897421	5.40608	5e-05	0.000111682
BGN	BGN	-	chrX:153447663-153509554	q1	q2	OK	2.33823	0.196894	-3.56992	-7.3071	5e-05	0.000111682
BHLHA15	BHLHA15	-	chr7:98212252-98212959	q1	q2	OK	19.7633	1.47255	-3.74643	-7.23289	5e-05	0.000111682
BHLHE40	BHLHE40	-	chr3:4896807-4985180	q1	q2	OK	25.3913	4.96066	-2.35573	-12.1347	5e-05	0.000111682
BICD2	BICD2	-	chr9:92711361-92764801	q1	q2	OK	3.41443	1.91202	-0.836544	-5.19589	5e-05	0.000111682
BIN2	BIN2	-	chr12:51281036-51324680	q1	q2	OK	0.980079	0.486377	-1.01082	-5.79705	5e-05	0.000111682
BIRC7	BIRC7	-	chr20:63235881-63240507	q1	q2	OK	0.189604	1.81911	3.26217	6.7501	5e-05	0.000111682
BLCAP	BLCAP	-	chr20:37517415-37527931	q1	q2	OK	21.4738	28.5774	0.412295	2.36252	5e-05	0.000111682
BLOC1S2	BLOC1S2	-	chr10:100273276-100286712	q1	q2	OK	0.740061	1.66599	1.17067	6.23536	5e-05	0.000111682
BLOC1S3	BLOC1S3	-	chr19:45178743-45181801	q1	q2	OK	5.85652	2.85178	-1.03818	-5.47737	5e-05	0.000111682
BMF	BMF	-	chr15:40087889-40108884	q1	q2	OK	0.26634	0.963744	1.85538	8.20976	5e-05	0.000111682
BMS1	BMS1	-	chr10:42782504-42834937	q1	q2	OK	1.25266	0.929921	-0.429815	-2.53911	5e-05	0.000111682
BNIP2	BNIP2	-	chr15:59659144-59689534	q1	q2	OK	1.83826	1.27141	-0.531912	-3.08538	5e-05	0.000111682
BNIP3	BNIP3	-	chr10:131967681-131982013	q1	q2	OK	3.26457	1.48855	-1.13298	-6.54675	5e-05	0.000111682
BNIP3L	BNIP3L	-	chr8:26383005-26413129	q1	q2	OK	2.72384	1.64859	-0.724405	-4.18615	5e-05	0.000111682
BOD1	BOD1	-	chr5:173607143-173616663	q1	q2	OK	6.86978	9.59224	0.481604	2.90833	5e-05	0.000111682
BOD1L1	BOD1L1	-	chr4:13568740-13627704	q1	q2	OK	1.25147	0.8922	-0.488186	-2.90762	5e-05	0.000111682
BOLA3	BOLA3	-	chr2:74135399-74147912	q1	q2	OK	0.980805	1.41953	0.533378	3.02065	5e-05	0.000111682
BORCS6	BORCS6	-	chr17:8188331-8190246	q1	q2	OK	8.62625	13.007	0.592479	3.31985	5e-05	0.000111682
BPGM	BPGM	-	chr7:134646777-134679815	q1	q2	OK	3.17996	1.11117	-1.51693	-8.94558	5e-05	0.000111682
BPNT1	BPNT1	-	chr1:220057480-220089853	q1	q2	OK	2.15759	1.58226	-0.447431	-2.64829	5e-05	0.000111682
BRD1	BRD1	-	chr22:49773276-49827927	q1	q2	OK	1.03953	0.690769	-0.589656	-3.37948	5e-05	0.000111682
BRD2	BRD2	-	chr6_GL000256v2_alt:4367905-4430762	q1	q2	OK	56.9737	17.0673	-1.73906	-10.8787	5e-05	0.000111682
BRD4	BRD4	-	chr19:15237488-15332543	q1	q2	OK	1.43683	0.984085	-0.546039	-3.03915	5e-05	0.000111682
BRD8	BRD8	-	chr5:138139768-138178669	q1	q2	OK	2.70623	2.02447	-0.418741	-2.45431	5e-05	0.000111682
BRI3BP	BRI3BP	-	chr12:124993646-125027423	q1	q2	OK	1.24982	0.827468	-0.594948	-2.79022	5e-05	0.000111682
BRIX1	BRIX1	-	chr5:34915713-34925682	q1	q2	OK	10.0843	6.39775	-0.656478	-3.97032	5e-05	0.000111682
BROX	BROX	-	chr1:222712551-222735196	q1	q2	OK	18.5335	9.45896	-0.970381	-2.4466	5e-05	0.000111682
BRWD1	BRWD1	-	chr21:39185476-39313786	q1	q2	OK	1.34477	0.811072	-0.729452	-4.5198	5e-05	0.000111682
BSDC1	BSDC1	-	chr1:32364631-32394461	q1	q2	OK	2.05415	1.52741	-0.427448	-2.50842	5e-05	0.000111682
BSPRY	BSPRY	-	chr9:113349530-113371233	q1	q2	OK	1.29296	0.87646	-0.560913	-3.1936	5e-05	0.000111682
BTBD2	BTBD2	-	chr19:1985446-2015703	q1	q2	OK	0.89437	1.37521	0.620709	3.47876	5e-05	0.000111682
BTG1	BTG1	-	chr12:91984974-92145897	q1	q2	OK	67.5744	7.26575	-3.21729	-18.9943	5e-05	0.000111682
BTG2	BTG2	-	chr1:203305534-203309601	q1	q2	OK	7.21226	13.1935	0.871308	4.93914	5e-05	0.000111682
BTG3	BTG3	-	chr21_KI270873v1_alt:446-10410	q1	q2	OK	0.965254	0.608985	-0.664502	-3.02298	5e-05	0.000111682
BUB1B	BUB1B	-	chr15:40161007-40277487	q1	q2	OK	0.580844	1.02911	0.825174	3.87922	5e-05	0.000111682
BYSL	BYSL	-	chr6:41921225-41933046	q1	q2	OK	3.63707	1.60078	-1.184	-6.89426	5e-05	0.000111682
BZW2	BZW2	-	chr7:16646132-16706523	q1	q2	OK	4.29695	1.80748	-1.24933	-7.78458	5e-05	0.000111682
C10orf95	C10orf95	-	chr10:102449815-102456293	q1	q2	OK	12.8006	5.77005	-1.14956	-3.64007	5e-05	0.000111682
C11orf1	C11orf1	-	chr11:111874054-111884073	q1	q2	OK	1.61438	2.63895	0.708984	3.11091	5e-05	0.000111682
C11orf24	C11orf24	-	chr11:68261333-68272001	q1	q2	OK	2.35413	1.53769	-0.614425	-3.39723	5e-05	0.000111682
C11orf52	C11orf52	-	chr11:111908618-111926871	q1	q2	OK	2.39797	1.44238	-0.733361	-3.39518	5e-05	0.000111682
C11orf54	C11orf54	-	chr11:93741592-93763102	q1	q2	OK	0.78357	1.03282	0.398458	2.23833	5e-05	0.000111682
C11orf68	C11orf68	-	chr11:65916810-65919060	q1	q2	OK	7.60296	3.23162	-1.23431	-6.03929	5e-05	0.000111682
C11orf84	C11orf84	-	chr11:63813372-63827718	q1	q2	OK	0.470412	0.834164	0.826408	4.04049	5e-05	0.000111682
C15orf39	C15orf39	-	chr15:75201878-75212169	q1	q2	OK	5.07172	2.25582	-1.16882	-6.50951	5e-05	0.000111682
C15orf48	C15orf48	-	chr15:45430527-45433449	q1	q2	OK	4.18932	0.22736	-4.20366	-7.06161	5e-05	0.000111682
C16orf72	C16orf72	-	chr16:9091678-9119698	q1	q2	OK	7.63944	4.88001	-0.646584	-4.04631	5e-05	0.000111682
C16orf74	C16orf74	-	chr16:85707516-85751083	q1	q2	OK	1.26518	0.451702	-1.48589	-8.82948	5e-05	0.000111682
C19orf24	C19orf24	-	chr19:1275519-1279244	q1	q2	OK	7.65503	5.06065	-0.597085	-3.36915	5e-05	0.000111682
C19orf25	C19orf25	-	chr19:1450147-1479229	q1	q2	OK	3.71375	5.82106	0.648404	2.69114	5e-05	0.000111682
C19orf71	C19orf71	-	chr19:3539155-3544030	q1	q2	OK	8.59035	3.37909	-1.34608	-7.62065	5e-05	0.000111682
C1GALT1C1	C1GALT1C1	-	chrX:120625672-120630150	q1	q2	OK	2.7629	4.35337	0.65595	3.74584	5e-05	0.000111682
C1QBP	C1QBP	-	chr17:5282261-5439151	q1	q2	OK	17.0273	29.6123	0.798348	3.45058	5e-05	0.000111682
C1QTNF6	C1QTNF6	-	chr22:37180164-37188290	q1	q2	OK	3.49909	10.4705	1.58128	9.10444	5e-05	0.000111682
C1orf106	C1orf106	-	chr1:200891497-200915736	q1	q2	OK	1.04841	2.93528	1.48529	8.51643	5e-05	0.000111682
C1orf115	C1orf115	-	chr1:220690284-220699157	q1	q2	OK	77.7887	15.7228	-2.30671	-14.4536	5e-05	0.000111682
C1orf43	C1orf43	-	chr1:154206699-154271510	q1	q2	OK	8.8134	5.57361	-0.661085	-2.64363	5e-05	0.000111682
C1orf61	C1orf61	-	chr1:156404250-156429548	q1	q2	OK	0.434885	1.15121	1.40444	7.23192	5e-05	0.000111682
C1orf74	C1orf74	-	chr1:209756030-209784730	q1	q2	OK	1.12586	2.1563	0.937527	4.08633	5e-05	0.000111682
C20orf27	C20orf27	-	chr20:3753497-3768388	q1	q2	OK	1.57888	2.47473	0.64837	3.6501	5e-05	0.000111682
C22orf46	C22orf46	-	chr22:41690541-41698136	q1	q2	OK	1.57675	1.06025	-0.57255	-2.92206	5e-05	0.000111682
C2CD2L	C2CD2L	-	chr11:119107348-119117124	q1	q2	OK	1.1617	0.739726	-0.651169	-3.20822	5e-05	0.000111682
C2orf72	C2orf72	-	chr2:231037564-231049712	q1	q2	OK	11.6192	6.68788	-0.796891	-4.89847	5e-05	0.000111682
C2orf74	C2orf74	-	chr2:61145066-61164829	q1	q2	OK	1.45952	3.07784	1.07642	3.63259	5e-05	0.000111682
C4orf19	C4orf19	-	chr4:37453928-37686377	q1	q2	OK	2.15592	0.624416	-1.78773	-3.58662	5e-05	0.000111682
C4orf3	C4orf3	-	chr4:119296417-119304445	q1	q2	OK	6.72375	4.65696	-0.529879	-3.04248	5e-05	0.000111682
C5orf15	C5orf15	-	chr5:133955505-133970223	q1	q2	OK	2.88656	5.22798	0.856904	4.99669	5e-05	0.000111682
C5orf30	C5orf30	-	chr5:103258700-103278660	q1	q2	OK	0.988567	0.680884	-0.537929	-2.97427	5e-05	0.000111682
C5orf38	C5orf38	-	chr5:2752129-2755397	q1	q2	OK	7.27498	14.0529	0.949855	5.35465	5e-05	0.000111682
C6orf106	C6orf106	-	chr6:34587278-34697471	q1	q2	OK	0.942914	0.577027	-0.708486	-4.08411	5e-05	0.000111682
C6orf132	C6orf132	-	chr6:42101117-42142977	q1	q2	OK	0.363021	1.05693	1.54176	8.73051	5e-05	0.000111682
C6orf48	C6orf48	-	chr6_GL000255v2_alt:3090753-3095602	q1	q2	OK	6.84818	14.1506	1.04707	6.04292	5e-05	0.000111682
C7orf26	C7orf26	-	chr7:6590019-6608726	q1	q2	OK	1.14632	0.703321	-0.704752	-3.85394	5e-05	0.000111682
C8G	C8G	-	chr9:136945244-136946974	q1	q2	OK	21.7456	2.37725	-3.19336	-12.7948	5e-05	0.000111682
C8orf31	C8orf31	-	chr8_KI270817v1_alt:29495-44591	q1	q2	OK	0.376855	1.40478	1.89826	8.86066	5e-05	0.000111682
C8orf58	C8orf58	-	chr8:22599599-22604149	q1	q2	OK	2.49853	1.82644	-0.452044	-2.35003	5e-05	0.000111682
C9orf16	C9orf16	-	chr9:128160258-128163928	q1	q2	OK	14.4941	21.4036	0.562391	3.34238	5e-05	0.000111682
C9orf40	C9orf40	-	chr9:74946581-74952886	q1	q2	OK	17.9868	13.1793	-0.448657	-2.74342	5e-05	0.000111682
C9orf64	C9orf64	-	chr9:83938310-83956986	q1	q2	OK	1.05313	1.38612	0.396374	2.24979	5e-05	0.000111682
CA2	CA2	-	chr8:85438825-85481492	q1	q2	OK	0.365532	1.15972	1.66571	6.56035	5e-05	0.000111682
CABLES2	CABLES2	-	chr20:62388628-62407283	q1	q2	OK	0.890706	0.263825	-1.75537	-7.72936	5e-05	0.000111682
CACFD1	CACFD1	-	chr9:133459963-133470787	q1	q2	OK	2.28304	3.59914	0.656698	3.63387	5e-05	0.000111682
CACUL1	CACUL1	-	chr10:118680980-118755246	q1	q2	OK	1.24043	0.674221	-0.879548	-5.25915	5e-05	0.000111682
CALCOCO2	CALCOCO2	-	chr17:48830986-48865245	q1	q2	OK	1.20757	2.16777	0.84411	4.96498	5e-05	0.000111682
CALHM2	CALHM2	-	chr10:103446784-103452405	q1	q2	OK	4.00177	2.5168	-0.669047	-3.70151	5e-05	0.000111682
CALM2	CALM2	-	chr2:47160080-47176936	q1	q2	OK	11.4304	18.1491	0.667021	4.19482	5e-05	0.000111682
CALR	CALR	-	chr19:12938598-12944490	q1	q2	OK	328.32	77.0889	-2.09051	-12.9698	5e-05	0.000111682
CALU	CALU	-	chr7:128739290-128775790	q1	q2	OK	10.0283	6.5445	-0.615728	-3.86895	5e-05	0.000111682
CAMLG	CAMLG	-	chr5:134738478-134752160	q1	q2	OK	1.53229	1.02238	-0.583749	-3.24583	5e-05	0.000111682
CAMSAP2	CAMSAP2	-	chr1:200739556-200860707	q1	q2	OK	2.84937	0.773935	-1.88036	-11.7023	5e-05	0.000111682
CANT1	CANT1	-	chr17:78991714-79009817	q1	q2	OK	2.44052	1.69826	-0.523131	-2.96215	5e-05	0.000111682
CANX	CANX	-	chr5:179698927-179731638	q1	q2	OK	61.1885	34.3092	-0.834664	-5.12949	5e-05	0.000111682
CAPG	CAPG	-	chr2:85394746-85414074	q1	q2	OK	1.82211	2.53585	0.476859	2.6714	5e-05	0.000111682
CAPN1	CAPN1	-	chr11:65179869-65212006	q1	q2	OK	4.04477	6.78395	0.746067	4.61589	5e-05	0.000111682
CAPN7	CAPN7	-	chr3:15206224-15252916	q1	q2	OK	1.00455	0.697768	-0.525733	-2.99557	5e-05	0.000111682
CARD19	CARD19	-	chr9:93096121-93113295	q1	q2	OK	0.705637	1.16121	0.718625	4.14729	5e-05	0.000111682
CARD9	CARD9	-	chr9:136363954-136373681	q1	q2	OK	0.97218	1.77891	0.871701	4.7748	5e-05	0.000111682
CASC10	CASC10	-	chr10:21494490-21497284	q1	q2	OK	2.07597	4.47149	1.10697	4.93312	5e-05	0.000111682
CASC3	CASC3	-	chr17:40140252-40172178	q1	q2	OK	2.6666	1.39954	-0.930046	-5.51561	5e-05	0.000111682
CASP3	CASP3	-	chr4:184627694-184649475	q1	q2	OK	1.27921	2.02166	0.660291	3.71159	5e-05	0.000111682
CASP4	CASP4	-	chr11:104942865-104968598	q1	q2	OK	2.02397	1.37556	-0.557177	-3.14588	5e-05	0.000111682
CASP7	CASP7	-	chr10:113679160-113730909	q1	q2	OK	0.483665	0.883115	0.868593	4.55975	5e-05	0.000111682
CAST	CAST	-	chr5:96662035-96814145	q1	q2	OK	1.12932	1.94449	0.783933	2.89826	5e-05	0.000111682
CASTOR1	CASTOR1	-	chr22:30285116-30289627	q1	q2	OK	9.09395	4.59016	-0.986363	-5.60355	5e-05	0.000111682
CAT	CAT	-	chr11:34438923-34472060	q1	q2	OK	0.594598	1.04608	0.815008	4.72691	5e-05	0.000111682
CAV1	CAV1	-	chr7:116524783-116561185	q1	q2	OK	1.33208	0.869898	-0.614765	-3.46983	5e-05	0.000111682
CBFB	CBFB	-	chr16:67029145-67101055	q1	q2	OK	0.824852	1.10403	0.420573	2.52318	5e-05	0.000111682
CBL	CBL	-	chr11:119206274-119308149	q1	q2	OK	1.22206	0.710965	-0.78146	-4.7741	5e-05	0.000111682
CBLC	CBLC	-	chr19:44777867-44800646	q1	q2	OK	0.417446	0.836335	1.00249	5.59134	5e-05	0.000111682
CBX2	CBX2	-	chr17:79778176-79787650	q1	q2	OK	1.96609	3.08779	0.651244	3.68379	5e-05	0.000111682
CBX4	CBX4	-	chr17:79833154-79839414	q1	q2	OK	6.33218	9.89701	0.644291	3.74302	5e-05	0.000111682
CC2D1A	CC2D1A	-	chr19:13882346-13930880	q1	q2	OK	1.05912	0.534355	-0.986992	-4.85412	5e-05	0.000111682
CC2D1B	CC2D1B	-	chr1:52350591-52366205	q1	q2	OK	4.02642	3.02295	-0.413541	-2.43399	5e-05	0.000111682
CCDC117	CCDC117	-	chr22:28772672-28789301	q1	q2	OK	3.14594	1.80069	-0.80494	-4.58173	5e-05	0.000111682
CCDC124	CCDC124	-	chr19:17933013-17943985	q1	q2	OK	4.462	2.9164	-0.613502	-3.44148	5e-05	0.000111682
CCDC127	CCDC127	-	chr5:204758-218182	q1	q2	OK	2.16352	1.21171	-0.836335	-4.67296	5e-05	0.000111682
CCDC130	CCDC130	-	chr19:13731758-13763298	q1	q2	OK	1.58144	0.808865	-0.967265	-5.18103	5e-05	0.000111682
CCDC186	CCDC186	-	chr10:114120860-114174220	q1	q2	OK	1.14876	0.624771	-0.878675	-5.05323	5e-05	0.000111682
CCDC47	CCDC47	-	chr17:63745248-63773728	q1	q2	OK	3.67284	2.19808	-0.740653	-4.48102	5e-05	0.000111682
CCDC51	CCDC51	-	chr3:48432168-48440119	q1	q2	OK	2.01383	4.91476	1.28718	7.2845	5e-05	0.000111682
CCDC8	CCDC8	-	chr19:46410327-46413662	q1	q2	OK	4.46661	9.46851	1.08396	5.94582	5e-05	0.000111682
CCDC85B	CCDC85B	-	chr11:65890402-65891635	q1	q2	OK	47.5526	17.1772	-1.46903	-8.54342	5e-05	0.000111682
CCDC9	CCDC9	-	chr19:47256472-47271953	q1	q2	OK	1.20708	0.517202	-1.22273	-6.46824	5e-05	0.000111682
CCDC94	CCDC94	-	chr19:4247068-4269093	q1	q2	OK	1.65249	1.0287	-0.68382	-3.7518	5e-05	0.000111682
CCDC97	CCDC97	-	chr19:41310161-41324883	q1	q2	OK	6.47281	1.42332	-2.18514	-12.8904	5e-05	0.000111682
CCNB1	CCNB1	-	chr5:69167008-69178243	q1	q2	OK	24.3388	46.0991	0.921477	5.82552	5e-05	0.000111682
CCNB1IP1	CCNB1IP1	-	chr14:20311366-20333312	q1	q2	OK	1.76169	3.27212	0.893268	5.13772	5e-05	0.000111682
CCND1	CCND1	-	chr11:69641103-69654474	q1	q2	OK	8.54318	11.2313	0.394676	2.44957	5e-05	0.000111682
CCND3	CCND3	-	chr6:41934931-42048894	q1	q2	OK	51.9315	26.2067	-0.986674	-6.17571	5e-05	0.000111682
CCNDBP1	CCNDBP1	-	chr15:43185266-43197177	q1	q2	OK	2.77088	1.63484	-0.761198	-4.39233	5e-05	0.000111682
CCNE1	CCNE1	-	chr19:29811992-29824317	q1	q2	OK	34.6292	15.3208	-1.1765	-7.41718	5e-05	0.000111682
CCNG1	CCNG1	-	chr5:163437569-163445016	q1	q2	OK	15.142	37.3801	1.30371	8.13301	5e-05	0.000111682
CCNG2	CCNG2	-	chr4:77157202-77170060	q1	q2	OK	0.818357	1.56565	0.935962	5.38453	5e-05	0.000111682
CCNO	CCNO	-	chr5:55231151-55233717	q1	q2	OK	3.82575	5.8342	0.608794	3.13972	5e-05	0.000111682
CCNQ	CCNQ	-	chrX:153587923-153599177	q1	q2	OK	2.75728	1.87357	-0.557457	-3.14126	5e-05	0.000111682
CCNT2	CCNT2	-	chr2:134918820-134959345	q1	q2	OK	2.22159	1.52965	-0.538393	-3.2456	5e-05	0.000111682
CCPG1	CCPG1	-	chr15:55317182-55508234	q1	q2	OK	1.01982	0.59105	-0.78697	-3.79384	5e-05	0.000111682
CCR10	CCR10	-	chr17:42679400-42681827	q1	q2	OK	1.19964	2.49652	1.05732	3.39542	5e-05	0.000111682
CCR7	CCR7	-	chr17:40553768-40565484	q1	q2	OK	2.54802	0.67545	-1.91545	-7.99754	5e-05	0.000111682
CCSAP	CCSAP	-	chr1:229321003-229342941	q1	q2	OK	45.6353	11.0607	-2.04471	-12.8362	5e-05	0.000111682
CCT6A	CCT6A	-	chr7:56051683-56063989	q1	q2	OK	14.1417	9.99652	-0.500459	-3.11767	5e-05	0.000111682
CD151	CD151	-	chr11:832950-838835	q1	q2	OK	12.5099	21.2933	0.767332	4.68421	5e-05	0.000111682
CD24	CD24	-	chr6:106969829-106976855	q1	q2	OK	10.7282	17.7642	0.727563	4.22665	5e-05	0.000111682
CD276	CD276	-	chr15:73684279-73714518	q1	q2	OK	2.00996	4.2926	1.09468	6.64758	5e-05	0.000111682
CD320	CD320	-	chr19:8302125-8308356	q1	q2	OK	13.1982	8.00078	-0.722126	-4.27468	5e-05	0.000111682
CD55	CD55	-	chr1:207321470-207360966	q1	q2	OK	12.2675	7.54255	-0.701712	-4.11036	5e-05	0.000111682
CD59	CD59	-	chr11:33703008-33736479	q1	q2	OK	10.2729	2.63858	-1.96101	-11.8698	5e-05	0.000111682
CD63	CD63	-	chr12:55725441-55729673	q1	q2	OK	102.756	49.4117	-1.05629	-6.54828	5e-05	0.000111682
CD81	CD81	-	chr11:2328747-2397419	q1	q2	OK	2.53151	3.74666	0.565605	3.18406	5e-05	0.000111682
CDAN1	CDAN1	-	chr15:42723542-42737128	q1	q2	OK	1.88537	1.2543	-0.587969	-3.27568	5e-05	0.000111682
CDC14B	CDC14B	-	chr9:96500106-96619830	q1	q2	OK	0.878185	0.548133	-0.68	-3.75937	5e-05	0.000111682
CDC42	CDC42	-	chr1:22052625-22092943	q1	q2	OK	2.60412	3.71778	0.513645	3.17794	5e-05	0.000111682
CDC42BPB	CDC42BPB	-	chr14:102932377-103057405	q1	q2	OK	0.90224	0.598712	-0.591648	-3.60992	5e-05	0.000111682
CDC42BPG	CDC42BPG	-	chr11:64824188-64844569	q1	q2	OK	4.79026	3.15045	-0.604544	-3.65039	5e-05	0.000111682
CDC42EP1	CDC42EP1	-	chr22:37560462-37569403	q1	q2	OK	11.3852	5.07477	-1.16575	-6.94484	5e-05	0.000111682
CDC42EP3	CDC42EP3	-	chr2:37641880-37672535	q1	q2	OK	0.663322	1.00032	0.592681	3.3216	5e-05	0.000111682
CDC42EP5	CDC42EP5	-	chr19_GL949746v1_alt:371536-379704	q1	q2	OK	0.919603	2.91521	1.66452	8.35565	5e-05	0.000111682
CDC6	CDC6	-	chr17:40287892-40303161	q1	q2	OK	11.803	4.28884	-1.4605	-8.9405	5e-05	0.000111682
CDC7	CDC7	-	chr1:91500845-91525764	q1	q2	OK	0.603292	0.859405	0.510482	2.81981	5e-05	0.000111682
CDH1	CDH1	-	chr16:68737288-68835542	q1	q2	OK	7.23528	9.68058	0.420044	2.63359	5e-05	0.000111682
CDH24	CDH24	-	chr14:23047059-23057538	q1	q2	OK	0.402648	0.898897	1.15864	4.73999	5e-05	0.000111682
CDH5	CDH5	-	chr16:66366605-66404786	q1	q2	OK	17.0394	3.69758	-2.20422	-13.8105	5e-05	0.000111682
CDK12	CDK12	-	chr17:39461509-39534565	q1	q2	OK	2.35572	1.24567	-0.919244	-5.68988	5e-05	0.000111682
CDK4	CDK4	-	chr12:57744987-57752447	q1	q2	OK	17.2213	24.056	0.482202	2.73963	5e-05	0.000111682
CDK5R1	CDK5R1	-	chr17:32487085-32491253	q1	q2	OK	1.35539	0.731442	-0.889891	-2.95376	5e-05	0.000111682
CDK7	CDK7	-	chr5_GL339449v2_alt:17973-60596	q1	q2	OK	1.26996	2.49389	0.973611	5.84708	5e-05	0.000111682
CDK9	CDK9	-	chr9:127786024-127790773	q1	q2	OK	6.48543	4.60616	-0.493639	-2.71239	5e-05	0.000111682
CDKN1C	CDKN1C	-	chr11_KI270831v1_alt:115395-117975	q1	q2	OK	5.20315	3.58379	-0.537899	-2.82479	5e-05	0.000111682
CDKN2AIPNL	CDKN2AIPNL	-	chr5:134402063-134411907	q1	q2	OK	2.07655	3.10302	0.579487	3.24421	5e-05	0.000111682
CDT1	CDT1	-	chr16:88803776-88809258	q1	q2	OK	12.6904	9.79132	-0.37416	-2.21739	5e-05	0.000111682
CEBPA	CEBPA	-	chr19:33299932-33302564	q1	q2	OK	461.607	263.002	-0.811593	-5.08665	5e-05	0.000111682
CEBPA-AS1	CEBPA-AS1	-	chr19:33302819-33305057	q1	q2	OK	2.4387	4.08035	0.742579	3.15103	5e-05	0.000111682
CEBPB	CEBPB	-	chr20:50184601-50192691	q1	q2	OK	597.297	125.351	-2.25247	-10.1569	5e-05	0.000111682
CEBPB-AS1	CEBPB-AS1	-	chr20:50184601-50192691	q1	q2	OK	137.318	28.5637	-2.26527	-9.53611	5e-05	0.000111682
CELSR2	CELSR2	-	chr1:109250017-109275756	q1	q2	OK	1.25199	2.19095	0.807337	4.62828	5e-05	0.000111682
CENPA	CENPA	-	chr2:26786012-26794587	q1	q2	OK	1.89039	2.8326	0.583441	3.2044	5e-05	0.000111682
CENPBD1	CENPBD1	-	chr16:89969773-90000787	q1	q2	OK	3.65688	2.04418	-0.839088	-2.52892	5e-05	0.000111682
CENPF	CENPF	-	chr1:214603187-214664571	q1	q2	OK	4.1921	6.151	0.553148	3.4985	5e-05	0.000111682
CENPV	CENPV	-	chr17:16342532-16353498	q1	q2	OK	0.417946	0.915907	1.13188	4.80843	5e-05	0.000111682
CEP170B	CEP170B	-	chr14:104865311-104896770	q1	q2	OK	15.58	3.83726	-2.02155	-12.6373	5e-05	0.000111682
CEP250	CEP250	-	chr20:35455400-35511975	q1	q2	OK	0.501893	1.04131	1.05295	5.95838	5e-05	0.000111682
CEP350	CEP350	-	chr1:179954771-180114880	q1	q2	OK	1.37058	1.00585	-0.446383	-2.80318	5e-05	0.000111682
CEP68	CEP68	-	chr2:65056359-65130301	q1	q2	OK	5.39183	1.75931	-1.61577	-6.39601	5e-05	0.000111682
CEP85	CEP85	-	chr1:26234151-26278810	q1	q2	OK	51.6654	13.8363	-1.90074	-11.5906	5e-05	0.000111682
CETN3	CETN3	-	chr5:90393333-90409786	q1	q2	OK	0.622042	0.874045	0.490694	2.67906	5e-05	0.000111682
CFL1	CFL1	-	chr11:65854812-65858333	q1	q2	OK	179.321	112.406	-0.673828	-4.26155	5e-05	0.000111682
CGB1	CGB1	-	chr19:49035567-49036934	q1	q2	OK	3.43284	0.212979	-4.01062	-4.0671	5e-05	0.000111682
CGB7	CGB7	-	chr19:49054272-49055740	q1	q2	OK	38.0018	1.11517	-5.09073	-13.728	5e-05	0.000111682
CGN	CGN	-	chr1:151511384-151538691	q1	q2	OK	2.2943	1.18727	-0.950398	-5.48233	5e-05	0.000111682
CGREF1	CGREF1	-	chr2:27086741-27119127	q1	q2	OK	1.17944	0.111694	-3.40048	-9.36409	5e-05	0.000111682
CHAF1A	CHAF1A	-	chr19:4402661-4443397	q1	q2	OK	1.6124	1.14884	-0.489027	-2.88494	5e-05	0.000111682
CHAMP1	CHAMP1	-	chr13:114314333-114327328	q1	q2	OK	1.06694	0.678628	-0.652793	-3.45546	5e-05	0.000111682
CHCHD1	CHCHD1	-	chr10:73782048-73783648	q1	q2	OK	16.7327	11.4659	-0.545323	-3.00163	5e-05	0.000111682
CHCHD10	CHCHD10	-	chr22_KI270879v1_alt:446-4334	q1	q2	OK	6.87091	9.35848	0.445773	2.52759	5e-05	0.000111682
CHCHD4	CHCHD4	-	chr3:14112075-14124871	q1	q2	OK	0.670259	0.969552	0.532601	2.76416	5e-05	0.000111682
CHD3	CHD3	-	chr17:7856679-7912757	q1	q2	OK	1.49756	2.96302	0.984452	3.35743	5e-05	0.000111682
CHD8	CHD8	-	chr14:21385192-21437298	q1	q2	OK	3.23306	1.86328	-0.795058	-4.88451	5e-05	0.000111682
CHERP	CHERP	-	chr19:16496309-16542452	q1	q2	OK	1.7873	0.975227	-0.873969	-3.82642	5e-05	0.000111682
CHMP1A	CHMP1A	-	chr16:89644429-89670458	q1	q2	OK	10.8927	8.20192	-0.409327	-2.49288	5e-05	0.000111682
CHMP1B	CHMP1B	-	chr18:11689013-11908797	q1	q2	OK	34.3274	14.5497	-1.23837	-6.80791	5e-05	0.000111682
CHMP4B	CHMP4B	-	chr20:33811302-33854367	q1	q2	OK	0.867263	0.39074	-1.15026	-6.55413	5e-05	0.000111682
CHMP5	CHMP5	-	chr9:33264877-33282069	q1	q2	OK	1.84992	1.29765	-0.511555	-2.77855	5e-05	0.000111682
CHMP7	CHMP7	-	chr8:23243635-23262000	q1	q2	OK	1.58805	0.971236	-0.709361	-3.86392	5e-05	0.000111682
CHP1	CHP1	-	chr15:41231237-41281885	q1	q2	OK	1.98094	1.43912	-0.460995	-2.80518	5e-05	0.000111682
CHPF	CHPF	-	chr2:219538945-219550596	q1	q2	OK	104.08	48.7031	-1.09561	-6.73692	5e-05	0.000111682
CHPF2	CHPF2	-	chr7:151232487-151238827	q1	q2	OK	5.56644	7.55133	0.439975	2.51408	5e-05	0.000111682
CHRAC1	CHRAC1	-	chr8:140511296-140517153	q1	q2	OK	2.109	1.18703	-0.829204	-3.91091	5e-05	0.000111682
CHST12	CHST12	-	chr7:2403558-2434581	q1	q2	OK	1.08933	0.613578	-0.828126	-4.7776	5e-05	0.000111682
CHST14	CHST14	-	chr15:40470959-40473158	q1	q2	OK	5.96605	13.7737	1.20706	6.69125	5e-05	0.000111682
CHSY1	CHSY1	-	chr15:101175721-101251932	q1	q2	OK	2.54167	0.688903	-1.8834	-11.4353	5e-05	0.000111682
CHTF8	CHTF8	-	chr16:69105562-69132590	q1	q2	OK	6.52861	3.14135	-1.05539	-5.72009	5e-05	0.000111682
CHTOP	CHTOP	-	chr1:153618798-153646306	q1	q2	OK	7.42125	3.72093	-0.995999	-5.38165	5e-05	0.000111682
CHUK	CHUK	-	chr10:100188296-100229610	q1	q2	OK	0.824012	0.568032	-0.536693	-2.94335	5e-05	0.000111682
CISD3	CISD3	-	chr17_KI270857v1_alt:2765574-2783624	q1	q2	OK	1.77001	2.70666	0.612756	2.47226	5e-05	0.000111682
CITED2	CITED2	-	chr6:139372253-139374650	q1	q2	OK	275.975	129.996	-1.08607	-6.74334	5e-05	0.000111682
CITED4	CITED4	-	chr1:40861054-40862346	q1	q2	OK	9.467	18.7145	0.98318	5.65877	5e-05	0.000111682
CKAP5	CKAP5	-	chr11:46743532-46846308	q1	q2	OK	2.63371	1.2483	-1.07713	-6.74845	5e-05	0.000111682
CKMT1A	CKMT1A	-	chr15:43692784-43699222	q1	q2	OK	5.71956	0.477855	-3.58126	-11.7198	5e-05	0.000111682
CKMT1B	CKMT1B	-	chr15:43592855-43599406	q1	q2	OK	5.82827	0.569107	-3.3563	-12.3672	5e-05	0.000111682
CKMT2	CKMT2	-	chr5:81233318-81301569	q1	q2	OK	0.933949	0.212664	-2.13477	-7.61747	5e-05	0.000111682
CLCN3	CLCN3	-	chr4:169620519-169723187	q1	q2	OK	1.50285	0.687197	-1.12891	-6.31042	5e-05	0.000111682
CLCN5	CLCN5	-	chrX:49922613-50099235	q1	q2	OK	0.97579	1.58065	0.695871	3.74174	5e-05	0.000111682
CLCN7	CLCN7	-	chr16:1444931-1475084	q1	q2	OK	2.33091	1.10056	-1.08266	-6.27541	5e-05	0.000111682
CLDN23	CLDN23	-	chr8:8702154-8704107	q1	q2	OK	2.69281	8.01922	1.57435	6.77152	5e-05	0.000111682
CLDN4	CLDN4	-	chr7:73019729-77031104	q1	q2	OK	139.19	321.614	1.20828	3.2488	5e-05	0.000111682
CLDN6	CLDN6	-	chr16:3014710-3018187	q1	q2	OK	27.1438	57.2679	1.07711	6.66707	5e-05	0.000111682
CLEC11A	CLEC11A	-	chr19:50723346-50725724	q1	q2	OK	134.983	87.1039	-0.631969	-3.9684	5e-05	0.000111682
CLEC1A	CLEC1A	-	chr12:10069552-10099065	q1	q2	OK	1.42939	2.99614	1.06771	6.32205	5e-05	0.000111682
CLIC3	CLIC3	-	chr9:136994606-136996572	q1	q2	OK	69.3562	24.8459	-1.48102	-8.85645	5e-05	0.000111682
CLINT1	CLINT1	-	chr5:157785741-157859175	q1	q2	OK	2.08213	1.30411	-0.674998	-4.17402	5e-05	0.000111682
CLIP1	CLIP1	-	chr12:122271432-122422569	q1	q2	OK	3.5429	1.29765	-1.44903	-9.13133	5e-05	0.000111682
CLK1	CLK1	-	chr2:200853007-200864744	q1	q2	OK	3.74715	2.40139	-0.641925	-3.60726	5e-05	0.000111682
CLK2	CLK2	-	chr1_GL383519v1_alt:67889-78552	q1	q2	OK	4.21569	2.95146	-0.514338	-2.91464	5e-05	0.000111682
CLK4	CLK4	-	chr5:178602662-178627053	q1	q2	OK	0.664779	1.14634	0.786089	4.38721	5e-05	0.000111682
CLMP	CLMP	-	chr11:123072004-123195305	q1	q2	OK	0.56467	0.841494	0.575545	3.50032	5e-05	0.000111682
CLN3	CLN3	-	chr16:28466651-28492302	q1	q2	OK	7.48039	14.4693	0.951813	5.95158	5e-05	0.000111682
CLN8	CLN8	-	chr8_KI270926v1_alt:174619-199228	q1	q2	OK	1.65937	0.951238	-0.802761	-4.08503	5e-05	0.000111682
CLP1	CLP1	-	chr11:57657742-57661865	q1	q2	OK	6.17002	4.10331	-0.588487	-3.29876	5e-05	0.000111682
CLPTM1	CLPTM1	-	chr19:44954583-44993346	q1	q2	OK	1.88939	0.922837	-1.03377	-5.9985	5e-05	0.000111682
CLPTM1L	CLPTM1L	-	chr5_KI270791v1_alt:168937-195710	q1	q2	OK	15.487	4.9914	-1.63354	-10.2501	5e-05	0.000111682
CLPX	CLPX	-	chr15:65148218-65185420	q1	q2	OK	1.15751	0.806146	-0.521905	-2.94831	5e-05	0.000111682
CLSPN	CLSPN	-	chr1:35720216-35769950	q1	q2	OK	2.22622	1.12324	-0.986931	-5.86446	5e-05	0.000111682
CLSTN3	CLSTN3	-	chr12:7130369-7158934	q1	q2	OK	0.601404	1.94463	1.69309	9.86926	5e-05	0.000111682
CLU	CLU	-	chr8:27596915-27614811	q1	q2	OK	1.91284	2.62519	0.456706	2.54812	5e-05	0.000111682
CMAS	CMAS	-	chr12:22046172-22065672	q1	q2	OK	2.88234	1.19832	-1.26623	-7.09834	5e-05	0.000111682
CMTM3	CMTM3	-	chr16:66604030-66613893	q1	q2	OK	3.49263	10.7999	1.62863	9.51823	5e-05	0.000111682
CMTM4	CMTM4	-	chr16:66614748-66696707	q1	q2	OK	0.922852	1.49773	0.698606	4.27109	5e-05	0.000111682
CMTM6	CMTM6	-	chr3:32481310-32502911	q1	q2	OK	3.67536	4.86363	0.404145	2.46502	5e-05	0.000111682
CMTR2	CMTR2	-	chr16:71282298-71289715	q1	q2	OK	4.92553	3.60208	-0.451451	-2.48008	5e-05	0.000111682
CNDP2	CNDP2	-	chr18:74496263-74523454	q1	q2	OK	3.23721	4.45316	0.46008	2.81822	5e-05	0.000111682
CNN2	CNN2	-	chr19:1026273-1039068	q1	q2	OK	3.65098	9.11065	1.31927	7.89862	5e-05	0.000111682
CNNM2	CNNM2	-	chr10:102918316-103078587	q1	q2	OK	6.45674	0.772518	-3.06317	-10.7416	5e-05	0.000111682
CNNM3	CNNM3	-	chr2:96816252-96835384	q1	q2	OK	3.40648	2.38959	-0.511514	-3.01121	5e-05	0.000111682
CNNM4	CNNM4	-	chr2:96760900-96811891	q1	q2	OK	1.33689	0.322284	-2.05247	-11.9819	5e-05	0.000111682
CNOT1	CNOT1	-	chr16:58515477-58629886	q1	q2	OK	2.07879	1.57289	-0.402319	-2.32544	5e-05	0.000111682
CNOT11	CNOT11	-	chr2:101252881-101270316	q1	q2	OK	7.04311	5.47237	-0.364047	-2.24152	5e-05	0.000111682
CNOT3	CNOT3	-	chr19_GL949749v2_alt:112547-134594	q1	q2	OK	1.81741	0.83903	-1.11509	-5.46601	5e-05	0.000111682
CNPPD1	CNPPD1	-	chr2:219171895-219178174	q1	q2	OK	13.9151	10.0182	-0.474031	-2.8066	5e-05	0.000111682
CNPY3	CNPY3	-	chr6:42928000-42979243	q1	q2	OK	4.16464	6.47056	0.635699	2.96015	5e-05	0.000111682
COA4	COA4	-	chr11:73872666-73927736	q1	q2	OK	10.9833	6.83027	-0.685297	-3.36162	5e-05	0.000111682
COASY	COASY	-	chr17:42562072-42566281	q1	q2	OK	9.27611	4.92582	-0.913155	-5.31751	5e-05	0.000111682
COBLL1	COBLL1	-	chr2:164680183-164849396	q1	q2	OK	1.44507	0.188697	-2.93699	-15.8799	5e-05	0.000111682
COG3	COG3	-	chr13:45464893-45536698	q1	q2	OK	1.13403	0.472515	-1.26302	-7.36871	5e-05	0.000111682
COL21A1	COL21A1	-	chr6:56056588-56394128	q1	q2	OK	0.66519	1.1756	0.821563	3.40024	5e-05	0.000111682
COL4A1	COL4A1	-	chr13:110148956-110307157	q1	q2	OK	2.41705	3.71131	0.618683	3.91083	5e-05	0.000111682
COL9A2	COL9A2	-	chr1:40300489-40317267	q1	q2	OK	0.103212	0.866905	3.07026	8.91191	5e-05	0.000111682
COL9A3	COL9A3	-	chr20:62817060-62861763	q1	q2	OK	0.927148	4.41256	2.25074	9.3487	5e-05	0.000111682
COMMD4	COMMD4	-	chr15:75335994-75341927	q1	q2	OK	6.83397	9.78808	0.518303	2.916	5e-05	0.000111682
COMMD6	COMMD6	-	chr13:75525212-75549439	q1	q2	OK	1.04524	1.50061	0.521717	2.94553	5e-05	0.000111682
COMMD8	COMMD8	-	chr4:47450787-47463730	q1	q2	OK	1.11633	0.723144	-0.62641	-3.33772	5e-05	0.000111682
COMT	COMT	-	chr22:19875516-20016786	q1	q2	OK	2.31998	0.573933	-2.01515	-4.75399	5e-05	0.000111682
COMTD1	COMTD1	-	chr10:75233654-75236066	q1	q2	OK	13.656	25.1247	0.879569	5.02056	5e-05	0.000111682
COPA	COPA	-	chr1:160288585-160358952	q1	q2	OK	6.82366	3.72607	-0.872891	-5.01147	5e-05	0.000111682
COPB1	COPB1	-	chr11:14457501-14499895	q1	q2	OK	3.59656	2.62233	-0.455771	-2.80738	5e-05	0.000111682
COPB2	COPB2	-	chr3:139357589-139389680	q1	q2	OK	4.7897	2.7723	-0.788849	-4.87069	5e-05	0.000111682
COPE	COPE	-	chr19:18899509-18919403	q1	q2	OK	16.8805	10.3442	-0.706531	-4.48689	5e-05	0.000111682
COPG1	COPG1	-	chr3:129249608-129277773	q1	q2	OK	5.76255	3.92127	-0.555388	-3.45016	5e-05	0.000111682
COPS6	COPS6	-	chr7:100088958-100092199	q1	q2	OK	5.99049	4.27149	-0.487934	-2.71411	5e-05	0.000111682
COPS7A	COPS7A	-	chr12:6723982-6731875	q1	q2	OK	11.1405	8.06595	-0.465899	-2.80413	5e-05	0.000111682
COQ10B	COQ10B	-	chr2:197453421-197475309	q1	q2	OK	1.68812	1.10368	-0.61309	-3.38259	5e-05	0.000111682
COQ9	COQ9	-	chr16:57428167-57461275	q1	q2	OK	3.47948	1.87173	-0.894504	-3.54686	5e-05	0.000111682
CORO1B	CORO1B	-	chr11:67438045-67443821	q1	q2	OK	16.1401	9.54409	-0.757974	-4.52811	5e-05	0.000111682
CORO1C	CORO1C	-	chr12:108645109-108731550	q1	q2	OK	1.61294	1.02181	-0.658563	-3.94796	5e-05	0.000111682
CORO2A	CORO2A	-	chr9:98120973-98192674	q1	q2	OK	3.50821	1.55904	-1.17008	-7.20228	5e-05	0.000111682
CORO6	CORO6	-	chr17:29593507-29621423	q1	q2	OK	0.297301	1.68682	2.50431	4.72163	5e-05	0.000111682
CORO7	CORO7	-	chr16_KI270855v1_alt:40611-119284	q1	q2	OK	0.477977	0.821233	0.780849	3.24531	5e-05	0.000111682
COTL1	COTL1	-	chr16:84565596-84618096	q1	q2	OK	5.29593	3.46393	-0.612472	-3.85851	5e-05	0.000111682
COX18	COX18	-	chr4:73054694-73069759	q1	q2	OK	0.63065	1.32584	1.072	5.82814	5e-05	0.000111682
COX5B	COX5B	-	chr2:97646056-97648194	q1	q2	OK	49.2244	68.4082	0.474795	2.92997	5e-05	0.000111682
COX6B1	COX6B1	-	chr19:35648221-35658784	q1	q2	OK	8.16345	13.3604	0.710712	4.37628	5e-05	0.000111682
CPD	CPD	-	chr17:30378922-30469657	q1	q2	OK	0.871585	0.57986	-0.587937	-3.50844	5e-05	0.000111682
CPEB4	CPEB4	-	chr5:173888326-173960991	q1	q2	OK	1.94076	0.483657	-2.00457	-11.8561	5e-05	0.000111682
CPOX	CPOX	-	chr3:98579444-98593611	q1	q2	OK	2.33907	3.58412	0.61568	3.51961	5e-05	0.000111682
CPSF7	CPSF7	-	chr11:61402646-61429992	q1	q2	OK	1.9533	1.50638	-0.374825	-2.17373	5e-05	0.000111682
CPVL	CPVL	-	chr7:28979965-29514335	q1	q2	OK	0.712612	1.06456	0.579074	3.15346	5e-05	0.000111682
CPZ	CPZ	-	chr4:8592658-8619761	q1	q2	OK	1.42561	2.01758	0.501042	2.89341	5e-05	0.000111682
CRAT	CRAT	-	chr9:129094792-129110798	q1	q2	OK	0.810699	2.47303	1.60904	8.82706	5e-05	0.000111682
CREB3L2	CREB3L2	-	chr7:137874977-138002101	q1	q2	OK	2.84029	0.730919	-1.95825	-11.2688	5e-05	0.000111682
CREBZF	CREBZF	-	chr11:85657562-85665138	q1	q2	OK	5.5902	8.26522	0.564155	3.29703	5e-05	0.000111682
CRELD1	CRELD1	-	chr3:9933838-9945413	q1	q2	OK	1.42989	2.72871	0.93231	5.26538	5e-05	0.000111682
CRELD2	CRELD2	-	chr22:49918628-49927540	q1	q2	OK	6.25417	3.35606	-0.898049	-5.11654	5e-05	0.000111682
CRIM1	CRIM1	-	chr2:36356225-36551135	q1	q2	OK	2.02657	3.40174	0.747232	4.72335	5e-05	0.000111682
CRIP1	CRIP1	-	chr14:105486918-105488787	q1	q2	OK	28.507	7.43172	-1.93955	-10.844	5e-05	0.000111682
CRIP2	CRIP2	-	chr14:105472936-105480170	q1	q2	OK	32.6891	3.82109	-3.09675	-17.8336	5e-05	0.000111682
CRK	CRK	-	chr17_KI270862v1_alt:363377-379182	q1	q2	OK	3.13654	2.36293	-0.408597	-2.49991	5e-05	0.000111682
CRTAP	CRTAP	-	chr3:33113956-33147773	q1	q2	OK	1.58256	2.93371	0.890465	5.35119	5e-05	0.000111682
CRTC2	CRTC2	-	chr1:153947670-153958656	q1	q2	OK	1.80459	0.927925	-0.959587	-5.2878	5e-05	0.000111682
CRTC3	CRTC3	-	chr15:90529884-90717140	q1	q2	OK	0.558308	0.889979	0.67271	3.08616	5e-05	0.000111682
CRYBA2	CRYBA2	-	chr2:218990188-218993405	q1	q2	OK	2.26128	10.7081	2.2435	11.0749	5e-05	0.000111682
CRYBG1	CRYBG1	-	chr6:106511853-106570449	q1	q2	OK	1.00693	1.4692	0.545066	3.27361	5e-05	0.000111682
CRYBG2	CRYBG2	-	chr1:26321857-26354130	q1	q2	OK	4.89957	2.39181	-1.03455	-6.35813	5e-05	0.000111682
CSE1L	CSE1L	-	chr20:49046244-49096960	q1	q2	OK	4.16211	3.19748	-0.380382	-2.38767	5e-05	0.000111682
CSF1R	CSF1R	-	chr5:150053289-150113372	q1	q2	OK	1.80682	3.03798	0.749659	4.51657	5e-05	0.000111682
CSF2RB	CSF2RB	-	chr22:36913631-36940437	q1	q2	OK	14.4027	2.34782	-2.61695	-16.0481	5e-05	0.000111682
CSF3R	CSF3R	-	chr1:36466041-36483314	q1	q2	OK	5.26602	8.89909	0.756943	4.67615	5e-05	0.000111682
CSK	CSK	-	chr15:74782082-74803198	q1	q2	OK	0.82888	1.21141	0.547456	2.90319	5e-05	0.000111682
CSNK1A1	CSNK1A1	-	chr5:149495892-149551552	q1	q2	OK	7.00307	3.43756	-1.0266	-6.45866	5e-05	0.000111682
CSNK1D	CSNK1D	-	chr17:82242659-82273742	q1	q2	OK	1.6998	0.83118	-1.03213	-5.81934	5e-05	0.000111682
CSNK1E	CSNK1E	-	chr22:38290689-38398926	q1	q2	OK	6.23953	2.84354	-1.13375	-6.72694	5e-05	0.000111682
CSNK1G2	CSNK1G2	-	chr19:1941160-1981337	q1	q2	OK	1.13754	1.6633	0.548139	3.22969	5e-05	0.000111682
CSNK2A2	CSNK2A2	-	chr16:58157901-58197920	q1	q2	OK	4.76479	1.51035	-1.65753	-10.1103	5e-05	0.000111682
CSRNP1	CSRNP1	-	chr3:39141849-39154602	q1	q2	OK	21.9242	4.54089	-2.27148	-12.8312	5e-05	0.000111682
CSRP1	CSRP1	-	chr1:201483528-201507259	q1	q2	OK	59.2342	43.3332	-0.450958	-2.83975	5e-05	0.000111682
CSRP2	CSRP2	-	chr12:76858713-76879040	q1	q2	OK	0.259113	0.89687	1.79132	8.15927	5e-05	0.000111682
CST6	CST6	-	chr11:66011989-66013505	q1	q2	OK	3.19139	6.60324	1.04899	4.2922	5e-05	0.000111682
CSTB	CSTB	-	chr21:43773663-43776375	q1	q2	OK	9.1035	6.87453	-0.40516	-2.27482	5e-05	0.000111682
CSTF1	CSTF1	-	chr20:56392369-56404526	q1	q2	OK	4.15936	3.12663	-0.411755	-2.37058	5e-05	0.000111682
CSTF2T	CSTF2T	-	chr10:50991149-52314128	q1	q2	OK	4.30386	7.537	0.80836	3.13394	5e-05	0.000111682
CTC1	CTC1	-	chr17:8224819-8248095	q1	q2	OK	0.943775	0.487232	-0.953834	-5.37566	5e-05	0.000111682
CTCF	CTCF	-	chr16:67562405-67639185	q1	q2	OK	1.24254	0.783933	-0.664486	-4.00647	5e-05	0.000111682
CTDSP2	CTDSP2	-	chr12:57819925-57846964	q1	q2	OK	3.192	1.79394	-0.831325	-4.9497	5e-05	0.000111682
CTDSPL	CTDSPL	-	chr3:37862176-37984469	q1	q2	OK	0.726029	1.5829	1.12447	6.96299	5e-05	0.000111682
CTH	CTH	-	chr1:70411216-70439851	q1	q2	OK	0.878253	0.566454	-0.632677	-3.5043	5e-05	0.000111682
CTNNAL1	CTNNAL1	-	chr9:108942567-109013594	q1	q2	OK	0.737135	1.18362	0.683206	4.0828	5e-05	0.000111682
CTNNB1	CTNNB1	-	chr3:41199422-41240453	q1	q2	OK	17.8731	10.549	-0.760688	-4.80601	5e-05	0.000111682
CTR9	CTR9	-	chr11:10750985-10779755	q1	q2	OK	1.74148	0.518079	-1.74907	-9.94174	5e-05	0.000111682
CTSB	CTSB	-	chr8:11842523-11868150	q1	q2	OK	7.26397	4.18876	-0.794236	-4.93987	5e-05	0.000111682
CTSC	CTSC	-	chr11:88293590-88337787	q1	q2	OK	3.04945	4.12101	0.434448	2.71491	5e-05	0.000111682
CTSF	CTSF	-	chr11:66563462-66568576	q1	q2	OK	3.11152	5.60018	0.847854	4.67557	5e-05	0.000111682
CTSH	CTSH	-	chr15:78921748-78945098	q1	q2	OK	1.37609	2.12719	0.628369	3.58997	5e-05	0.000111682
CTSL	CTSL	-	chr9:87726057-87731469	q1	q2	OK	73.0254	40.9354	-0.835049	-5.27203	5e-05	0.000111682
CTSV	CTSV	-	chr9:97029675-97039643	q1	q2	OK	8.12076	19.5478	1.26732	7.81453	5e-05	0.000111682
CUL3	CUL3	-	chr2:224470148-224585397	q1	q2	OK	0.853163	0.547905	-0.638895	-3.8636	5e-05	0.000111682
CUTA	CUTA	-	chr6_GL000256v2_alt:4865265-4867013	q1	q2	OK	24.4492	33.3221	0.44669	2.58224	5e-05	0.000111682
CWF19L1	CWF19L1	-	chr10:100232294-100267681	q1	q2	OK	0.96446	1.31198	0.443948	2.52157	5e-05	0.000111682
CXXC1	CXXC1	-	chr18:50282341-50288322	q1	q2	OK	11.6062	7.68982	-0.59387	-3.49853	5e-05	0.000111682
CXXC5	CXXC5	-	chr5:139647297-139683885	q1	q2	OK	3.70234	1.59509	-1.2148	-6.16021	5e-05	0.000111682
CXorf40B	CXorf40B	-	chrX:149932195-149938498	q1	q2	OK	1.63855	0.86136	-0.927735	-4.1228	5e-05	0.000111682
CYB5B	CYB5B	-	chr16:69424593-69466264	q1	q2	OK	1.23233	1.85879	0.592967	3.53171	5e-05	0.000111682
CYB5R1	CYB5R1	-	chr1:202961871-202967276	q1	q2	OK	28.4351	42.3872	0.575956	3.61268	5e-05	0.000111682
CYB5R2	CYB5R2	-	chr11:7665093-7674243	q1	q2	OK	1.02956	1.94948	0.921053	4.76756	5e-05	0.000111682
CYBA	CYBA	-	chr16:88643287-88651084	q1	q2	OK	31.9261	21.968	-0.539338	-3.38432	5e-05	0.000111682
CYP11A1	CYP11A1	-	chr15:74337760-74367740	q1	q2	OK	43.7789	7.45327	-2.55429	-15.9505	5e-05	0.000111682
CYP19A1	CYP19A1	-	chr15:51037486-51338598	q1	q2	OK	26.1646	2.19476	-3.57549	-15.7045	5e-05	0.000111682
CYP1A1	CYP1A1	-	chr15:74719540-74725610	q1	q2	OK	0.70036	2.22431	1.66719	6.94502	5e-05	0.000111682
CYP2C18	CYP2C18	-	chr10:94683492-94736191	q1	q2	OK	1.60847	0.336714	-2.25609	-13.4268	5e-05	0.000111682
CYP2T1P	CYP2T1P	-	chr19:40808441-40811100	q1	q2	OK	0.484669	1.97267	2.02508	4.78885	5e-05	0.000111682
CYP51A1	CYP51A1	-	chr7:92112147-92180725	q1	q2	OK	2.4741	1.53461	-0.689031	-3.90853	5e-05	0.000111682
CYR61	CYR61	-	chr1:85580759-85583965	q1	q2	OK	8.06836	12.228	0.599845	3.36684	5e-05	0.000111682
D2HGDH	D2HGDH	-	chr2:241734577-241768816	q1	q2	OK	0.546067	0.925361	0.760939	4.34993	5e-05	0.000111682
DAB2	DAB2	-	chr5:39371672-39425233	q1	q2	OK	3.03773	0.852707	-1.83287	-11.024	5e-05	0.000111682
DAD1	DAD1	-	chr14:22564905-22589237	q1	q2	OK	3.40669	2.5486	-0.418662	-2.51764	5e-05	0.000111682
DAP	DAP	-	chr5:10679228-10761275	q1	q2	OK	1.31053	0.595007	-1.13918	-6.81683	5e-05	0.000111682
DAPK3	DAPK3	-	chr19:3958451-3971123	q1	q2	OK	9.26831	4.60498	-1.00911	-6.08613	5e-05	0.000111682
DARS2	DARS2	-	chr1:173824657-173858544	q1	q2	OK	1.36143	1.02584	-0.408316	-2.33494	5e-05	0.000111682
DAZAP2	DAZAP2	-	chr12:51238722-51270418	q1	q2	OK	14.0139	9.28493	-0.593891	-2.84425	5e-05	0.000111682
DBN1	DBN1	-	chr5:177456611-177473693	q1	q2	OK	0.619615	2.65288	2.09811	11.6251	5e-05	0.000111682
DBNDD1	DBNDD1	-	chr16:90004863-90047783	q1	q2	OK	0.997874	2.3237	1.2195	2.71035	5e-05	0.000111682
DCAF12	DCAF12	-	chr9:34086381-34126773	q1	q2	OK	2.10651	0.978592	-1.10608	-6.52114	5e-05	0.000111682
DCAF15	DCAF15	-	chr19:13931185-13961449	q1	q2	OK	4.09345	2.93758	-0.478687	-2.55633	5e-05	0.000111682
DCAF6	DCAF6	-	chr1:167916673-168075843	q1	q2	OK	0.528128	0.892565	0.757068	4.27547	5e-05	0.000111682
DCP1A	DCP1A	-	chr3:53283423-53347627	q1	q2	OK	0.999307	0.728188	-0.456617	-2.69006	5e-05	0.000111682
DCP2	DCP2	-	chr5:112976708-113488830	q1	q2	OK	7.14874	4.93798	-0.533767	-3.25849	5e-05	0.000111682
DCTD	DCTD	-	chr4:182890089-182917477	q1	q2	OK	1.38682	2.46994	0.832702	4.86299	5e-05	0.000111682
DCTN4	DCTN4	-	chr5:150708745-150759095	q1	q2	OK	1.79797	1.3555	-0.407545	-2.46402	5e-05	0.000111682
DCXR	DCXR	-	chr17:82035879-82037697	q1	q2	OK	45.3796	31.9028	-0.508361	-3.02349	5e-05	0.000111682
DDA1	DDA1	-	chr19:17309526-17334829	q1	q2	OK	7.49101	4.55256	-0.718481	-3.67624	5e-05	0.000111682
DDAH1	DDAH1	-	chr1:85318483-85578363	q1	q2	OK	0.235673	0.969739	2.04081	10.6304	5e-05	0.000111682
DDB1	DDB1	-	chr11:61299445-61369503	q1	q2	OK	28.3565	17.2186	-0.719715	-4.2808	5e-05	0.000111682
DDB2	DDB2	-	chr11:47214940-47239218	q1	q2	OK	0.48556	0.838591	0.788316	4.30168	5e-05	0.000111682
DDR1	DDR1	-	chr6_GL000255v2_alt:2137779-2155326	q1	q2	OK	12.7573	7.191	-0.827063	-4.98378	5e-05	0.000111682
DDRGK1	DDRGK1	-	chr20:3190348-3204697	q1	q2	OK	2.70594	1.74327	-0.634328	-3.51457	5e-05	0.000111682
DDX19A	DDX19A	-	chr16:70346827-70373383	q1	q2	OK	1.91619	1.45155	-0.40065	-2.31528	5e-05	0.000111682
DDX21	DDX21	-	chr10:68956121-68985069	q1	q2	OK	10.8489	8.04309	-0.431732	-2.71757	5e-05	0.000111682
DDX23	DDX23	-	chr12:48829754-48852174	q1	q2	OK	6.70914	4.67607	-0.520831	-3.22796	5e-05	0.000111682
DDX28	DDX28	-	chr16:68021272-68079323	q1	q2	OK	15.1961	5.80458	-1.38844	-5.72598	5e-05	0.000111682
DDX3X	DDX3X	-	chrX:41333306-41364472	q1	q2	OK	16.8302	9.93814	-0.760004	-4.77641	5e-05	0.000111682
DDX5	DDX5	-	chr17:64498252-64537951	q1	q2	OK	34.2504	25.3879	-0.431982	-2.5984	5e-05	0.000111682
DDX54	DDX54	-	chr12:113149856-113185479	q1	q2	OK	5.16768	3.70509	-0.480007	-2.72189	5e-05	0.000111682
DDX59	DDX59	-	chr1:200640805-200694250	q1	q2	OK	4.0487	1.77901	-1.18639	-6.4472	5e-05	0.000111682
DDX6	DDX6	-	chr11:118747762-118791263	q1	q2	OK	5.82086	3.12398	-0.897847	-5.61537	5e-05	0.000111682
DEAF1	DEAF1	-	chr11_KI270832v1_alt:176098-206711	q1	q2	OK	0.912988	0.470785	-0.955526	-4.16004	5e-05	0.000111682
DECR2	DECR2	-	chr16_KI270854v1_alt:1002-11633	q1	q2	OK	0.413973	1.25722	1.60263	6.7	5e-05	0.000111682
DEDD	DEDD	-	chr1:161100554-161132688	q1	q2	OK	3.43305	1.45471	-1.23876	-4.06475	5e-05	0.000111682
DEDD2	DEDD2	-	chr19:42198591-42220152	q1	q2	OK	7.3361	1.66472	-2.13973	-12.553	5e-05	0.000111682
DEGS1	DEGS1	-	chr1:224183206-224193440	q1	q2	OK	8.82397	4.9579	-0.8317	-4.96737	5e-05	0.000111682
DEGS2	DEGS2	-	chr14:100146414-100159675	q1	q2	OK	3.9604	0.161017	-4.62036	-14.7884	5e-05	0.000111682
DEK	DEK	-	chr6:18224167-18264568	q1	q2	OK	3.37255	4.3723	0.374553	2.33806	5e-05	0.000111682
DENND4B	DENND4B	-	chr1:153929499-153946678	q1	q2	OK	1.9951	1.44258	-0.467818	-2.57484	5e-05	0.000111682
DENND5A	DENND5A	-	chr11:9138824-9265326	q1	q2	OK	0.636797	0.915952	0.524439	3.21269	5e-05	0.000111682
DEPDC1B	DEPDC1B	-	chr5:60596910-60700166	q1	q2	OK	2.92831	0.461058	-2.66705	-16.162	5e-05	0.000111682
DERL1	DERL1	-	chr8:123013162-123042423	q1	q2	OK	1.90018	0.921444	-1.04417	-5.92218	5e-05	0.000111682
DERL2	DERL2	-	chr17:5471249-5486230	q1	q2	OK	3.26029	2.25472	-0.532055	-3.04484	5e-05	0.000111682
DGCR6L	DGCR6L	-	chr22:20314236-20320105	q1	q2	OK	1.45029	2.06958	0.512997	2.65004	5e-05	0.000111682
DHCR24	DHCR24	-	chr1:54849625-54887248	q1	q2	OK	0.957089	2.33497	1.28668	7.5472	5e-05	0.000111682
DHCR7	DHCR7	-	chr11:71434409-71448431	q1	q2	OK	8.81677	3.35143	-1.39547	-8.36181	5e-05	0.000111682
DHDDS	DHDDS	-	chr1:26432280-26471304	q1	q2	OK	1.27309	0.758082	-0.747907	-4.23836	5e-05	0.000111682
DHODH	DHODH	-	chr16:72008742-72025417	q1	q2	OK	0.660462	1.00947	0.612049	3.48169	5e-05	0.000111682
DHRS13	DHRS13	-	chr17:28897779-28903071	q1	q2	OK	8.97361	3.29758	-1.44428	-8.32152	5e-05	0.000111682
DHRS2	DHRS2	-	chr14:23630113-23645639	q1	q2	OK	1.4377	0.148476	-3.27547	-8.51736	5e-05	0.000111682
DHRS7	DHRS7	-	chr14:60144117-60169864	q1	q2	OK	2.21663	1.26737	-0.806522	-4.53446	5e-05	0.000111682
DHRS7B	DHRS7B	-	chr17:21126926-21192031	q1	q2	OK	0.88506	0.510508	-0.793841	-4.09229	5e-05	0.000111682
DHX29	DHX29	-	chr5:55256053-55307722	q1	q2	OK	1.8014	1.04286	-0.788576	-4.72757	5e-05	0.000111682
DHX32	DHX32	-	chr10:125823533-125881315	q1	q2	OK	3.82186	1.56955	-1.28392	-5.68117	5e-05	0.000111682
DHX38	DHX38	-	chr16:72084851-72112912	q1	q2	OK	4.57843	2.33703	-0.970176	-5.25478	5e-05	0.000111682
DHX40	DHX40	-	chr17:59565523-59608352	q1	q2	OK	0.961501	0.671738	-0.51739	-2.91158	5e-05	0.000111682
DHX8	DHX8	-	chr17:43483863-43546432	q1	q2	OK	1.67917	0.880369	-0.931572	-4.62571	5e-05	0.000111682
DIAPH1	DIAPH1	-	chr5:141515019-141619055	q1	q2	OK	1.98943	1.11296	-0.837957	-5.21908	5e-05	0.000111682
DIEXF	DIEXF	-	chr1:209827965-209857565	q1	q2	OK	1.59249	1.20226	-0.405537	-2.32589	5e-05	0.000111682
DIP2B	DIP2B	-	chr12:50504983-50748667	q1	q2	OK	1.23387	0.509556	-1.27588	-7.99218	5e-05	0.000111682
DIRC2	DIRC2	-	chr3:122795052-122881139	q1	q2	OK	3.39282	0.673379	-2.33299	-14.2648	5e-05	0.000111682
DKFZP586I1420	DKFZP586I1420	-	chr7:30370048-30372794	q1	q2	OK	1.46205	2.73968	0.906014	3.40251	5e-05	0.000111682
DLG5	DLG5	-	chr10_KI270825v1_alt:29481-165282	q1	q2	OK	3.38006	0.996169	-1.76259	-11.057	5e-05	0.000111682
DLST	DLST	-	chr14:74881889-74903747	q1	q2	OK	3.98592	2.60456	-0.613871	-3.68317	5e-05	0.000111682
DLX3	DLX3	-	chr17:49990003-49995224	q1	q2	OK	13.0566	9.88638	-0.401269	-2.37001	5e-05	0.000111682
DLX5	DLX5	-	chr7:97020388-97024831	q1	q2	OK	8.0902	3.07888	-1.39377	-7.73751	5e-05	0.000111682
DLX6	DLX6	-	chr7:96968513-97014065	q1	q2	OK	7.46203	4.57258	-0.70656	-2.67513	5e-05	0.000111682
DMAC2	DMAC2	-	chr19:41431316-41439938	q1	q2	OK	5.68154	3.7832	-0.586677	-3.34507	5e-05	0.000111682
DMAP1	DMAP1	-	chr1:44213451-44220679	q1	q2	OK	2.17309	1.57283	-0.466391	-2.55583	5e-05	0.000111682
DMKN	DMKN	-	chr19:35497215-35513658	q1	q2	OK	1.10022	1.96693	0.838151	3.69645	5e-05	0.000111682
DMRTA2	DMRTA2	-	chr1:50417549-50423447	q1	q2	OK	0.710438	1.79659	1.33848	5.45447	5e-05	0.000111682
DMWD	DMWD	-	chr19:45783004-45792802	q1	q2	OK	2.39765	1.74466	-0.458678	-2.57036	5e-05	0.000111682
DNAJA1	DNAJA1	-	chr9:33025201-33039907	q1	q2	OK	18.0584	8.87952	-1.02411	-6.41393	5e-05	0.000111682
DNAJB1	DNAJB1	-	chr19:14514762-14529322	q1	q2	OK	20.4108	10.816	-0.916158	-5.21332	5e-05	0.000111682
DNAJB11	DNAJB11	-	chr3:186570674-186585800	q1	q2	OK	5.21121	4.00409	-0.380145	-2.27968	5e-05	0.000111682
DNAJB12	DNAJB12	-	chr10:72332828-72355149	q1	q2	OK	1.89819	1.29224	-0.554753	-3.12494	5e-05	0.000111682
DNAJB6	DNAJB6	-	chr7:157337014-157417439	q1	q2	OK	0.916899	0.600559	-0.610458	-3.6142	5e-05	0.000111682
DNAJB9	DNAJB9	-	chr7:108562142-108574850	q1	q2	OK	32.6365	5.01738	-2.70148	-13.5262	5e-05	0.000111682
DNAJC10	DNAJC10	-	chr2:182716039-182780023	q1	q2	OK	2.61724	1.81477	-0.528258	-3.2857	5e-05	0.000111682
DNAJC21	DNAJC21	-	chr5:34929591-34958964	q1	q2	OK	2.71389	1.96339	-0.467018	-2.79864	5e-05	0.000111682
DNAJC3	DNAJC3	-	chr13:95677137-95794989	q1	q2	OK	2.45831	1.14418	-1.10336	-6.91441	5e-05	0.000111682
DNAJC5	DNAJC5	-	chr20:63895100-63936031	q1	q2	OK	4.57478	3.25885	-0.489337	-3.05797	5e-05	0.000111682
DNAJC9	DNAJC9	-	chr10:73168117-73247331	q1	q2	OK	8.75404	6.02094	-0.539962	-2.61317	5e-05	0.000111682
DNASE1L2	DNASE1L2	-	chr16:2236465-2238711	q1	q2	OK	1.06214	2.59902	1.291	3.88325	5e-05	0.000111682
DNASE2	DNASE2	-	chr19:12875209-12881521	q1	q2	OK	5.06035	6.8655	0.440129	2.49211	5e-05	0.000111682
DNMT3A	DNMT3A	-	chr2:25232959-25342590	q1	q2	OK	0.787762	1.22502	0.636975	3.41829	5e-05	0.000111682
DNPEP	DNPEP	-	chr2:219372027-219400022	q1	q2	OK	1.60413	4.1354	1.36623	7.59935	5e-05	0.000111682
DNPH1	DNPH1	-	chr6:43225627-43229473	q1	q2	OK	7.74885	10.7934	0.478094	2.67835	5e-05	0.000111682
DNTTIP2	DNTTIP2	-	chr1:93869456-93879206	q1	q2	OK	9.34696	6.33893	-0.560257	-3.37345	5e-05	0.000111682
DOK4	DOK4	-	chr16:57462637-57486473	q1	q2	OK	0.594424	1.55669	1.38892	2.83535	5e-05	0.000111682
DONSON	DONSON	-	chr21:33577551-33588708	q1	q2	OK	4.75969	3.17115	-0.585861	-3.37053	5e-05	0.000111682
DOPEY2	DOPEY2	-	chr21:36156780-36294274	q1	q2	OK	1.0931	0.387467	-1.49628	-9.04121	5e-05	0.000111682
DPEP2NB	DPEP2NB	-	chr16:68013434-68015911	q1	q2	OK	3.50987	0.108084	-5.02119	-5.13266	5e-05	0.000111682
DPF2	DPF2	-	chr11:65333752-65354260	q1	q2	OK	2.40907	1.73228	-0.475807	-2.7209	5e-05	0.000111682
DPH1	DPH1	-	chr17:2030110-2043431	q1	q2	OK	1.37397	0.839988	-0.709906	-2.33081	5e-05	0.000111682
DPM2	DPM2	-	chr9:127935093-127938484	q1	q2	OK	10.4491	7.57024	-0.464967	-2.55401	5e-05	0.000111682
DPM3	DPM3	-	chr1:155139889-155140520	q1	q2	OK	48.1778	33.9085	-0.506722	-2.83192	5e-05	0.000111682
DPP3	DPP3	-	chr11:66466325-66509659	q1	q2	OK	1.09169	1.72532	0.660295	3.23416	5e-05	0.000111682
DPP9	DPP9	-	chr19:4675229-4723843	q1	q2	OK	1.44294	1.00282	-0.524948	-2.88154	5e-05	0.000111682
DPPA3	DPPA3	-	chr12:7711452-7717556	q1	q2	OK	3.01202	8.28764	1.46023	8.51249	5e-05	0.000111682
DPY30	DPY30	-	chr2:32011647-32039835	q1	q2	OK	1.72326	1.27339	-0.436469	-2.34686	5e-05	0.000111682
DRAM1	DRAM1	-	chr12:101877325-101923623	q1	q2	OK	0.467639	0.961234	1.03949	5.86027	5e-05	0.000111682
DSC3	DSC3	-	chr18:30989363-31042815	q1	q2	OK	0.750048	1.52244	1.02133	6.01719	5e-05	0.000111682
DSEL	DSEL	-	chr18_GL383571v1_alt:152307-162457	q1	q2	OK	6.50033	2.97385	-1.12818	-5.99997	5e-05	0.000111682
DSN1	DSN1	-	chr20:36751789-36773827	q1	q2	OK	1.43699	1.06775	-0.428481	-2.33758	5e-05	0.000111682
DSP	DSP	-	chr6:7541573-7586717	q1	q2	OK	32.7787	19.5097	-0.748571	-4.65334	5e-05	0.000111682
DTD2	DTD2	-	chr14:31420756-31457474	q1	q2	OK	0.610843	1.2841	1.07188	4.01839	5e-05	0.000111682
DTX3L	DTX3L	-	chr3:122527909-122575202	q1	q2	OK	0.683181	2.09513	1.6167	6.91214	5e-05	0.000111682
DTX4	DTX4	-	chr11:59171428-59213021	q1	q2	OK	0.802932	2.82557	1.81519	10.5422	5e-05	0.000111682
DUSP1	DUSP1	-	chr5:172768088-172771200	q1	q2	OK	7.48218	4.40038	-0.765831	-4.20261	5e-05	0.000111682
DUSP11	DUSP11	-	chr2:73762196-73780157	q1	q2	OK	1.13062	0.835025	-0.437228	-2.44917	5e-05	0.000111682
DUSP16	DUSP16	-	chr12:12473280-12562514	q1	q2	OK	2.0951	0.481652	-2.12096	-12.7474	5e-05	0.000111682
DUSP3	DUSP3	-	chr17:43766119-43779000	q1	q2	OK	6.13952	3.4283	-0.840631	-4.96981	5e-05	0.000111682
DUSP5	DUSP5	-	chr10:110497865-110511544	q1	q2	OK	34.7438	1.79438	-4.2752	-24.8082	5e-05	0.000111682
DUSP8	DUSP8	-	chr11_KI270903v1_alt:30576-48447	q1	q2	OK	2.42546	0.32428	-2.90294	-13.7005	5e-05	0.000111682
DUSP9	DUSP9	-	chrX:153642441-153651326	q1	q2	OK	55.6866	11.4286	-2.28469	-13.7555	5e-05	0.000111682
DVL1	DVL1	-	chr1:1331344-1349112	q1	q2	OK	8.51967	5.40942	-0.655324	-3.94591	5e-05	0.000111682
DVL2	DVL2	-	chr17:7225340-7234544	q1	q2	OK	6.92928	3.10668	-1.15733	-6.60866	5e-05	0.000111682
DVL3	DVL3	-	chr3:184155494-184173526	q1	q2	OK	16.9058	6.51374	-1.37596	-8.60014	5e-05	0.000111682
DXO	DXO	-	chr6_GL000256v2_alt:3270998-3369633	q1	q2	OK	7.4958	4.21341	-0.831093	-2.98796	5e-05	0.000111682
DYNLL1	DYNLL1	-	chr12:120469855-120498495	q1	q2	OK	11.9592	6.68127	-0.839933	-3.74633	5e-05	0.000111682
DYNLL2	DYNLL2	-	chr17:58083417-58090257	q1	q2	OK	33.9991	24.7433	-0.458457	-2.87805	5e-05	0.000111682
DYRK2	DYRK2	-	chr12:67648730-67662664	q1	q2	OK	8.27564	2.69606	-1.61802	-9.57126	5e-05	0.000111682
E2F1	E2F1	-	chr20:33675484-33686404	q1	q2	OK	10.7349	5.30867	-1.01589	-6.14092	5e-05	0.000111682
E2F8	E2F8	-	chr11:19224061-19241655	q1	q2	OK	3.34292	1.21618	-1.45876	-8.46704	5e-05	0.000111682
EAF1	EAF1	-	chr3:15427555-15442613	q1	q2	OK	19.2098	4.53681	-2.08209	-12.815	5e-05	0.000111682
EAPP	EAPP	-	chr14:34515927-34539737	q1	q2	OK	1.59129	2.2509	0.500307	2.88936	5e-05	0.000111682
EBNA1BP2	EBNA1BP2	-	chr1:43164172-43254358	q1	q2	OK	6.85253	4.94306	-0.471234	-2.72087	5e-05	0.000111682
ECE1	ECE1	-	chr1:21217245-21345541	q1	q2	OK	0.845857	0.528215	-0.679287	-3.85399	5e-05	0.000111682
ECHDC2	ECHDC2	-	chr1:52895908-52921785	q1	q2	OK	0.661501	0.989197	0.580514	3.24177	5e-05	0.000111682
ECHDC3	ECHDC3	-	chr10:11742355-11764066	q1	q2	OK	0.912265	1.29233	0.502449	2.87453	5e-05	0.000111682
ECM1	ECM1	-	chr1:150508009-150513789	q1	q2	OK	0.433468	1.00812	1.21767	3.84077	5e-05	0.000111682
ECT2	ECT2	-	chr3:172750683-172821474	q1	q2	OK	1.16616	0.859659	-0.439929	-2.65617	5e-05	0.000111682
EDEM1	EDEM1	-	chr3:5187672-5219965	q1	q2	OK	4.39934	1.73755	-1.34023	-8.12619	5e-05	0.000111682
EDEM2	EDEM2	-	chr20:35115355-35278178	q1	q2	OK	2.42036	1.37581	-0.814941	-3.14948	5e-05	0.000111682
EDEM3	EDEM3	-	chr1:184690489-184754907	q1	q2	OK	2.7713	1.5132	-0.872962	-5.41197	5e-05	0.000111682
EDF1	EDF1	-	chr9:136862112-136866336	q1	q2	OK	88.0458	49.1626	-0.840695	-5.30323	5e-05	0.000111682
EEF1A2	EEF1A2	-	chr20:63488010-63499315	q1	q2	OK	4.87594	1.89132	-1.36629	-7.92536	5e-05	0.000111682
EEF2	EEF2	-	chr19:3976054-3985463	q1	q2	OK	304.285	223.375	-0.445958	-2.67134	5e-05	0.000111682
EFNA1	EFNA1	-	chr1:155127871-155134910	q1	q2	OK	11.5816	31.2668	1.43279	8.84971	5e-05	0.000111682
EFS	EFS	-	chr14:23356398-23365633	q1	q2	OK	3.07561	4.19565	0.448024	2.50208	5e-05	0.000111682
EGFL7	EGFL7	-	chr9:136648608-136672678	q1	q2	OK	23.6948	2.05695	-3.52599	-20.3091	5e-05	0.000111682
EGFR	EGFR	-	chr7:55019019-55208080	q1	q2	OK	1.24799	0.588275	-1.08505	-6.16266	5e-05	0.000111682
EGLN1	EGLN1	-	chr1:231363749-231425044	q1	q2	OK	1.61764	0.744963	-1.11865	-6.66249	5e-05	0.000111682
EGLN2	EGLN2	-	chr19:40775175-40808441	q1	q2	OK	13.6734	7.68826	-0.830639	-4.79818	5e-05	0.000111682
EGR1	EGR1	-	chr5:138465490-138469315	q1	q2	OK	0.874744	0.328832	-1.41151	-3.17072	5e-05	0.000111682
EHD1	EHD1	-	chr11:64852725-64879713	q1	q2	OK	13.7811	1.92062	-2.84304	-17.3514	5e-05	0.000111682
EHMT2	EHMT2	-	chr6_GL000256v2_alt:3180979-3190826	q1	q2	OK	3.20176	4.56991	0.513301	3.05249	5e-05	0.000111682
EIF1	EIF1	-	chr17:41688873-41691646	q1	q2	OK	38.9577	18.0613	-1.109	-6.60924	5e-05	0.000111682
EIF1AD	EIF1AD	-	chr11:65996543-66004146	q1	q2	OK	7.91789	5.06879	-0.643475	-3.41181	5e-05	0.000111682
EIF1AY	EIF1AY	-	chrY:20575709-20593154	q1	q2	OK	0.879303	1.32096	0.587157	3.24318	5e-05	0.000111682
EIF2A	EIF2A	-	chr3:150546676-150586016	q1	q2	OK	2.45152	1.64789	-0.573057	-3.46528	5e-05	0.000111682
EIF2AK1	EIF2AK1	-	chr7:6009249-6059229	q1	q2	OK	6.09734	2.23575	-1.44742	-7.19807	5e-05	0.000111682
EIF2AK3	EIF2AK3	-	chr2:88538718-88627576	q1	q2	OK	1.33766	0.846301	-0.660466	-3.30431	5e-05	0.000111682
EIF2AK4	EIF2AK4	-	chr15:39934122-40035596	q1	q2	OK	0.571695	0.8331	0.543242	3.26226	5e-05	0.000111682
EIF2B2	EIF2B2	-	chr14:75002907-75009591	q1	q2	OK	82.3095	8.90195	-3.20887	-19.6273	5e-05	0.000111682
EIF2B4	EIF2B4	-	chr2:27364350-27370457	q1	q2	OK	4.86012	3.00619	-0.693057	-3.86965	5e-05	0.000111682
EIF3A	EIF3A	-	chr10:119029714-119080884	q1	q2	OK	9.05584	3.78986	-1.2567	-7.80042	5e-05	0.000111682
EIF3B	EIF3B	-	chr7:2354837-2380742	q1	q2	OK	15.5084	6.62162	-1.22779	-7.72622	5e-05	0.000111682
EIF3J	EIF3J	-	chr15:44537066-44663678	q1	q2	OK	2.68072	1.67361	-0.679654	-2.72845	5e-05	0.000111682
EIF4A1	EIF4A1	-	chr17:7561990-7579006	q1	q2	OK	78.9636	57.9393	-0.446647	-2.54258	5e-05	0.000111682
EIF4A3	EIF4A3	-	chr17:80135212-80147183	q1	q2	OK	4.96303	3.5355	-0.489306	-2.85287	5e-05	0.000111682
EIF4EBP1	EIF4EBP1	-	chr8:38030500-38060365	q1	q2	OK	0.420439	0.810937	0.947694	5.10752	5e-05	0.000111682
EIF4EBP2	EIF4EBP2	-	chr10:70404103-70428618	q1	q2	OK	6.96378	4.52033	-0.623442	-3.87577	5e-05	0.000111682
EIF4G1	EIF4G1	-	chr3:184314493-184335358	q1	q2	OK	51.9536	20.9449	-1.31062	-8.13541	5e-05	0.000111682
EIF4G2	EIF4G2	-	chr11:10797044-10809035	q1	q2	OK	156.355	59.0921	-1.40379	-8.71214	5e-05	0.000111682
EIF5	EIF5	-	chr14:103334000-103345024	q1	q2	OK	28.2829	14.7682	-0.937433	-5.89698	5e-05	0.000111682
EIF5A	EIF5A	-	chr17:7306997-7312463	q1	q2	OK	45.1466	33.6636	-0.423428	-2.61276	5e-05	0.000111682
EIF5B	EIF5B	-	chr2:99337369-99400265	q1	q2	OK	2.01082	0.977774	-1.04021	-6.31249	5e-05	0.000111682
ELF3	ELF3	-	chr1:202010560-202017187	q1	q2	OK	50.012	6.3925	-2.96782	-17.8495	5e-05	0.000111682
ELK1	ELK1	-	chrX:47635518-47650604	q1	q2	OK	4.107	2.30876	-0.830965	-4.8103	5e-05	0.000111682
ELL	ELL	-	chr19:18442661-18522127	q1	q2	OK	2.07629	0.857897	-1.27513	-7.81252	5e-05	0.000111682
ELMSAN1	ELMSAN1	-	chr14:73715120-73787258	q1	q2	OK	1.33591	0.681002	-0.972089	-5.5089	5e-05	0.000111682
ELOA	ELOA	-	chr1:23743364-23778297	q1	q2	OK	2.06524	1.34864	-0.614811	-3.15311	5e-05	0.000111682
ELOC	ELOC	-	chr8:73945136-73972287	q1	q2	OK	0.994309	0.541198	-0.877538	-4.82296	5e-05	0.000111682
EMC3	EMC3	-	chr3:9962678-10011248	q1	q2	OK	1.00685	0.536518	-0.908146	-4.41988	5e-05	0.000111682
EMC7	EMC7	-	chr15:34084021-34101852	q1	q2	OK	2.07398	1.26353	-0.714944	-3.92501	5e-05	0.000111682
EMD	EMD	-	chrX:154379235-154381523	q1	q2	OK	23.7729	13.1449	-0.854819	-4.83138	5e-05	0.000111682
ENAH	ENAH	-	chr1:225486828-225653143	q1	q2	OK	1.30567	2.25551	0.788669	4.98124	5e-05	0.000111682
ENC1	ENC1	-	chr5:74627404-74776912	q1	q2	OK	2.06034	12.9691	2.65413	7.07309	5e-05	0.000111682
ENDOG	ENDOG	-	chr9:128818498-128829821	q1	q2	OK	11.5729	18.3546	0.665395	2.67408	5e-05	0.000111682
ENDOU	ENDOU	-	chr12:47709733-47725572	q1	q2	OK	2.61524	0.0902668	-4.8566	-13.0853	5e-05	0.000111682
ENG	ENG	-	chr9:127815010-127854773	q1	q2	OK	13.2326	1.87612	-2.81827	-15.242	5e-05	0.000111682
ENGASE	ENGASE	-	chr17:79074935-79088603	q1	q2	OK	1.9164	0.729906	-1.39262	-7.52846	5e-05	0.000111682
ENOPH1	ENOPH1	-	chr4:82430478-82461175	q1	q2	OK	1.83657	2.38309	0.375815	2.24209	5e-05	0.000111682
ENPP5	ENPP5	-	chr6:46159180-46171010	q1	q2	OK	0.382152	0.924668	1.27479	5.44075	5e-05	0.000111682
ENSA	ENSA	-	chr1:150622121-150629622	q1	q2	OK	34.8352	12.9601	-1.42646	-8.86964	5e-05	0.000111682
ENTPD4	ENTPD4	-	chr8:23429150-23457731	q1	q2	OK	1.23177	2.1834	0.825846	4.7896	5e-05	0.000111682
ENTPD8	ENTPD8	-	chr9:137423393-137441449	q1	q2	OK	2.25869	0.0978261	-4.52912	-5.07624	5e-05	0.000111682
EP300	EP300	-	chr22:41092608-41180077	q1	q2	OK	1.7143	0.715006	-1.26159	-7.64689	5e-05	0.000111682
EPAS1	EPAS1	-	chr2:46297400-46386703	q1	q2	OK	14.5849	5.4378	-1.42338	-8.91735	5e-05	0.000111682
EPB41L3	EPB41L3	-	chr18:5392274-5628991	q1	q2	OK	3.40537	0.58422	-2.54323	-15.7414	5e-05	0.000111682
EPB41L4A-AS1	EPB41L4A-AS1	-	chr5:112142440-112419316	q1	q2	OK	13.4533	22.263	0.726687	3.03295	5e-05	0.000111682
EPHA1	EPHA1	-	chr7:143381265-143523447	q1	q2	OK	0.487177	0.884563	0.860519	2.60951	5e-05	0.000111682
EPHB4	EPHB4	-	chr7:100802563-100827521	q1	q2	OK	37.3109	15.1662	-1.29874	-8.17343	5e-05	0.000111682
EPN1	EPN1	-	chr19:55675193-55695767	q1	q2	OK	4.90564	3.57878	-0.454973	-2.7854	5e-05	0.000111682
EPOP	EPOP	-	chr17_KI270857v1_alt:2707023-2710253	q1	q2	OK	4.04815	13.1123	1.69559	9.62367	5e-05	0.000111682
EPPK1	EPPK1	-	chr8:143857317-143878464	q1	q2	OK	7.52737	5.71214	-0.398116	-2.47495	5e-05	0.000111682
EPRS	EPRS	-	chr1:219968598-220046658	q1	q2	OK	4.85895	2.95842	-0.715817	-4.5224	5e-05	0.000111682
EPS8L1	EPS8L1	-	chr19_GL949749v2_alt:1083374-1091167	q1	q2	OK	73.1557	16.9002	-2.11393	-12.9571	5e-05	0.000111682
ERAL1	ERAL1	-	chr17:28854955-28861067	q1	q2	OK	5.54583	3.40373	-0.704285	-4.08254	5e-05	0.000111682
ERAP1	ERAP1	-	chr5:96662035-96814145	q1	q2	OK	1.1658	2.56763	1.13912	4.8671	5e-05	0.000111682
ERBB2	ERBB2	-	chr17:39688082-39730563	q1	q2	OK	1.97528	3.17995	0.686951	3.68804	5e-05	0.000111682
ERBB3	ERBB3	-	chr12:56080023-56103507	q1	q2	OK	9.40954	4.44776	-1.08105	-6.72916	5e-05	0.000111682
ERBIN	ERBIN	-	chr5:65926552-66081023	q1	q2	OK	1.22828	0.695596	-0.820313	-5.10419	5e-05	0.000111682
ERCC5	ERCC5	-	chr13:102784279-102876001	q1	q2	OK	1.44069	0.903733	-0.672789	-3.00739	5e-05	0.000111682
ERF	ERF	-	chr19:42247559-42255164	q1	q2	OK	2.58052	5.85741	1.1826	6.68039	5e-05	0.000111682
ERH	ERH	-	chr14:69380121-69398304	q1	q2	OK	3.90343	5.29643	0.440279	2.67145	5e-05	0.000111682
ERLEC1	ERLEC1	-	chr2:53669978-53860033	q1	q2	OK	2.76674	1.36966	-1.01437	-3.94303	5e-05	0.000111682
ERLIN1	ERLIN1	-	chr10:100150088-100186057	q1	q2	OK	2.45698	1.7812	-0.464039	-2.79961	5e-05	0.000111682
ERN1	ERN1	-	chr17:64039140-64130142	q1	q2	OK	1.20181	0.26114	-2.20232	-12.6136	5e-05	0.000111682
ERRFI1	ERRFI1	-	chr1:8011717-8026333	q1	q2	OK	19.8726	12.4483	-0.674827	-4.25143	5e-05	0.000111682
ERVFRD-1	ERVFRD-1	-	chr6:11094031-11138736	q1	q2	OK	35.6835	4.03616	-3.1442	-11.8612	5e-05	0.000111682
ERVV-1	ERVV-1	-	chr19:53014089-53016580	q1	q2	OK	55.8316	2.27065	-4.61991	-21.3508	5e-05	0.000111682
ERVV-2	ERVV-2	-	chr19:53044736-53051127	q1	q2	OK	44.0429	2.71903	-4.01775	-24.1567	5e-05	0.000111682
ERVW-1	ERVW-1	-	chr7:92468378-92477915	q1	q2	OK	79.0927	9.08623	-3.12179	-15.1241	5e-05	0.000111682
ESAM	ESAM	-	chr11:124753121-124765920	q1	q2	OK	0.810691	0.258625	-1.64829	-5.08139	5e-05	0.000111682
ESPL1	ESPL1	-	chr12:53268297-53293643	q1	q2	OK	0.581941	0.881734	0.599469	3.29788	5e-05	0.000111682
ESPNL	ESPNL	-	chr2:238100308-238133287	q1	q2	OK	0.753075	1.40928	0.904092	3.61775	5e-05	0.000111682
ESRP2	ESRP2	-	chr16:68085364-68236233	q1	q2	OK	16.1847	7.62043	-1.08669	-4.90385	5e-05	0.000111682
ESYT1	ESYT1	-	chr12:56128200-56144676	q1	q2	OK	2.51696	4.4097	0.809	4.75526	5e-05	0.000111682
ESYT2	ESYT2	-	chr7:158730996-158829628	q1	q2	OK	1.92345	1.25302	-0.618285	-3.85804	5e-05	0.000111682
ETF1	ETF1	-	chr5:138506091-138543300	q1	q2	OK	8.64516	4.79596	-0.850073	-5.35629	5e-05	0.000111682
ETS2	ETS2	-	chr21:38805305-38824954	q1	q2	OK	2.27993	5.45267	1.25797	7.50273	5e-05	0.000111682
ETV3	ETV3	-	chr1:157121189-157138591	q1	q2	OK	2.97246	1.59055	-0.902135	-5.08351	5e-05	0.000111682
ETV4	ETV4	-	chr17:43483863-43546432	q1	q2	OK	11.3888	1.72045	-2.72676	-5.32262	5e-05	0.000111682
ETV7	ETV7	-	chr6:36354219-36387800	q1	q2	OK	0.0770969	0.835305	3.43756	9.83333	5e-05	0.000111682
EVA1B	EVA1B	-	chr1:36322028-36324154	q1	q2	OK	56.905	23.6515	-1.26662	-7.38398	5e-05	0.000111682
EVI5L	EVI5L	-	chr19:7830273-7864976	q1	q2	OK	3.48652	2.56195	-0.444542	-2.61953	5e-05	0.000111682
EWSR1	EWSR1	-	chr22:29259850-29300525	q1	q2	OK	7.29956	5.35788	-0.446149	-2.66447	5e-05	0.000111682
EXO1	EXO1	-	chr1:241848189-241889939	q1	q2	OK	3.78148	1.27747	-1.56566	-9.48877	5e-05	0.000111682
EXOC3	EXOC3	-	chr5:443217-467294	q1	q2	OK	3.30789	1.96793	-0.749233	-4.44005	5e-05	0.000111682
EXOC3L1	EXOC3L1	-	chr16:67184377-67190204	q1	q2	OK	0.319596	1.85488	2.53701	7.55308	5e-05	0.000111682
EXOC8	EXOC8	-	chr1:231332729-231337872	q1	q2	OK	9.37841	6.29691	-0.574698	-3.26892	5e-05	0.000111682
EXOSC1	EXOSC1	-	chr10:97435907-97446017	q1	q2	OK	1.59045	1.09639	-0.536677	-3.02951	5e-05	0.000111682
EXOSC10	EXOSC10	-	chr1:11066611-11102106	q1	q2	OK	1.60769	1.1524	-0.48035	-2.68898	5e-05	0.000111682
EXPH5	EXPH5	-	chr11:108505429-108593738	q1	q2	OK	6.84206	0.678448	-3.33412	-18.6099	5e-05	0.000111682
EXTL2	EXTL2	-	chr1:100872370-100895179	q1	q2	OK	1.29451	3.43014	1.40586	8.11019	5e-05	0.000111682
EZR	EZR	-	chr6:158765739-158822239	q1	q2	OK	52.9673	9.53779	-2.47337	-14.935	5e-05	0.000111682
F11R	F11R	-	chr1:160995204-161021343	q1	q2	OK	3.59883	6.0664	0.753314	4.65909	5e-05	0.000111682
F2RL1	F2RL1	-	chr5:76818975-76835315	q1	q2	OK	1.36323	3.60885	1.40451	8.03099	5e-05	0.000111682
F3	F3	-	chr1:94529174-94541857	q1	q2	OK	0.859749	3.99106	2.21478	12.6988	5e-05	0.000111682
FAAH	FAAH	-	chr1:46394265-46413848	q1	q2	OK	1.84604	2.85649	0.629815	3.63819	5e-05	0.000111682
FAAP20	FAAP20	-	chr1:2050468-2212720	q1	q2	OK	12.2769	1.60776	-2.93282	-8.13846	5e-05	0.000111682
FABP7	FABP7	-	chr6:122749199-122784077	q1	q2	OK	0.334437	2.38286	2.83289	7.21239	5e-05	0.000111682
FADD	FADD	-	chr11:70203161-70207402	q1	q2	OK	4.23636	7.1227	0.749598	4.22564	5e-05	0.000111682
FADS2	FADS2	-	chr11:61799623-61867354	q1	q2	OK	3.51656	12.3754	1.81524	8.91034	5e-05	0.000111682
FADS3	FADS3	-	chr11:61873521-61891545	q1	q2	OK	9.55569	5.95505	-0.682247	-4.2356	5e-05	0.000111682
FAF2	FAF2	-	chr5:176448353-176510074	q1	q2	OK	3.0084	1.57532	-0.933348	-5.79193	5e-05	0.000111682
FAM102A	FAM102A	-	chr9:127940580-127980533	q1	q2	OK	5.50377	2.50942	-1.13307	-5.95438	5e-05	0.000111682
FAM102B	FAM102B	-	chr1:108560347-108639327	q1	q2	OK	0.888651	0.110837	-3.00318	-16.4781	5e-05	0.000111682
FAM107B	FAM107B	-	chr10:14518555-14774897	q1	q2	OK	5.1185	0.582271	-3.13596	-15.8676	5e-05	0.000111682
FAM109A	FAM109A	-	chr12:111360649-111369121	q1	q2	OK	1.86259	3.11408	0.741492	4.08417	5e-05	0.000111682
FAM110A	FAM110A	-	chr20:833695-846279	q1	q2	OK	4.52865	18.1836	2.00549	9.46881	5e-05	0.000111682
FAM118A	FAM118A	-	chr22:45308958-45341955	q1	q2	OK	1.05143	0.61584	-0.771729	-4.05044	5e-05	0.000111682
FAM120A	FAM120A	-	chr9:93446492-93566115	q1	q2	OK	3.38095	1.71914	-0.975742	-5.13794	5e-05	0.000111682
FAM120AOS	FAM120AOS	-	chr9:93446492-93566115	q1	q2	OK	23.2437	11.2424	-1.04789	-3.50121	5e-05	0.000111682
FAM122A	FAM122A	-	chr9:68705412-69009176	q1	q2	OK	6.44134	3.4928	-0.882976	-2.96462	5e-05	0.000111682
FAM129B	FAM129B	-	chr9:127505336-127579007	q1	q2	OK	18.9871	7.65575	-1.3104	-8.20131	5e-05	0.000111682
FAM131A	FAM131A	-	chr3:184335927-184361651	q1	q2	OK	11.8367	2.5571	-2.21069	-11.8646	5e-05	0.000111682
FAM136A	FAM136A	-	chr2:70295974-70302088	q1	q2	OK	5.24541	6.88452	0.3923	2.2009	5e-05	0.000111682
FAM13A	FAM13A	-	chr4:88709787-89057195	q1	q2	OK	1.26388	0.362526	-1.8017	-8.71515	5e-05	0.000111682
FAM13A-AS1	FAM13A-AS1	-	chr4:88709787-89057195	q1	q2	OK	3.14375	0.842677	-1.89943	-6.36955	5e-05	0.000111682
FAM160A2	FAM160A2	-	chr11:6211332-6234711	q1	q2	OK	1.70759	1.16379	-0.553132	-3.0867	5e-05	0.000111682
FAM160B2	FAM160B2	-	chr8:22089152-22104380	q1	q2	OK	1.28591	0.905098	-0.506643	-2.86166	5e-05	0.000111682
FAM168B	FAM168B	-	chr2:131047874-131093460	q1	q2	OK	6.15712	3.86483	-0.67185	-4.2189	5e-05	0.000111682
FAM169A	FAM169A	-	chr5:74777572-74867276	q1	q2	OK	0.340842	1.25499	1.8805	10.5871	5e-05	0.000111682
FAM192A	FAM192A	-	chr16:57152464-57186116	q1	q2	OK	2.07209	2.78252	0.425309	2.54601	5e-05	0.000111682
FAM193B	FAM193B	-	chr5:177519787-177554585	q1	q2	OK	1.31874	1.71831	0.381836	2.23782	5e-05	0.000111682
FAM200B	FAM200B	-	chr4:15681727-15690447	q1	q2	OK	0.807851	1.17938	0.545865	2.67272	5e-05	0.000111682
FAM206A	FAM206A	-	chr9:108934391-108940957	q1	q2	OK	2.66419	1.36593	-0.963816	-5.18814	5e-05	0.000111682
FAM210B	FAM210B	-	chr20:56358925-56368662	q1	q2	OK	2.79522	4.38901	0.65093	3.63727	5e-05	0.000111682
FAM217B	FAM217B	-	chr20:59933762-59948647	q1	q2	OK	3.54285	5.35325	0.595504	2.90369	5e-05	0.000111682
FAM219B	FAM219B	-	chr15:74899985-74906894	q1	q2	OK	1.23918	2.48891	1.00613	5.34463	5e-05	0.000111682
FAM220A	FAM220A	-	chr7:6329407-6348959	q1	q2	OK	1.12236	0.763563	-0.55572	-3.12776	5e-05	0.000111682
FAM234A	FAM234A	-	chr16:234544-275943	q1	q2	OK	1.42767	0.801905	-0.832163	-4.64813	5e-05	0.000111682
FAM43A	FAM43A	-	chr3:194685891-194689037	q1	q2	OK	253.487	16.3134	-3.95778	-23.9225	5e-05	0.000111682
FAM46A	FAM46A	-	chr6:81745728-81752711	q1	q2	OK	37.5392	4.02663	-3.22075	-18.8541	5e-05	0.000111682
FAM50A	FAM50A	-	chrX:154444124-154450654	q1	q2	OK	8.92103	5.20878	-0.776265	-4.46691	5e-05	0.000111682
FAM50B	FAM50B	-	chr6:3849364-3851320	q1	q2	OK	2.81232	4.63229	0.719961	3.0279	5e-05	0.000111682
FAM53B	FAM53B	-	chr10:124619292-124744361	q1	q2	OK	0.60596	1.05246	0.796468	4.77735	5e-05	0.000111682
FAM53C	FAM53C	-	chr5:138285263-138349729	q1	q2	OK	9.15802	4.75356	-0.946026	-5.20517	5e-05	0.000111682
FAM78A	FAM78A	-	chr9:131258076-131276519	q1	q2	OK	2.92164	8.18074	1.48545	8.99861	5e-05	0.000111682
FAM83D	FAM83D	-	chr20:38926310-38953061	q1	q2	OK	45.8801	4.04821	-3.50251	-21.6737	5e-05	0.000111682
FAM83G	FAM83G	-	chr17:18950674-19047052	q1	q2	OK	2.26314	1.13212	-0.999296	-3.52481	5e-05	0.000111682
FAM83H	FAM83H	-	chr8_KI270816v1_alt:200978-210791	q1	q2	OK	21.2499	12.3661	-0.781062	-4.86522	5e-05	0.000111682
FAM83H-AS1	FAM83H-AS1	-	chr8_KI270816v1_alt:211185-223384	q1	q2	OK	7.406	3.80216	-0.961875	-5.70949	5e-05	0.000111682
FAM84B	FAM84B	-	chr8:126552436-126558466	q1	q2	OK	1.28705	2.17072	0.754102	3.79527	5e-05	0.000111682
FAM89A	FAM89A	-	chr1:231018956-231040249	q1	q2	OK	17.9246	9.41594	-0.928766	-5.748	5e-05	0.000111682
FAM89B	FAM89B	-	chr11:65572347-65574198	q1	q2	OK	27.6662	9.04209	-1.61339	-9.14332	5e-05	0.000111682
FAM91A1	FAM91A1	-	chr8:123768437-123815450	q1	q2	OK	0.864302	0.601835	-0.522167	-2.92839	5e-05	0.000111682
FAM98A	FAM98A	-	chr2:33583659-33599362	q1	q2	OK	3.82787	1.48224	-1.36876	-7.82945	5e-05	0.000111682
FAM98C	FAM98C	-	chr19:38403133-38426305	q1	q2	OK	0.841302	1.52489	0.858014	3.6128	5e-05	0.000111682
FANCA	FANCA	-	chr16:89707131-89816658	q1	q2	OK	1.84738	0.408073	-2.17858	-8.04881	5e-05	0.000111682
FANCE	FANCE	-	chr6:35452359-35467104	q1	q2	OK	14.2222	6.35449	-1.1623	-7.20684	5e-05	0.000111682
FANCG	FANCG	-	chr9:35073836-35080016	q1	q2	OK	5.07086	3.65224	-0.473452	-2.60598	5e-05	0.000111682
FARSA	FARSA	-	chr19:12922468-12933744	q1	q2	OK	9.85315	5.70397	-0.788618	-4.6376	5e-05	0.000111682
FASTK	FASTK	-	chr7:151076619-151080883	q1	q2	OK	22.6526	16.9238	-0.420622	-2.54885	5e-05	0.000111682
FAT1	FAT1	-	chr4:186587781-186723833	q1	q2	OK	0.723648	1.01487	0.487933	3.01522	5e-05	0.000111682
FAT2	FAT2	-	chr5:151504090-151568944	q1	q2	OK	0.654052	3.91594	2.58188	15.5356	5e-05	0.000111682
FBLN2	FBLN2	-	chr3:13549123-13638422	q1	q2	OK	1.4905	3.65105	1.29251	8.04673	5e-05	0.000111682
FBRS	FBRS	-	chr16:30659517-30670810	q1	q2	OK	15.6079	2.76005	-2.49951	-14.6329	5e-05	0.000111682
FBRSL1	FBRSL1	-	chr12:132490569-132585187	q1	q2	OK	1.02005	0.618245	-0.722386	-4.34658	5e-05	0.000111682
FBXL15	FBXL15	-	chr10:102402615-102423136	q1	q2	OK	5.80391	3.77667	-0.619907	-3.39824	5e-05	0.000111682
FBXL18	FBXL18	-	chr7:5475795-5513798	q1	q2	OK	1.40401	1.05739	-0.409057	-2.37225	5e-05	0.000111682
FBXO4	FBXO4	-	chr5:41925250-41941570	q1	q2	OK	0.670494	1.04752	0.643687	3.15004	5e-05	0.000111682
FBXO46	FBXO46	-	chr19:45710627-45733171	q1	q2	OK	8.22276	5.49468	-0.581588	-3.05393	5e-05	0.000111682
FBXO5	FBXO5	-	chr6:152970517-152983619	q1	q2	OK	1.69653	2.37306	0.484156	2.67202	5e-05	0.000111682
FBXW5	FBXW5	-	chr9:136940431-136944754	q1	q2	OK	160.161	69.0069	-1.21471	-7.66635	5e-05	0.000111682
FCHSD1	FCHSD1	-	chr5:141636948-141651419	q1	q2	OK	0.993926	1.75302	0.818632	3.48572	5e-05	0.000111682
FDX1	FDX1	-	chr11:110429935-110464884	q1	q2	OK	5.15186	0.833371	-2.62806	-15.3928	5e-05	0.000111682
FDXR	FDXR	-	chr17:74862495-74873031	q1	q2	OK	3.75391	6.11381	0.703678	3.70578	5e-05	0.000111682
FEM1A	FEM1A	-	chr19:4791714-4795559	q1	q2	OK	29.9787	19.9137	-0.590176	-3.59541	5e-05	0.000111682
FEM1B	FEM1B	-	chr15:68277801-68295865	q1	q2	OK	6.05348	3.87534	-0.643441	-3.91453	5e-05	0.000111682
FEN1	FEN1	-	chr11:61792635-61797242	q1	q2	OK	29.7512	13.5317	-1.13661	-6.89887	5e-05	0.000111682
FERMT1	FERMT1	-	chr20:6074843-6123544	q1	q2	OK	0.245311	1.27953	2.38293	13.7183	5e-05	0.000111682
FERMT2	FERMT2	-	chr14:52857269-52951097	q1	q2	OK	0.716623	1.01954	0.508638	3.07996	5e-05	0.000111682
FGD6	FGD6	-	chr12:95076747-95217464	q1	q2	OK	1.71802	0.320189	-2.42375	-14.6272	5e-05	0.000111682
FGFR1	FGFR1	-	chr8:38411136-38468834	q1	q2	OK	0.22504	1.59883	2.82876	16.3056	5e-05	0.000111682
FGFR2	FGFR2	-	chr10:121478328-121598458	q1	q2	OK	0.434343	1.18346	1.4461	7.3263	5e-05	0.000111682
FGFR3	FGFR3	-	chr4:1793310-1808872	q1	q2	OK	24.4431	1.64862	-3.8901	-22.6291	5e-05	0.000111682
FGFR4	FGFR4	-	chr5:177086870-177098142	q1	q2	OK	4.02842	2.06095	-0.966905	-5.54312	5e-05	0.000111682
FGFRL1	FGFRL1	-	chr4:1011820-1026898	q1	q2	OK	0.869431	0.446608	-0.961062	-4.45731	5e-05	0.000111682
FHDC1	FHDC1	-	chr4:152942981-152979696	q1	q2	OK	13.1188	1.73126	-2.92174	-17.9254	5e-05	0.000111682
FHL2	FHL2	-	chr2:105360824-105438773	q1	q2	OK	1.2893	2.09571	0.700854	4.13141	5e-05	0.000111682
FHL3	FHL3	-	chr1:37996768-38005515	q1	q2	OK	0.453247	0.979839	1.11225	4.41147	5e-05	0.000111682
FHOD1	FHOD1	-	chr16:67229387-67247522	q1	q2	OK	0.758203	1.29822	0.775883	4.16078	5e-05	0.000111682
FICD	FICD	-	chr12:108515272-108519603	q1	q2	OK	4.29695	1.70388	-1.33449	-6.73361	5e-05	0.000111682
FIGNL2	FIGNL2	-	chr12:51817890-51831917	q1	q2	OK	0.220619	2.25997	3.35667	12.5424	5e-05	0.000111682
FIP1L1	FIP1L1	-	chr4:53377651-53459936	q1	q2	OK	2.08327	0.926146	-1.16954	-7.19727	5e-05	0.000111682
FIZ1	FIZ1	-	chr19:55591369-55599527	q1	q2	OK	1.58237	2.19241	0.470435	2.62531	5e-05	0.000111682
FJX1	FJX1	-	chr11:35618185-35620873	q1	q2	OK	5.93146	11.6203	0.970192	5.34703	5e-05	0.000111682
FKBP10	FKBP10	-	chr17:41812708-41823217	q1	q2	OK	3.79399	6.36123	0.74559	4.3586	5e-05	0.000111682
FKBP14	FKBP14	-	chr7:30010581-30026801	q1	q2	OK	1.93509	1.34859	-0.520947	-2.87736	5e-05	0.000111682
FKBP15	FKBP15	-	chr9:113165518-113221361	q1	q2	OK	1.0642	0.621685	-0.775518	-4.47837	5e-05	0.000111682
FKBP1A	FKBP1A	-	chr20:1309909-1393172	q1	q2	OK	1.43599	2.38875	0.734213	3.0791	5e-05	0.000111682
FKBP2	FKBP2	-	chr11:64240939-64244135	q1	q2	OK	47.6748	20.6557	-1.20669	-6.91108	5e-05	0.000111682
FKBP8	FKBP8	-	chr19:18531750-18543596	q1	q2	OK	37.5819	22.4318	-0.744494	-4.70474	5e-05	0.000111682
FKBP9	FKBP9	-	chr7:32957402-33006931	q1	q2	OK	0.769534	1.11808	0.538962	2.83566	5e-05	0.000111682
FKBPL	FKBPL	-	chr6_GL000254v2_alt:3470725-3472310	q1	q2	OK	8.62598	5.53945	-0.638947	-3.27084	5e-05	0.000111682
FLCN	FLCN	-	chr17:17212211-17237191	q1	q2	OK	2.49451	1.22243	-1.02901	-5.90197	5e-05	0.000111682
FLJ46906	FLJ46906	-	chr6:138691666-138697288	q1	q2	OK	4.89227	1.41239	-1.79237	-9.09419	5e-05	0.000111682
FLNA	FLNA	-	chrX:154348530-154374638	q1	q2	OK	27.9043	67.3607	1.27142	7.8851	5e-05	0.000111682
FLOT2	FLOT2	-	chr17:28879333-28897736	q1	q2	OK	3.70533	6.16843	0.735302	4.46715	5e-05	0.000111682
FLVCR1	FLVCR1	-	chr1:212858253-212899363	q1	q2	OK	1.65789	3.43472	1.05085	6.42243	5e-05	0.000111682
FLVCR2	FLVCR2	-	chr14:75574902-75648169	q1	q2	OK	3.31687	1.29059	-1.36179	-7.07234	5e-05	0.000111682
FLYWCH2	FLYWCH2	-	chr16:2883193-2899382	q1	q2	OK	0.618899	0.887261	0.519655	2.81912	5e-05	0.000111682
FMR1	FMR1	-	chrX:147911949-147951127	q1	q2	OK	1.06067	0.778608	-0.446007	-2.51968	5e-05	0.000111682
FNBP1	FNBP1	-	chr9:129887185-130043194	q1	q2	OK	0.939779	0.143402	-2.71226	-15.8374	5e-05	0.000111682
FNBP1L	FNBP1L	-	chr1:93448129-93554661	q1	q2	OK	1.14754	1.61324	0.491416	3.06117	5e-05	0.000111682
FNDC3A	FNDC3A	-	chr13:48975910-49209779	q1	q2	OK	1.30846	0.376254	-1.79809	-10.3087	5e-05	0.000111682
FNTA	FNTA	-	chr8:43056297-43085788	q1	q2	OK	1.2923	0.835359	-0.629471	-3.48556	5e-05	0.000111682
FOLR1	FOLR1	-	chr11:72189556-72196323	q1	q2	OK	16.2487	31.7705	0.967366	5.89639	5e-05	0.000111682
FOS	FOS	-	chr14:75278776-75282234	q1	q2	OK	12.0978	7.71442	-0.649112	-3.61053	5e-05	0.000111682
FOSB	FOSB	-	chr19:45467993-45475179	q1	q2	OK	13.7992	0.87473	-3.9796	-19.5877	5e-05	0.000111682
FOXI3	FOXI3	-	chr2:88446785-88452535	q1	q2	OK	12.9302	2.02889	-2.67198	-15.7094	5e-05	0.000111682
FOXJ1	FOXJ1	-	chr17:76136332-76240311	q1	q2	OK	4.46092	9.10356	1.02909	5.0563	5e-05	0.000111682
FOXK2	FOXK2	-	chr17:82519716-82604607	q1	q2	OK	1.26941	0.918053	-0.467509	-2.85641	5e-05	0.000111682
FOXO6	FOXO6	-	chr1:41361929-41383591	q1	q2	OK	3.54868	0.877988	-2.01501	-12.0053	5e-05	0.000111682
FRAT1	FRAT1	-	chr10:97319263-97321915	q1	q2	OK	2.79292	1.62408	-0.782149	-2.98856	5e-05	0.000111682
FRMD6	FRMD6	-	chr14:51454510-51730726	q1	q2	OK	1.50478	0.817011	-0.881123	-3.63801	5e-05	0.000111682
FRRS1	FRRS1	-	chr1:99516982-99765793	q1	q2	OK	0.897743	0.411185	-1.12652	-5.02312	5e-05	0.000111682
FSD1	FSD1	-	chr19:4304592-4323846	q1	q2	OK	0.885443	0.406591	-1.12282	-5.85111	5e-05	0.000111682
FST	FST	-	chr5:53480432-53486474	q1	q2	OK	5.56371	2.23878	-1.31333	-7.29074	5e-05	0.000111682
FSTL3	FSTL3	-	chr19:676387-683392	q1	q2	OK	286.814	43.1161	-2.73382	-16.9305	5e-05	0.000111682
FTH1	FTH1	-	chr11:61949882-61967660	q1	q2	OK	60.7932	78.1691	0.362687	2.27389	5e-05	0.000111682
FTL	FTL	-	chr19:48965307-48966879	q1	q2	OK	2112.84	635.938	-1.73223	-10.5358	5e-05	0.000111682
FTSJ3	FTSJ3	-	chr17:63819431-63832027	q1	q2	OK	11.7996	6.79369	-0.796473	-4.01673	5e-05	0.000111682
FUBP3	FUBP3	-	chr9:130579571-130638352	q1	q2	OK	1.38312	1.00524	-0.460383	-2.76136	5e-05	0.000111682
FUCA2	FUCA2	-	chr6:143494810-143511883	q1	q2	OK	3.96883	2.66776	-0.573083	-3.37795	5e-05	0.000111682
FUK	FUK	-	chr16:70454593-70480274	q1	q2	OK	0.473926	0.891726	0.911938	5.08229	5e-05	0.000111682
FUOM	FUOM	-	chr10:133355152-133358025	q1	q2	OK	0.87983	2.58024	1.55221	4.94265	5e-05	0.000111682
FURIN	FURIN	-	chr15:90868590-90883458	q1	q2	OK	51.2891	12.2124	-2.0703	-12.9028	5e-05	0.000111682
FUS	FUS	-	chr16:31180108-31194871	q1	q2	OK	3.94634	2.59689	-0.603729	-3.49892	5e-05	0.000111682
FUT1	FUT1	-	chr19:48748009-48755390	q1	q2	OK	1.18245	2.72927	1.20674	5.81347	5e-05	0.000111682
FUT3	FUT3	-	chr19:5842886-5858239	q1	q2	OK	0.130228	1.0406	2.99831	6.86704	5e-05	0.000111682
FUT4	FUT4	-	chr11:94543849-94740355	q1	q2	OK	0.853125	1.854	1.11981	3.86594	5e-05	0.000111682
FXR1	FXR1	-	chr3:180912444-180982751	q1	q2	OK	0.540035	0.810984	0.586621	3.4043	5e-05	0.000111682
FXYD3	FXYD3	-	chr19:35115826-35124324	q1	q2	OK	0.636828	1.74156	1.45141	6.42651	5e-05	0.000111682
FXYD5	FXYD5	-	chr19:35154720-35169885	q1	q2	OK	2.82791	3.91386	0.468856	2.74902	5e-05	0.000111682
FYB1	FYB1	-	chr5:39105250-39270657	q1	q2	OK	0.880819	1.1554	0.391477	2.41402	5e-05	0.000111682
FYTTD1	FYTTD1	-	chr3:197668865-197784446	q1	q2	OK	1.6861	0.57781	-1.54502	-6.14992	5e-05	0.000111682
FZD10	FZD10	-	chr12:130162457-130165740	q1	q2	OK	7.57144	2.73338	-1.46988	-7.56893	5e-05	0.000111682
FZD4	FZD4	-	chr11:86791057-86955398	q1	q2	OK	0.506653	1.25746	1.31145	4.25093	5e-05	0.000111682
FZD5	FZD5	-	chr2:207762584-207769419	q1	q2	OK	28.9543	75.8646	1.38965	8.76213	5e-05	0.000111682
FZD7	FZD7	-	chr2:202034585-202038437	q1	q2	OK	2.41781	3.47693	0.524114	2.71656	5e-05	0.000111682
FZD8	FZD8	-	chr10:35638247-35641434	q1	q2	OK	3.64175	5.28354	0.536875	3.02104	5e-05	0.000111682
FZR1	FZR1	-	chr19:3506295-3536757	q1	q2	OK	4.92897	3.17342	-0.635248	-3.6793	5e-05	0.000111682
G3BP2	G3BP2	-	chr4:75642767-75673483	q1	q2	OK	2.677	1.72038	-0.637892	-3.80977	5e-05	0.000111682
G6PC3	G6PC3	-	chr17:44070728-44076344	q1	q2	OK	7.51567	10.7258	0.513106	2.9902	5e-05	0.000111682
G6PD	G6PD	-	chrX:154531388-154565046	q1	q2	OK	2.23076	1.50663	-0.566213	-2.70027	5e-05	0.000111682
GAA	GAA	-	chr17:80101524-80119882	q1	q2	OK	2.27543	3.1321	0.460996	2.52494	5e-05	0.000111682
GAB1	GAB1	-	chr4:143336828-143474565	q1	q2	OK	0.674655	0.916825	0.442497	2.72358	5e-05	0.000111682
GAB2	GAB2	-	chr11:78215288-78417822	q1	q2	OK	1.4364	0.963263	-0.57646	-3.5841	5e-05	0.000111682
GABARAPL1	GABARAPL1	-	chr12:10212888-10223125	q1	q2	OK	4.38352	1.92078	-1.1904	-6.97785	5e-05	0.000111682
GABARAPL2	GABARAPL2	-	chr16:75566349-75577881	q1	q2	OK	1.76083	1.21204	-0.538814	-3.10897	5e-05	0.000111682
GADD45A	GADD45A	-	chr1:67685175-67688338	q1	q2	OK	8.37203	19.4341	1.21494	6.86019	5e-05	0.000111682
GADD45B	GADD45B	-	chr19:2476123-2478259	q1	q2	OK	6.88573	1.64478	-2.06572	-7.77296	5e-05	0.000111682
GADD45G	GADD45G	-	chr9:89605010-89606554	q1	q2	OK	243.518	18.7476	-3.69925	-21.4988	5e-05	0.000111682
GADD45GIP1	GADD45GIP1	-	chr19:12954154-12957254	q1	q2	OK	15.9258	10.917	-0.544783	-3.1012	5e-05	0.000111682
GAL	GAL	-	chr11:68684473-68691175	q1	q2	OK	0.271808	0.950011	1.80536	5.14376	5e-05	0.000111682
GALNT1	GALNT1	-	chr18:35654567-35711834	q1	q2	OK	1.75233	1.30995	-0.419766	-2.55209	5e-05	0.000111682
GALNT2	GALNT2	-	chr1:230057787-230282130	q1	q2	OK	2.27	0.788729	-1.52509	-9.55227	5e-05	0.000111682
GAN	GAN	-	chr16:81314964-81380198	q1	q2	OK	2.78384	1.13796	-1.29063	-7.94311	5e-05	0.000111682
GANAB	GANAB	-	chr11:62624824-62646726	q1	q2	OK	21.222	15.9801	-0.409287	-2.59525	5e-05	0.000111682
GAPDH	GAPDH	-	chr12:6534515-6538375	q1	q2	OK	1683.14	813.831	-1.04836	-6.04954	5e-05	0.000111682
GAPVD1	GAPVD1	-	chr9:125261792-125367207	q1	q2	OK	1.17641	0.742376	-0.664166	-4.06327	5e-05	0.000111682
GAR1	GAR1	-	chr4:109815508-109824737	q1	q2	OK	1.23463	0.797566	-0.630402	-3.18074	5e-05	0.000111682
GAS1	GAS1	-	chr9:86944360-86947189	q1	q2	OK	0.526268	1.78748	1.76406	4.32893	5e-05	0.000111682
GAS2L1	GAS2L1	-	chr22:29306993-29312789	q1	q2	OK	3.29724	5.14408	0.641652	3.65039	5e-05	0.000111682
GAS2L3	GAS2L3	-	chr12:100573659-100628288	q1	q2	OK	1.69899	0.66867	-1.34531	-7.5193	5e-05	0.000111682
GAS5	GAS5	-	chr1:173863246-173886636	q1	q2	OK	18.0314	26.4755	0.554151	3.09086	5e-05	0.000111682
GAS6	GAS6	-	chr13:113815608-113864103	q1	q2	OK	0.364637	0.887251	1.28288	5.28649	5e-05	0.000111682
GAS6-AS1	GAS6-AS1	-	chr13:113815608-113864103	q1	q2	OK	0.424194	1.08305	1.35231	4.72797	5e-05	0.000111682
GAST	GAST	-	chr17:41712324-41715969	q1	q2	OK	0.831673	0.172214	-2.27181	-3.46358	5e-05	0.000111682
GATA2	GATA2	-	chr3:128479420-128503207	q1	q2	OK	91.3244	52.2351	-0.805982	-4.45729	5e-05	0.000111682
GATA3	GATA3	-	chr10:8054702-8075201	q1	q2	OK	6.8189	3.86042	-0.82078	-5.02229	5e-05	0.000111682
GATA6	GATA6	-	chr18:22169435-22202528	q1	q2	OK	0.677203	2.63944	1.96257	11.3315	5e-05	0.000111682
GBA	GBA	-	chr1_GL383519v1_alt:39469-49885	q1	q2	OK	9.09304	4.52876	-1.00565	-5.69073	5e-05	0.000111682
GBF1	GBF1	-	chr10:102245496-102382899	q1	q2	OK	0.944468	0.412236	-1.19603	-7.24139	5e-05	0.000111682
GBP1	GBP1	-	chr1:89052302-89065360	q1	q2	OK	1.10654	5.06476	2.19444	12.5194	5e-05	0.000111682
GBP2	GBP2	-	chr1:89106131-89126159	q1	q2	OK	0.795713	3.95455	2.31319	13.4949	5e-05	0.000111682
GCH1	GCH1	-	chr14:54842004-54902824	q1	q2	OK	0.530894	1.37365	1.37152	7.98158	5e-05	0.000111682
GCHFR	GCHFR	-	chr15:40764085-40767713	q1	q2	OK	1.47915	2.36626	0.677839	2.88805	5e-05	0.000111682
GCLC	GCLC	-	chr6:53497339-53545129	q1	q2	OK	1.3929	0.648745	-1.10236	-6.35882	5e-05	0.000111682
GCM1	GCM1	-	chr6:53126960-53148826	q1	q2	OK	18.3517	6.47759	-1.50238	-9.43366	5e-05	0.000111682
GCNT1	GCNT1	-	chr9:76441664-76507416	q1	q2	OK	22.4559	6.5277	-1.78245	-9.73229	5e-05	0.000111682
GDAP2	GDAP2	-	chr1:117863483-117929679	q1	q2	OK	0.86754	0.576162	-0.590455	-3.42722	5e-05	0.000111682
GDE1	GDE1	-	chr16:19501691-19522145	q1	q2	OK	10.3264	3.65863	-1.49697	-9.2199	5e-05	0.000111682
GDI1	GDI1	-	chrX:154436911-154443467	q1	q2	OK	11.7233	6.54193	-0.841594	-4.94915	5e-05	0.000111682
GEMIN4	GEMIN4	-	chr17:744419-752261	q1	q2	OK	6.57961	4.59073	-0.519279	-2.98744	5e-05	0.000111682
GEMIN6	GEMIN6	-	chr2:38778183-38781964	q1	q2	OK	3.42467	5.03098	0.554871	3.11399	5e-05	0.000111682
GEMIN8P4	GEMIN8P4	-	chr1:89993263-89994966	q1	q2	OK	3.74035	2.16937	-0.785895	-2.70371	5e-05	0.000111682
GET4	GET4	-	chr7:876552-896434	q1	q2	OK	3.28078	1.85585	-0.821963	-4.78287	5e-05	0.000111682
GFOD2	GFOD2	-	chr16:67674531-67719370	q1	q2	OK	0.855671	0.633022	-0.434801	-2.42942	5e-05	0.000111682
GFPT1	GFPT1	-	chr2:69319767-69387254	q1	q2	OK	2.2201	1.38615	-0.679543	-4.19561	5e-05	0.000111682
GGH	GGH	-	chr8:63015078-63039051	q1	q2	OK	0.926423	0.632497	-0.550612	-2.98846	5e-05	0.000111682
GGPS1	GGPS1	-	chr1:235328436-235344529	q1	q2	OK	3.16479	1.19494	-1.40518	-8.01603	5e-05	0.000111682
GH2	GH2	-	chr17:63880210-63881942	q1	q2	OK	0.647888	3.08784	2.25278	4.83928	5e-05	0.000111682
GHDC	GHDC	-	chr17:42189085-42194532	q1	q2	OK	1.37839	3.33323	1.27393	6.4852	5e-05	0.000111682
GID8	GID8	-	chr20:62938087-62948475	q1	q2	OK	9.49292	6.96515	-0.446697	-2.71256	5e-05	0.000111682
GIGYF1	GIGYF1	-	chr7:100679504-100689448	q1	q2	OK	10.2231	7.66664	-0.415167	-2.52081	5e-05	0.000111682
GIGYF2	GIGYF2	-	chr2:232697303-232860577	q1	q2	OK	1.40384	0.874134	-0.683451	-4.21368	5e-05	0.000111682
GINS1	GINS1	-	chr20:25407681-25448555	q1	q2	OK	1.73334	2.35796	0.443984	2.69506	5e-05	0.000111682
GIPC1	GIPC1	-	chr19:14477757-14496149	q1	q2	OK	2.29462	4.02385	0.81032	4.75634	5e-05	0.000111682
GIT1	GIT1	-	chr17:29573467-29589592	q1	q2	OK	2.65675	1.8968	-0.48609	-2.74303	5e-05	0.000111682
GJA5	GJA5	-	chr1:143399969-149705717	q1	q2	OK	11.6935	40.9297	1.80744	4.65237	5e-05	0.000111682
GLA	GLA	-	chrX:101390888-101414140	q1	q2	OK	2.42205	1.05243	-1.20251	-2.77354	5e-05	0.000111682
GLB1	GLB1	-	chr3:32996606-33097230	q1	q2	OK	0.392823	0.870078	1.14726	6.55828	5e-05	0.000111682
GLIPR1	GLIPR1	-	chr12:75480731-75511638	q1	q2	OK	1.31787	2.03322	0.62556	2.53462	5e-05	0.000111682
GLO1	GLO1	-	chr6:38675924-38703176	q1	q2	OK	4.70911	6.97348	0.566424	3.5362	5e-05	0.000111682
GLRX	GLRX	-	chr5:95813847-95822873	q1	q2	OK	3.22851	0.900454	-1.84215	-9.46014	5e-05	0.000111682
GLRX5	GLRX5	-	chr14:95534984-95544718	q1	q2	OK	4.66749	6.17938	0.404817	2.37357	5e-05	0.000111682
GLS	GLS	-	chr2:190880819-190965544	q1	q2	OK	1.40778	2.62981	0.901537	5.40476	5e-05	0.000111682
GLTP	GLTP	-	chr12:109850941-109880488	q1	q2	OK	1.52498	0.402817	-1.9206	-10.9024	5e-05	0.000111682
GLUD1	GLUD1	-	chr10:87050200-87095047	q1	q2	OK	0.868108	2.1542	1.3112	7.74633	5e-05	0.000111682
GLUL	GLUL	-	chr1:182378091-182392206	q1	q2	OK	14.1431	20.7224	0.551087	3.48321	5e-05	0.000111682
GLYR1	GLYR1	-	chr16:4803201-4847388	q1	q2	OK	2.94707	2.21639	-0.411072	-2.53629	5e-05	0.000111682
GM2A	GM2A	-	chr5:151253050-151270392	q1	q2	OK	12.8189	21.7391	0.762018	4.81414	5e-05	0.000111682
GMCL1	GMCL1	-	chr2:69829604-69881395	q1	q2	OK	0.83459	0.550093	-0.601392	-3.38985	5e-05	0.000111682
GMEB2	GMEB2	-	chr20:63587592-63627101	q1	q2	OK	2.01405	0.844255	-1.25435	-7.30573	5e-05	0.000111682
GMFB	GMFB	-	chr14:54474489-54489026	q1	q2	OK	4.81931	7.38927	0.616604	3.73754	5e-05	0.000111682
GMPPA	GMPPA	-	chr2:219498863-219506996	q1	q2	OK	6.98775	4.8645	-0.522536	-3.04303	5e-05	0.000111682
GMPPB	GMPPB	-	chr3:49689497-49723974	q1	q2	OK	21.4379	7.43698	-1.52737	-4.8337	5e-05	0.000111682
GNA11	GNA11	-	chr19:3094408-3124002	q1	q2	OK	6.31775	3.72449	-0.762368	-4.74275	5e-05	0.000111682
GNA12	GNA12	-	chr7:2679520-2844325	q1	q2	OK	4.21225	2.20885	-0.931299	-3.63419	5e-05	0.000111682
GNA13	GNA13	-	chr17:65009287-65056802	q1	q2	OK	2.22639	1.47937	-0.589721	-3.58701	5e-05	0.000111682
GNAI2	GNAI2	-	chr3:50226686-50259354	q1	q2	OK	6.68645	2.6844	-1.31664	-7.3984	5e-05	0.000111682
GNAS	GNAS	-	chr20:58818916-58911196	q1	q2	OK	30.2326	19.2411	-0.65191	-4.06415	5e-05	0.000111682
GNB2	GNB2	-	chr7:100673738-100679169	q1	q2	OK	24.7746	14.2191	-0.801034	-4.90435	5e-05	0.000111682
GNE	GNE	-	chr9:36214439-36277056	q1	q2	OK	9.71795	2.58222	-1.91204	-11.9803	5e-05	0.000111682
GNL2	GNL2	-	chr1:37556917-37595985	q1	q2	OK	3.20546	2.33402	-0.45771	-2.73006	5e-05	0.000111682
GNL3	GNL3	-	chr3:52685918-52708181	q1	q2	OK	22.2821	13.4279	-0.730652	-3.5879	5e-05	0.000111682
GNL3L	GNL3L	-	chrX:54530209-54567287	q1	q2	OK	2.29163	1.58495	-0.531938	-3.19656	5e-05	0.000111682
GNPDA1	GNPDA1	-	chr5:142000667-142013055	q1	q2	OK	2.54496	4.1919	0.719959	4.11367	5e-05	0.000111682
GOLGA2	GOLGA2	-	chr9:128255827-128288989	q1	q2	OK	9.83869	3.26237	-1.59254	-9.21949	5e-05	0.000111682
GOLGA3	GOLGA3	-	chr12:132768907-132828840	q1	q2	OK	3.79991	2.56396	-0.567591	-3.5528	5e-05	0.000111682
GOLGA4	GOLGA4	-	chr3:37241789-37366879	q1	q2	OK	3.25683	1.37774	-1.24117	-7.53401	5e-05	0.000111682
GOLGA5	GOLGA5	-	chr14:92794229-92839961	q1	q2	OK	2.27541	1.16595	-0.964621	-5.79744	5e-05	0.000111682
GOLGA7	GOLGA7	-	chr8:41490560-41510980	q1	q2	OK	1.72175	1.12889	-0.608969	-3.40357	5e-05	0.000111682
GOLGB1	GOLGB1	-	chr3:121663197-121749767	q1	q2	OK	1.5832	1.18265	-0.420819	-2.60278	5e-05	0.000111682
GOPC	GOPC	-	chr6:117482602-117602542	q1	q2	OK	2.03508	1.35951	-0.581999	-2.48538	5e-05	0.000111682
GORASP2	GORASP2	-	chr2:170928436-170967133	q1	q2	OK	5.20197	2.06475	-1.33309	-8.20414	5e-05	0.000111682
GOSR2	GOSR2	-	chr17:46923115-46967000	q1	q2	OK	3.25814	2.23054	-0.546655	-3.18046	5e-05	0.000111682
GPANK1	GPANK1	-	chr6_GL000256v2_alt:2960504-2969354	q1	q2	OK	13.2542	7.55873	-0.810233	-3.171	5e-05	0.000111682
GPATCH11	GPATCH11	-	chr2:37084449-37099244	q1	q2	OK	2.70885	1.96962	-0.459761	-2.58015	5e-05	0.000111682
GPATCH3	GPATCH3	-	chr1:26890486-26900471	q1	q2	OK	1.7176	1.03064	-0.736852	-4.12705	5e-05	0.000111682
GPATCH4	GPATCH4	-	chr1:156594306-156601487	q1	q2	OK	6.57761	4.52949	-0.538216	-3.05963	5e-05	0.000111682
GPATCH8	GPATCH8	-	chr17:44395275-44503602	q1	q2	OK	1.33609	0.857691	-0.639485	-3.58471	5e-05	0.000111682
GPBP1	GPBP1	-	chr5:57173946-57264679	q1	q2	OK	2.0604	1.32314	-0.638957	-3.72369	5e-05	0.000111682
GPC1	GPC1	-	chr2:240435696-240468078	q1	q2	OK	17.7017	7.3931	-1.25964	-7.27118	5e-05	0.000111682
GPC2	GPC2	-	chr7:100169604-100177426	q1	q2	OK	1.47697	2.60421	0.818206	4.50923	5e-05	0.000111682
GPN2	GPN2	-	chr1:26879380-26890378	q1	q2	OK	1.66442	1.08568	-0.616421	-3.49085	5e-05	0.000111682
GPR107	GPR107	-	chr9:130053704-130140169	q1	q2	OK	1.67473	0.768264	-1.12426	-6.86503	5e-05	0.000111682
GPR146	GPR146	-	chr7:996984-1138257	q1	q2	OK	67.6604	9.22028	-2.87543	-9.89733	5e-05	0.000111682
GPR160	GPR160	-	chr3:170037945-170085395	q1	q2	OK	1.56104	0.372961	-2.06541	-12.2248	5e-05	0.000111682
GPR32	GPR32	-	chr19:50770462-50771732	q1	q2	OK	128.173	34.8802	-1.87761	-11.1433	5e-05	0.000111682
GPR37	GPR37	-	chr7:124743883-124766108	q1	q2	OK	0.379246	1.62988	2.10356	11.0956	5e-05	0.000111682
GPR78	GPR78	-	chr4:8580235-8590023	q1	q2	OK	13.9212	9.69243	-0.522348	-3.20737	5e-05	0.000111682
GPRC5A	GPRC5A	-	chr12:12891020-12913666	q1	q2	OK	0.098953	1.47924	3.90197	12.8003	5e-05	0.000111682
GPRC5C	GPRC5C	-	chr17:74431526-74447429	q1	q2	OK	2.1702	0.0514562	-5.39834	-9.54428	5e-05	0.000111682
GPS2	GPS2	-	chr17:7312657-7315339	q1	q2	OK	22.6677	14.4855	-0.646023	-3.73249	5e-05	0.000111682
GPSM1	GPSM1	-	chr9:136327474-136359605	q1	q2	OK	1.86832	2.87764	0.623145	2.62786	5e-05	0.000111682
GPT2	GPT2	-	chr16:46884378-46931297	q1	q2	OK	4.19964	1.16919	-1.84475	-11.211	5e-05	0.000111682
GPX1	GPX1	-	chr3:49357169-49358600	q1	q2	OK	54.6778	78.4821	0.521409	3.1615	5e-05	0.000111682
GPX3	GPX3	-	chr5:151020410-151028993	q1	q2	OK	0.895706	0.467789	-0.937167	-3.64871	5e-05	0.000111682
GPX8	GPX8	-	chr5:55112969-55173177	q1	q2	OK	1.40669	6.29887	2.16279	9.35175	5e-05	0.000111682
GRAMD2A	GRAMD2A	-	chr15:72159804-72197795	q1	q2	OK	4.95128	8.98448	0.859633	5.42117	5e-05	0.000111682
GRAMD2B	GRAMD2B	-	chr5:126360094-126494161	q1	q2	OK	3.29166	0.842686	-1.96575	-10.3905	5e-05	0.000111682
GRHL1	GRHL1	-	chr2:9951661-10002284	q1	q2	OK	7.4558	3.7755	-0.981695	-6.19294	5e-05	0.000111682
GRHL3	GRHL3	-	chr1:24319320-24472983	q1	q2	OK	1.95349	0.586691	-1.73538	-7.79129	5e-05	0.000111682
GRHPR	GRHPR	-	chr9:37422708-37436989	q1	q2	OK	2.13321	2.91464	0.450296	2.54118	5e-05	0.000111682
GRINA	GRINA	-	chr8:143990056-143993415	q1	q2	OK	9.06986	12.3883	0.449824	2.51711	5e-05	0.000111682
GSE1	GSE1	-	chr16:85611421-85676206	q1	q2	OK	7.51709	2.71928	-1.46695	-9.21817	5e-05	0.000111682
GSEC	GSEC	-	chr11:126303750-126355587	q1	q2	OK	1.24742	0.764427	-0.706499	-2.33747	5e-05	0.000111682
GSK3A	GSK3A	-	chr19:42230184-42242584	q1	q2	OK	2.30643	1.37318	-0.748142	-4.19427	5e-05	0.000111682
GSKIP	GSKIP	-	chr14:96363450-96387290	q1	q2	OK	3.05423	2.01892	-0.597223	-3.5292	5e-05	0.000111682
GSPT1	GSPT1	-	chr16:11868126-11916662	q1	q2	OK	3.05649	2.17521	-0.490721	-3.03171	5e-05	0.000111682
GSTA4	GSTA4	-	chr6:52977946-52995380	q1	q2	OK	1.59345	0.864324	-0.882511	-4.84123	5e-05	0.000111682
GSTM3	GSTM3	-	chr1:109733930-109741038	q1	q2	OK	1.03757	1.45439	0.487209	2.41952	5e-05	0.000111682
GSTM4	GSTM4	-	chr1:109656074-109665501	q1	q2	OK	1.02382	1.59724	0.641625	2.81388	5e-05	0.000111682
GSTO1	GSTO1	-	chr10:104254192-104267464	q1	q2	OK	0.636294	0.916722	0.526792	2.57318	5e-05	0.000111682
GSTP1	GSTP1	-	chr11:67583593-67586653	q1	q2	OK	60.6465	89.2925	0.558114	3.51155	5e-05	0.000111682
GTF2A1	GTF2A1	-	chr14:81175451-81223380	q1	q2	OK	1.44122	1.08081	-0.415175	-2.44834	5e-05	0.000111682
GTF2A2	GTF2A2	-	chr15:59638060-59657541	q1	q2	OK	0.974964	1.72442	0.82269	4.70456	5e-05	0.000111682
GTF2F1	GTF2F1	-	chr19:6379567-6393280	q1	q2	OK	4.59585	3.08497	-0.575074	-3.36725	5e-05	0.000111682
GTF3C2	GTF3C2	-	chr2:27325847-27357034	q1	q2	OK	3.94352	2.74636	-0.521963	-3.04111	5e-05	0.000111682
GTF3C4	GTF3C4	-	chr9:132592995-132694955	q1	q2	OK	3.02685	2.1155	-0.516821	-2.5536	5e-05	0.000111682
GTF3C5	GTF3C5	-	chr9:133030673-133058503	q1	q2	OK	3.38716	2.4516	-0.466353	-2.82493	5e-05	0.000111682
GTPBP1	GTPBP1	-	chr22:38705800-38733587	q1	q2	OK	2.62896	1.78847	-0.555769	-3.29687	5e-05	0.000111682
GTPBP2	GTPBP2	-	chr6:43576139-43629246	q1	q2	OK	5.24203	10.7887	1.04132	4.53078	5e-05	0.000111682
GTPBP3	GTPBP3	-	chr19:17334980-17342731	q1	q2	OK	13.2784	8.73276	-0.604573	-3.53979	5e-05	0.000111682
GTPBP4	GTPBP4	-	chr10:988407-1017768	q1	q2	OK	2.10495	1.53036	-0.459916	-2.70152	5e-05	0.000111682
GTPBP6	GTPBP6	-	chrY:304748-318819	q1	q2	OK	6.31485	3.79306	-0.735386	-4.39918	5e-05	0.000111682
GUK1	GUK1	-	chr1:228140082-228148954	q1	q2	OK	24.8222	34.9037	0.491748	2.96508	5e-05	0.000111682
GUSB	GUSB	-	chr7:65960684-65982314	q1	q2	OK	1.14984	0.713598	-0.688246	-3.77811	5e-05	0.000111682
GXYLT1	GXYLT1	-	chr12:42081844-42144871	q1	q2	OK	1.21279	0.82599	-0.554134	-3.30243	5e-05	0.000111682
H1F0	H1F0	-	chr22:37668024-38041915	q1	q2	OK	152.899	50.9255	-1.58611	-4.40124	5e-05	0.000111682
H1FX	H1FX	-	chr3:129314769-129324569	q1	q2	OK	162	101.952	-0.6681	-4.16967	5e-05	0.000111682
H2AFJ	H2AFJ	-	chr12:14774334-14778002	q1	q2	OK	22.1609	15.5929	-0.507124	-3.02714	5e-05	0.000111682
H2AFX	H2AFX	-	chr11:119093873-119095467	q1	q2	OK	199.547	122.203	-0.707447	-4.45355	5e-05	0.000111682
H2AFZ	H2AFZ	-	chr4:99948085-99950355	q1	q2	OK	62.0244	39.4877	-0.651431	-3.99936	5e-05	0.000111682
H3F3B	H3F3B	-	chr17:75776432-75779935	q1	q2	OK	69.8562	49.9186	-0.484811	-3.04637	5e-05	0.000111682
H6PD	H6PD	-	chr1:9234802-9271335	q1	q2	OK	0.831996	1.32547	0.671854	3.7779	5e-05	0.000111682
HACD2	HACD2	-	chr3:123491546-123585185	q1	q2	OK	0.536937	0.875196	0.704853	4.19887	5e-05	0.000111682
HACD3	HACD3	-	chr15:65530487-65578355	q1	q2	OK	2.91012	4.905	0.753175	4.71335	5e-05	0.000111682
HAND1	HAND1	-	chr5:154474970-154478264	q1	q2	OK	0.797919	4.68726	2.55443	8.72134	5e-05	0.000111682
HAP1	HAP1	-	chr17:41722637-41734646	q1	q2	OK	0.939245	0.254367	-1.88459	-6.9779	5e-05	0.000111682
HAS3	HAS3	-	chr16:69105562-69132590	q1	q2	OK	1.67134	0.875114	-0.933462	-2.40442	5e-05	0.000111682
HAUS3	HAUS3	-	chr4:2071956-2242164	q1	q2	OK	1.80276	1.19803	-0.589543	-2.80533	5e-05	0.000111682
HAUS5	HAUS5	-	chr19:35612742-35625349	q1	q2	OK	1.49797	2.00056	0.417397	2.35056	5e-05	0.000111682
HBP1	HBP1	-	chr7:107168959-107578523	q1	q2	OK	3.5249	1.15012	-1.6158	-6.97219	5e-05	0.000111682
HCFC1	HCFC1	-	chrX:153947555-153971368	q1	q2	OK	6.96417	4.31588	-0.690297	-4.27088	5e-05	0.000111682
HDAC1	HDAC1	-	chr1:32292105-32333623	q1	q2	OK	0.764071	1.06259	0.475805	2.70278	5e-05	0.000111682
HDAC2	HDAC2	-	chr6:113936154-114340729	q1	q2	OK	2.85424	1.93109	-0.563691	-2.86562	5e-05	0.000111682
HDAC5	HDAC5	-	chr17:44076751-44123646	q1	q2	OK	17.1422	3.95217	-2.11684	-13.2238	5e-05	0.000111682
HDAC6	HDAC6	-	chrX:48801375-48824982	q1	q2	OK	1.47726	2.20586	0.578418	3.24304	5e-05	0.000111682
HDHD3	HDHD3	-	chr9:113373414-113377009	q1	q2	OK	11.5394	7.52596	-0.616619	-3.38274	5e-05	0.000111682
HDHD5	HDHD5	-	chr22:17137518-17165445	q1	q2	OK	3.00459	1.66971	-0.847573	-4.89494	5e-05	0.000111682
HDLBP	HDLBP	-	chr2:241227262-241354026	q1	q2	OK	28.8667	12.8773	-1.16457	-6.22836	5e-05	0.000111682
HEATR5B	HEATR5B	-	chr2:36980999-37084345	q1	q2	OK	0.894576	0.566179	-0.659945	-3.97366	5e-05	0.000111682
HEBP2	HEBP2	-	chr6:138403529-138413445	q1	q2	OK	12.8683	18.8398	0.549963	3.42825	5e-05	0.000111682
HECA	HECA	-	chr6:139135110-139180809	q1	q2	OK	1.4691	0.654277	-1.16696	-6.70625	5e-05	0.000111682
HECTD1	HECTD1	-	chr14:31100113-31207523	q1	q2	OK	2.33923	1.57947	-0.566593	-3.56214	5e-05	0.000111682
HECTD3	HECTD3	-	chr1:45002546-45011355	q1	q2	OK	4.82704	3.07997	-0.648223	-3.63	5e-05	0.000111682
HEG1	HEG1	-	chr3:124965708-125055958	q1	q2	OK	0.570809	1.25663	1.13849	6.85112	5e-05	0.000111682
HELQ	HELQ	-	chr4:83407341-83455883	q1	q2	OK	2.15717	1.27787	-0.755395	-2.89346	5e-05	0.000111682
HERPUD1	HERPUD1	-	chr16:56932088-56943881	q1	q2	OK	10.7686	2.47806	-2.11955	-12.3533	5e-05	0.000111682
HES1	HES1	-	chr3:194136140-194138612	q1	q2	OK	14.9394	2.12925	-2.81071	-12.412	5e-05	0.000111682
HES2	HES2	-	chr1:6415232-6419919	q1	q2	OK	32.5236	7.79676	-2.06054	-12.1811	5e-05	0.000111682
HES4	HES4	-	chr1:998960-1000172	q1	q2	OK	21.8271	33.5486	0.620132	3.3822	5e-05	0.000111682
HES6	HES6	-	chr2:238238265-238240124	q1	q2	OK	4.37938	10.5191	1.26421	6.46022	5e-05	0.000111682
HEXIM1	HEXIM1	-	chr17:45147315-45152101	q1	q2	OK	45.2308	4.23967	-3.41528	-20.8697	5e-05	0.000111682
HEY1	HEY1	-	chr8:79764008-79767863	q1	q2	OK	15.0424	1.63346	-3.20303	-12.5817	5e-05	0.000111682
HGH1	HGH1	-	chr8:144137767-144140843	q1	q2	OK	4.75119	7.02909	0.565047	3.11487	5e-05	0.000111682
HIC1	HIC1	-	chr17:2055097-2059687	q1	q2	OK	0.166665	0.812455	2.28534	3.21207	5e-05	0.000111682
HIC2	HIC2	-	chr22:21417402-21451461	q1	q2	OK	19.9775	9.3409	-1.09674	-6.92187	5e-05	0.000111682
HIF1A	HIF1A	-	chr14:61681039-61751097	q1	q2	OK	2.89622	5.25397	0.859238	3.83144	5e-05	0.000111682
HIF1AN	HIF1AN	-	chr10:100535882-100553924	q1	q2	OK	2.36739	1.4345	-0.72275	-4.03193	5e-05	0.000111682
HILPDA	HILPDA	-	chr7:128455828-128458418	q1	q2	OK	7.883	10.6752	0.437445	2.47507	5e-05	0.000111682
HINT1	HINT1	-	chr5:131159281-131165348	q1	q2	OK	19.5537	27.4586	0.489815	3.04595	5e-05	0.000111682
HINT2	HINT2	-	chr9:35812958-35815045	q1	q2	OK	4.07436	6.28908	0.626275	3.18537	5e-05	0.000111682
HIPK1	HIPK1	-	chr1:113923999-113977869	q1	q2	OK	3.11921	1.77962	-0.809615	-4.35015	5e-05	0.000111682
HIST1H2AC	HIST1H2AC	-	chr6:26124143-26124690	q1	q2	OK	667.158	860.28	0.366777	2.31559	5e-05	0.000111682
HIST1H2AE	HIST1H2AE	-	chr6:26216918-26217483	q1	q2	OK	528.67	322.062	-0.715028	-4.45683	5e-05	0.000111682
HIST1H2AK	HIST1H2AK	-	chr6:27837878-27838339	q1	q2	OK	67.0032	114.638	0.774789	4.37767	5e-05	0.000111682
HIST1H2AL	HIST1H2AL	-	chr6:27865327-27865798	q1	q2	OK	363.346	571.219	0.652699	4.03931	5e-05	0.000111682
HIST1H2BD	HIST1H2BD	-	chr6:26158119-26171348	q1	q2	OK	934.199	1222.22	0.387703	2.44085	5e-05	0.000111682
HIST1H2BI	HIST1H2BI	-	chr6:26272974-26273412	q1	q2	OK	874.634	1127.45	0.366315	2.3094	5e-05	0.000111682
HIST1H2BN	HIST1H2BN	-	chr6:27838660-27839110	q1	q2	OK	156.202	227.612	0.543165	3.14881	5e-05	0.000111682
HIST2H2BF	HIST2H2BF	-	chr1:149782687-149812373	q1	q2	OK	157.831	119.853	-0.397112	-2.26622	5e-05	0.000111682
HIST2H3D	HIST2H3D	-	chr1:149813223-149813681	q1	q2	OK	79.669	104.871	0.396527	2.20783	5e-05	0.000111682
HIST3H2A	HIST3H2A	-	chr1:228457362-228457859	q1	q2	OK	269.139	146.439	-0.878051	-5.17935	5e-05	0.000111682
HIST3H2BB	HIST3H2BB	-	chr1:228458105-228458558	q1	q2	OK	313.481	152.961	-1.03522	-6.07509	5e-05	0.000111682
HIST3H3	HIST3H3	-	chr1:228424843-228425325	q1	q2	OK	20.6727	2.24003	-3.20614	-5.32052	5e-05	0.000111682
HLA-C	HLA-C	-	chr6_GL000256v2_alt:2570705-2574084	q1	q2	OK	34.94	59.3582	0.764565	4.76031	5e-05	0.000111682
HLA-DMA	HLA-DMA	-	chr6_GL000256v2_alt:4347847-4352360	q1	q2	OK	0.950083	0.412667	-1.20308	-3.20093	5e-05	0.000111682
HLX	HLX	-	chr1:220832761-220885058	q1	q2	OK	2.45932	0.763445	-1.68766	-5.94352	5e-05	0.000111682
HM13	HM13	-	chr20:31514408-31573263	q1	q2	OK	2.03996	1.12943	-0.85294	-4.45751	5e-05	0.000111682
HMBS	HMBS	-	chr11:119084875-119093549	q1	q2	OK	1.16683	0.584005	-0.99854	-3.53996	5e-05	0.000111682
HMG20B	HMG20B	-	chr19:3572943-3579083	q1	q2	OK	67.6095	18.9254	-1.8369	-11.4835	5e-05	0.000111682
HMGA1	HMGA1	-	chr6:34236798-34246231	q1	q2	OK	95.6055	145.813	0.608954	3.7743	5e-05	0.000111682
HMGB2	HMGB2	-	chr4:173331374-173334444	q1	q2	OK	44.6599	72.5053	0.699106	4.30988	5e-05	0.000111682
HMGCR	HMGCR	-	chr5:75337166-75362101	q1	q2	OK	6.89121	3.85268	-0.838895	-5.19898	5e-05	0.000111682
HMGN4	HMGN4	-	chr6:26538342-26546936	q1	q2	OK	5.2496	3.66781	-0.517288	-2.93307	5e-05	0.000111682
HMOX1	HMOX1	-	chr22:35381065-35394214	q1	q2	OK	42.0541	24.133	-0.80124	-5.06922	5e-05	0.000111682
HNRNPA0	HNRNPA0	-	chr5:137751382-137754350	q1	q2	OK	115.611	49.9283	-1.21135	-7.59413	5e-05	0.000111682
HNRNPA1	HNRNPA1	-	chr12:54280688-54287088	q1	q2	OK	9.40151	7.00027	-0.425482	-2.38978	5e-05	0.000111682
HNRNPA2B1	HNRNPA2B1	-	chr7:26189934-26200793	q1	q2	OK	24.9194	12.8945	-0.95052	-5.95217	5e-05	0.000111682
HNRNPH2	HNRNPH2	-	chrX:101390888-101414140	q1	q2	OK	15.4327	7.55932	-1.02966	-4.50919	5e-05	0.000111682
HNRNPL	HNRNPL	-	chr19:38836386-38852339	q1	q2	OK	18.6036	12.6024	-0.561883	-3.54713	5e-05	0.000111682
HNRNPLL	HNRNPLL	-	chr2:38563184-38603036	q1	q2	OK	0.601984	0.93459	0.634608	3.50593	5e-05	0.000111682
HNRNPM	HNRNPM	-	chr19:8444826-8489118	q1	q2	OK	2.92626	1.718	-0.768329	-4.7035	5e-05	0.000111682
HNRNPU	HNRNPU	-	chr1:244850298-244864525	q1	q2	OK	61.8333	41.4084	-0.57846	-3.63965	5e-05	0.000111682
HNRNPUL1	HNRNPUL1	-	chr19:41262474-41307783	q1	q2	OK	5.00327	2.5348	-0.980999	-6.10759	5e-05	0.000111682
HNRNPUL2	HNRNPUL2	-	chr11:62690260-62727385	q1	q2	OK	2.04027	0.896728	-1.18602	-4.0086	5e-05	0.000111682
HOOK2	HOOK2	-	chr19:12763001-12775620	q1	q2	OK	3.07868	1.99151	-0.628451	-3.48116	5e-05	0.000111682
HOPX	HOPX	-	chr4:56647986-56681706	q1	q2	OK	9.7041	0.361284	-4.74739	-17.4728	5e-05	0.000111682
HOXB4	HOXB4	-	chr17:48542654-48582622	q1	q2	OK	0.851115	2.17078	1.35079	3.94908	5e-05	0.000111682
HPCAL1	HPCAL1	-	chr2:10302902-10427617	q1	q2	OK	1.28213	0.628922	-1.02759	-5.87597	5e-05	0.000111682
HPDL	HPDL	-	chr1:45326871-45328674	q1	q2	OK	39.561	66.4787	0.748813	4.53729	5e-05	0.000111682
HS6ST1	HS6ST1	-	chr2:128265478-128318597	q1	q2	OK	2.53643	0.598143	-2.08424	-12.2393	5e-05	0.000111682
HSBP1	HSBP1	-	chr16:83807901-83813002	q1	q2	OK	9.13124	12.4565	0.448012	2.63032	5e-05	0.000111682
HSBP1L1	HSBP1L1	-	chr18:79964580-79970822	q1	q2	OK	0.455794	1.08876	1.25623	4.18501	5e-05	0.000111682
HSD11B2	HSD11B2	-	chr16:67431131-67437551	q1	q2	OK	10.5569	1.00408	-3.39424	-16.5591	5e-05	0.000111682
HSD17B1	HSD17B1	-	chr17:42552434-42555214	q1	q2	OK	249.73	87.7746	-1.50849	-7.34233	5e-05	0.000111682
HSD17B4	HSD17B4	-	chr5:119452441-119542335	q1	q2	OK	1.5514	0.872888	-0.829703	-5.0982	5e-05	0.000111682
HSD3B1	HSD3B1	-	chr1:119507201-119515058	q1	q2	OK	2.75783	0.882821	-1.64334	-8.18445	5e-05	0.000111682
HSF1	HSF1	-	chr8:144291567-144326919	q1	q2	OK	2.3069	1.59354	-0.533716	-2.69572	5e-05	0.000111682
HSP90AA1	HSP90AA1	-	chr14:102080736-102223673	q1	q2	OK	114.931	81.6023	-0.494085	-3.01337	5e-05	0.000111682
HSP90AB1	HSP90AB1	-	chr6:44246164-44253888	q1	q2	OK	104.909	72.076	-0.541542	-3.42001	5e-05	0.000111682
HSPA13	HSPA13	-	chr21:14371114-14383188	q1	q2	OK	10.4588	4.73066	-1.1446	-6.91152	5e-05	0.000111682
HSPA1A	HSPA1A	-	chr6_GL000255v2_alt:3071340-3073770	q1	q2	OK	1.90793	3.17701	0.735664	2.91235	5e-05	0.000111682
HSPA2	HSPA2	-	chr14:64540466-64543236	q1	q2	OK	51.3443	94.1471	0.874711	5.47955	5e-05	0.000111682
HSPA5	HSPA5	-	chr9:125234846-125241387	q1	q2	OK	99.1677	39.7105	-1.32035	-8.33359	5e-05	0.000111682
HSPA9	HSPA9	-	chr5:138554880-138575629	q1	q2	OK	10.9194	16.3146	0.579272	3.65993	5e-05	0.000111682
HSPB8	HSPB8	-	chr12:119178788-119194746	q1	q2	OK	25.3846	3.47594	-2.86848	-17.5098	5e-05	0.000111682
HSPG2	HSPG2	-	chr1:21812263-21937297	q1	q2	OK	1.24345	1.75219	0.494812	2.86415	5e-05	0.000111682
HSPH1	HSPH1	-	chr13:31134972-31162388	q1	q2	OK	2.84511	2.01578	-0.497147	-2.96208	5e-05	0.000111682
HTATSF1	HTATSF1	-	chrX:136497077-136512344	q1	q2	OK	9.43587	4.81458	-0.970745	-5.93156	5e-05	0.000111682
HTRA4	HTRA4	-	chr8:38974147-38988662	q1	q2	OK	0.822049	1.85818	1.1766	6.47117	5e-05	0.000111682
HUS1	HUS1	-	chr7:47963286-47979625	q1	q2	OK	1.15382	0.867412	-0.411631	-2.3283	5e-05	0.000111682
HYAL2	HYAL2	-	chr3:50317788-50322850	q1	q2	OK	8.3896	11.3671	0.438192	2.55169	5e-05	0.000111682
HYOU1	HYOU1	-	chr11:119044183-119057246	q1	q2	OK	39.5784	19.5109	-1.02044	-6.45015	5e-05	0.000111682
IBA57	IBA57	-	chr1:228165806-228182257	q1	q2	OK	4.49056	2.83451	-0.663796	-3.51414	5e-05	0.000111682
ICA1L	ICA1L	-	chr2:202773148-202871985	q1	q2	OK	0.36877	0.934285	1.34114	3.8357	5e-05	0.000111682
ICK	ICK	-	chr6:53001298-53061802	q1	q2	OK	1.94257	1.17765	-0.72206	-4.40583	5e-05	0.000111682
ID1	ID1	-	chr20:31605281-31606514	q1	q2	OK	33.2861	79.8257	1.26193	7.36665	5e-05	0.000111682
ID2	ID2	-	chr2:8681981-8684453	q1	q2	OK	26.798	12.3281	-1.12017	-6.39582	5e-05	0.000111682
ID3	ID3	-	chr1:23557928-23559794	q1	q2	OK	14.4336	19.4546	0.430682	2.36266	5e-05	0.000111682
IDH1	IDH1	-	chr2:208236225-208255143	q1	q2	OK	2.4928	4.22056	0.759665	4.51625	5e-05	0.000111682
IDH3A	IDH3A	-	chr15:78149375-78170542	q1	q2	OK	1.20451	0.748843	-0.685718	-3.78363	5e-05	0.000111682
IDI1	IDI1	-	chr10:1018905-1056716	q1	q2	OK	7.09727	4.01609	-0.821473	-3.58716	5e-05	0.000111682
IDI2-AS1	IDI2-AS1	-	chr10:1018905-1056716	q1	q2	OK	3.02105	1.73028	-0.804041	-3.29238	5e-05	0.000111682
IDS	IDS	-	chrX:149476988-149505354	q1	q2	OK	3.58686	0.696412	-2.36471	-13.8545	5e-05	0.000111682
IDUA	IDUA	-	chr4:979073-1004557	q1	q2	OK	0.303821	0.833012	1.45512	5.8575	5e-05	0.000111682
IER2	IER2	-	chr19:13150466-13154904	q1	q2	OK	96.1955	16.4639	-2.54666	-15.6899	5e-05	0.000111682
IER3	IER3	-	chr6_GL000256v2_alt:2043757-2045346	q1	q2	OK	122.546	34.7527	-1.81812	-9.85194	5e-05	0.000111682
IER3-AS1	IER3-AS1	-	chr6_GL000256v2_alt:2043757-2045346	q1	q2	OK	70.2844	16.5851	-2.08332	-5.36439	5e-05	0.000111682
IER5	IER5	-	chr1:181088500-181090843	q1	q2	OK	158.419	56.9826	-1.47515	-9.21661	5e-05	0.000111682
IER5L	IER5L	-	chr9:129175550-129178261	q1	q2	OK	81.7008	39.6637	-1.04253	-6.4739	5e-05	0.000111682
IFFO2	IFFO2	-	chr1:18904278-18956332	q1	q2	OK	0.583641	1.17085	1.0044	5.7642	5e-05	0.000111682
IFI35	IFI35	-	chr17:43006723-43014459	q1	q2	OK	0.480987	0.887311	0.883441	3.28875	5e-05	0.000111682
IFI6	IFI6	-	chr1:27666059-27672213	q1	q2	OK	12.8141	43.8074	1.77344	10.9289	5e-05	0.000111682
IFIT5	IFIT5	-	chr10:89414566-89421002	q1	q2	OK	0.221254	0.977623	2.14357	5.41569	5e-05	0.000111682
IFITM2	IFITM2	-	chr11:308105-309410	q1	q2	OK	2.52758	5.81184	1.20124	4.02133	5e-05	0.000111682
IFITM3	IFITM3	-	chr11:319671-320914	q1	q2	OK	6.8325	22.0603	1.69097	8.41521	5e-05	0.000111682
IFNGR1	IFNGR1	-	chr6:137197482-137219430	q1	q2	OK	2.80873	1.2212	-1.20162	-6.8405	5e-05	0.000111682
IFRD1	IFRD1	-	chr7:112423142-112477203	q1	q2	OK	4.11449	1.64964	-1.31856	-7.8208	5e-05	0.000111682
IFRD2	IFRD2	-	chr3:50279025-50292595	q1	q2	OK	16.4375	11.3792	-0.530589	-2.85274	5e-05	0.000111682
IGF1R	IGF1R	-	chr15:98645864-98964530	q1	q2	OK	0.877348	0.342842	-1.35561	-7.70839	5e-05	0.000111682
IGF2BP3	IGF2BP3	-	chr7:23310207-23470376	q1	q2	OK	0.899409	0.647371	-0.474385	-2.93796	5e-05	0.000111682
IGSF8	IGSF8	-	chr1:160091337-160098828	q1	q2	OK	54.7363	22.5912	-1.27674	-8.03653	5e-05	0.000111682
IK	IK	-	chr5:140647797-140662480	q1	q2	OK	5.82585	4.26342	-0.45046	-2.71111	5e-05	0.000111682
IL10RA	IL10RA	-	chr11:117986389-118001483	q1	q2	OK	0.849936	0.0481492	-4.14177	-7.9147	5e-05	0.000111682
IL10RB	IL10RB	-	chr21:33266358-33297234	q1	q2	OK	1.51838	0.789763	-0.94304	-5.27174	5e-05	0.000111682
IL17C	IL17C	-	chr16:88638591-88640474	q1	q2	OK	3.30744	0.176312	-4.22951	-4.64009	5e-05	0.000111682
IL17RE	IL17RE	-	chr3:9902610-9916400	q1	q2	OK	0.636059	1.45414	1.19294	6.46338	5e-05	0.000111682
IL32	IL32	-	chr16:3065310-3069819	q1	q2	OK	0.0703155	1.05128	3.90216	2.94729	5e-05	0.000111682
IL6ST	IL6ST	-	chr5:55935095-55994993	q1	q2	OK	4.7838	8.35482	0.804452	5.08552	5e-05	0.000111682
ILF3	ILF3	-	chr19:10654259-10692419	q1	q2	OK	5.22242	3.34116	-0.644372	-4.02067	5e-05	0.000111682
ILVBL	ILVBL	-	chr19:15107362-15125799	q1	q2	OK	17.1146	2.97071	-2.52635	-10.6138	5e-05	0.000111682
IMMT	IMMT	-	chr2:86143930-86195770	q1	q2	OK	1.93293	1.16761	-0.727232	-4.39128	5e-05	0.000111682
IMPA2	IMPA2	-	chr18:11981426-12030886	q1	q2	OK	12.3452	3.93813	-1.64837	-10.3846	5e-05	0.000111682
IMPDH1	IMPDH1	-	chr7:128386680-128409987	q1	q2	OK	1.18253	3.05116	1.36748	7.72842	5e-05	0.000111682
INAFM2	INAFM2	-	chr15:40324054-40326715	q1	q2	OK	3.80352	15.5183	2.02856	11.0937	5e-05	0.000111682
INCENP	INCENP	-	chr11:62123971-62153163	q1	q2	OK	1.97246	1.49073	-0.403976	-2.35774	5e-05	0.000111682
ING1	ING1	-	chr13:110712621-110721074	q1	q2	OK	6.20104	2.33914	-1.40653	-7.44167	5e-05	0.000111682
ING2	ING2	-	chr4:183505048-183512428	q1	q2	OK	3.70528	1.35438	-1.45195	-7.79966	5e-05	0.000111682
INHA	INHA	-	chr2:219572230-219575713	q1	q2	OK	98.8284	3.08585	-5.00119	-29.1519	5e-05	0.000111682
INPP5E	INPP5E	-	chr9:136428613-136439822	q1	q2	OK	10.6128	3.14038	-1.75679	-10.3217	5e-05	0.000111682
INPP5K	INPP5K	-	chr17:1494575-1516888	q1	q2	OK	0.82852	0.622154	-0.413263	-2.36092	5e-05	0.000111682
INPPL1	INPPL1	-	chr11:72224836-72244176	q1	q2	OK	7.20001	13.5252	0.909581	5.64932	5e-05	0.000111682
INSIG1	INSIG1	-	chr7:155297770-155310235	q1	q2	OK	29.7163	9.91247	-1.58394	-9.91647	5e-05	0.000111682
INSL4	INSL4	-	chr9:5231417-5233967	q1	q2	OK	8.86911	0.646637	-3.77776	-10.5727	5e-05	0.000111682
INTS1	INTS1	-	chr7:1470275-1504382	q1	q2	OK	4.99256	3.3603	-0.571188	-3.55176	5e-05	0.000111682
INTS10	INTS10	-	chr8:19817147-19852083	q1	q2	OK	1.17691	0.650008	-0.856474	-4.72909	5e-05	0.000111682
INTS5	INTS5	-	chr11:62646846-62653302	q1	q2	OK	6.44986	4.6538	-0.470859	-2.64905	5e-05	0.000111682
IP6K1	IP6K1	-	chr3:49724293-49786540	q1	q2	OK	0.92108	0.618066	-0.575565	-3.34837	5e-05	0.000111682
IPO5P1	IPO5P1	-	chr19:23255052-23274251	q1	q2	OK	1.04292	1.84884	0.825987	4.80587	5e-05	0.000111682
IPO7	IPO7	-	chr11:9384620-9448127	q1	q2	OK	3.19863	2.42617	-0.398775	-2.49454	5e-05	0.000111682
IPO9	IPO9	-	chr1:201648320-201884294	q1	q2	OK	2.65811	1.58538	-0.745574	-2.51758	5e-05	0.000111682
IQGAP3	IQGAP3	-	chr1:156525403-156572604	q1	q2	OK	0.51737	0.944173	0.867855	4.83876	5e-05	0.000111682
IQSEC1	IQSEC1	-	chr3:12897041-13073117	q1	q2	OK	1.15203	0.544762	-1.08048	-6.18451	5e-05	0.000111682
IRAIN	IRAIN	-	chr15:98645864-98964530	q1	q2	OK	10.1369	3.49947	-1.5344	-3.49962	5e-05	0.000111682
IRF1	IRF1	-	chr5:132481607-132490773	q1	q2	OK	1.37997	4.25079	1.62309	5.82944	5e-05	0.000111682
IRF2BP2	IRF2BP2	-	chr1:234604267-234609525	q1	q2	OK	72.2609	22.7065	-1.67011	-10.4479	5e-05	0.000111682
IRF6	IRF6	-	chr1:209785621-209806175	q1	q2	OK	2.29604	3.07955	0.423572	2.49559	5e-05	0.000111682
IRF9	IRF9	-	chr14:24161211-24166566	q1	q2	OK	2.32091	6.52932	1.49224	8.32466	5e-05	0.000111682
IRS2	IRS2	-	chr13:109753835-109786567	q1	q2	OK	0.938073	0.415801	-1.17381	-6.51948	5e-05	0.000111682
IRX2	IRX2	-	chr5:2746163-2751655	q1	q2	OK	16.2785	21.6484	0.411292	2.52358	5e-05	0.000111682
ISCA2	ISCA2	-	chr14:74493718-74495568	q1	q2	OK	6.8722	11.1604	0.699549	3.9622	5e-05	0.000111682
ISG15	ISG15	-	chr1:1013465-1014539	q1	q2	OK	16.7648	31.5797	0.91356	5.06729	5e-05	0.000111682
ISG20L2	ISG20L2	-	chr1:156721889-156728439	q1	q2	OK	7.96773	4.86384	-0.712073	-4.06377	5e-05	0.000111682
ISM2	ISM2	-	chr14:77474393-77498867	q1	q2	OK	28.4736	37.2119	0.386142	2.42779	5e-05	0.000111682
ISOC2	ISOC2	-	chr19:55452977-55461682	q1	q2	OK	3.32279	9.06676	1.44819	8.32416	5e-05	0.000111682
IST1	IST1	-	chr16:71894406-71999978	q1	q2	OK	3.70143	2.85274	-0.375732	-2.31326	5e-05	0.000111682
ISYNA1	ISYNA1	-	chr19:18419334-18438301	q1	q2	OK	22.8392	58.8698	1.36601	7.42145	5e-05	0.000111682
ITCH	ITCH	-	chr20:34363233-34511773	q1	q2	OK	1.23151	0.653839	-0.913418	-5.65735	5e-05	0.000111682
ITGA3	ITGA3	-	chr17:50055966-50090485	q1	q2	OK	1.68882	2.54509	0.591705	3.55633	5e-05	0.000111682
ITGA6	ITGA6	-	chr2:172427352-172506455	q1	q2	OK	3.33459	5.36848	0.687006	4.34104	5e-05	0.000111682
ITGAV	ITGAV	-	chr2:186590061-186680902	q1	q2	OK	1.60492	2.28056	0.506882	3.17296	5e-05	0.000111682
ITGB5	ITGB5	-	chr3:124761947-124901411	q1	q2	OK	0.965172	0.730659	-0.401589	-2.47726	5e-05	0.000111682
ITM2B	ITM2B	-	chr13:48233136-48262096	q1	q2	OK	6.50796	4.48595	-0.536792	-3.35267	5e-05	0.000111682
ITM2C	ITM2C	-	chr2:230864596-230879254	q1	q2	OK	1.487	2.58535	0.797951	4.42467	5e-05	0.000111682
ITPKA	ITPKA	-	chr15:41493856-41503559	q1	q2	OK	0.53111	1.05688	0.992728	4.36931	5e-05	0.000111682
ITPKC	ITPKC	-	chr19:40717101-40750553	q1	q2	OK	1.53534	1.00854	-0.60628	-3.1471	5e-05	0.000111682
ITPR3	ITPR3	-	chr6:33621377-33696571	q1	q2	OK	0.982341	1.42545	0.537122	3.26751	5e-05	0.000111682
ITPRIP	ITPRIP	-	chr10:104309694-104338493	q1	q2	OK	0.550103	1.24871	1.18267	5.95809	5e-05	0.000111682
IWS1	IWS1	-	chr2:127480805-127526511	q1	q2	OK	2.97833	1.61493	-0.883028	-5.40085	5e-05	0.000111682
JADE1	JADE1	-	chr4:128809621-128875224	q1	q2	OK	0.505151	0.914823	0.856779	4.90303	5e-05	0.000111682
JAG2	JAG2	-	chr14:105140979-105168824	q1	q2	OK	2.65288	4.42086	0.736766	4.4948	5e-05	0.000111682
JAM3	JAM3	-	chr11:134068923-134151757	q1	q2	OK	0.505386	1.09226	1.11186	6.52016	5e-05	0.000111682
JDP2	JDP2	-	chr14:75427804-75472701	q1	q2	OK	0.979393	1.75527	0.841729	4.94022	5e-05	0.000111682
JKAMP	JKAMP	-	chr14:59484441-59576831	q1	q2	OK	1.41246	1.93645	0.455198	2.54648	5e-05	0.000111682
JMY	JMY	-	chr5:79236100-79327215	q1	q2	OK	1.18705	0.610049	-0.960385	-5.79015	5e-05	0.000111682
JPH2	JPH2	-	chr20:44111695-44187578	q1	q2	OK	0.12625	1.16503	3.20601	5.38848	5e-05	0.000111682
JPT1	JPT1	-	chr17:75135241-75154683	q1	q2	OK	2.10444	3.63446	0.788307	4.62005	5e-05	0.000111682
JPT2	JPT2	-	chr16:1678275-1702072	q1	q2	OK	12.3016	8.15363	-0.593334	-3.74168	5e-05	0.000111682
JRK	JRK	-	chr8:142657458-142669994	q1	q2	OK	0.59295	0.990798	0.74068	3.71656	5e-05	0.000111682
JUNB	JUNB	-	chr19:12791494-12793311	q1	q2	OK	35.7527	16.4131	-1.1232	-6.36972	5e-05	0.000111682
JUND	JUND	-	chr19:18279692-18281656	q1	q2	OK	687.493	231.728	-1.56891	-9.83634	5e-05	0.000111682
KANSL3	KANSL3	-	chr2:96593153-96638379	q1	q2	OK	1.99371	1.06952	-0.898496	-5.33177	5e-05	0.000111682
KAT14	KAT14	-	chr20:18137853-18188387	q1	q2	OK	1.51141	5.07249	1.7468	10.3017	5e-05	0.000111682
KAT5	KAT5	-	chr11:65712000-65720938	q1	q2	OK	10.9271	5.69341	-0.940539	-3.82157	5e-05	0.000111682
KAT7	KAT7	-	chr17:49788617-49829096	q1	q2	OK	1.49266	0.972064	-0.618761	-3.60169	5e-05	0.000111682
KAT8	KAT8	-	chr16:31117662-31131393	q1	q2	OK	4.86032	3.62152	-0.424456	-2.50805	5e-05	0.000111682
KATNB1	KATNB1	-	chr16:57735746-57757250	q1	q2	OK	0.90114	1.23237	0.451613	2.566	5e-05	0.000111682
KATNBL1	KATNBL1	-	chr15:34140672-34210096	q1	q2	OK	0.811063	0.300475	-1.43257	-8.29607	5e-05	0.000111682
KBTBD6	KBTBD6	-	chr13:41127571-41132800	q1	q2	OK	1.52527	2.10817	0.466929	2.39866	5e-05	0.000111682
KCNK1	KCNK1	-	chr1:233614002-233672512	q1	q2	OK	1.16297	1.81895	0.645295	3.91935	5e-05	0.000111682
KCNK5	KCNK5	-	chr6:39188969-39229475	q1	q2	OK	0.35088	1.23094	1.81071	10.2066	5e-05	0.000111682
KCNN4	KCNN4	-	chr19:43766531-43781257	q1	q2	OK	4.65671	2.92436	-0.671192	-3.93996	5e-05	0.000111682
KCTD10	KCTD10	-	chr12:109448653-109477544	q1	q2	OK	1.81016	0.565398	-1.67878	-9.69864	5e-05	0.000111682
KCTD12	KCTD12	-	chr13:76880167-76886405	q1	q2	OK	8.78337	14.6048	0.733601	4.39385	5e-05	0.000111682
KCTD15	KCTD15	-	chr19:33796844-33815761	q1	q2	OK	0.0787059	0.871023	3.46817	9.46534	5e-05	0.000111682
KCTD3	KCTD3	-	chr1:215567377-215621821	q1	q2	OK	2.16953	1.48068	-0.551123	-3.37775	5e-05	0.000111682
KDELR2	KDELR2	-	chr7:6461079-6484218	q1	q2	OK	8.66986	4.94373	-0.810407	-5.04845	5e-05	0.000111682
KDM2A	KDM2A	-	chr11:67119267-67258079	q1	q2	OK	3.0918	1.76379	-0.809771	-4.10938	5e-05	0.000111682
KDM3A	KDM3A	-	chr2:86441146-86492716	q1	q2	OK	1.5818	0.476143	-1.7321	-9.90783	5e-05	0.000111682
KDM5C	KDM5C	-	chrX:53176275-53225422	q1	q2	OK	4.44638	2.78499	-0.674957	-4.17512	5e-05	0.000111682
KHK	KHK	-	chr2:27086741-27119127	q1	q2	OK	2.98055	0.348825	-3.095	-12.6595	5e-05	0.000111682
KHSRP	KHSRP	-	chr19:6413106-6424811	q1	q2	OK	17.6551	12.4246	-0.506881	-3.17316	5e-05	0.000111682
KIAA0100	KIAA0100	-	chr17:28599131-28645159	q1	q2	OK	14.608	4.8627	-1.58693	-8.91804	5e-05	0.000111682
KIAA0368	KIAA0368	-	chr9:111360691-111484745	q1	q2	OK	1.49354	1.09461	-0.448319	-2.80307	5e-05	0.000111682
KIAA0895L	KIAA0895L	-	chr16:67170495-67183980	q1	q2	OK	0.996856	1.65485	0.731245	2.98334	5e-05	0.000111682
KIAA1143	KIAA1143	-	chr3:44748742-44761681	q1	q2	OK	0.871431	1.59373	0.87095	5.11042	5e-05	0.000111682
KIAA1522	KIAA1522	-	chr1:32741909-32774970	q1	q2	OK	2.34271	3.63557	0.633999	3.4369	5e-05	0.000111682
KIAA1551	KIAA1551	-	chr12:31959417-31993107	q1	q2	OK	1.08193	1.61209	0.575323	3.32334	5e-05	0.000111682
KIAA1586	KIAA1586	-	chr6:57046530-57055239	q1	q2	OK	1.08818	1.70503	0.647879	3.44953	5e-05	0.000111682
KIF13A	KIF13A	-	chr6:17759181-17987623	q1	q2	OK	0.988421	0.278782	-1.82599	-11.1644	5e-05	0.000111682
KIF21A	KIF21A	-	chr12:39293226-39443390	q1	q2	OK	1.06413	0.428835	-1.31118	-8.01368	5e-05	0.000111682
KIF23	KIF23	-	chr15:69298953-69448427	q1	q2	OK	0.834798	1.52565	0.869927	4.64919	5e-05	0.000111682
KIF26A	KIF26A	-	chr14:104138721-104180898	q1	q2	OK	1.03418	1.4307	0.468236	2.73027	5e-05	0.000111682
KIF2A	KIF2A	-	chr5:62306160-62387184	q1	q2	OK	1.28388	0.604768	-1.08605	-6.50088	5e-05	0.000111682
KIF3B	KIF3B	-	chr20:32277649-32335008	q1	q2	OK	1.14014	0.83797	-0.444238	-2.62181	5e-05	0.000111682
KIF5B	KIF5B	-	chr10:32009008-32056443	q1	q2	OK	3.07444	2.19869	-0.483679	-2.99489	5e-05	0.000111682
KIFC2	KIFC2	-	chr8:144466335-144476335	q1	q2	OK	0.628834	1.22136	0.957741	4.00245	5e-05	0.000111682
KIFC3	KIFC3	-	chr16:57758215-57803024	q1	q2	OK	0.768467	1.94436	1.33924	6.8435	5e-05	0.000111682
KLF10	KLF10	-	chr8:102648775-102655902	q1	q2	OK	3.38842	2.10771	-0.684938	-3.79778	5e-05	0.000111682
KLF11	KLF11	-	chr2:10043553-10054836	q1	q2	OK	6.17038	1.7013	-1.85872	-11.0016	5e-05	0.000111682
KLF15	KLF15	-	chr3:126342633-126357393	q1	q2	OK	0.980157	1.61204	0.717803	3.8857	5e-05	0.000111682
KLF4	KLF4	-	chr9:107484850-107489720	q1	q2	OK	12.1837	3.01984	-2.0124	-11.3464	5e-05	0.000111682
KLHDC8B	KLHDC8B	-	chr3:49171583-49176486	q1	q2	OK	0.490539	1.14989	1.22905	3.77343	5e-05	0.000111682
KLHL12	KLHL12	-	chr1:202891094-202928644	q1	q2	OK	1.06156	1.44931	0.449174	2.60512	5e-05	0.000111682
KLHL17	KLHL17	-	chr1:960585-965719	q1	q2	OK	0.536199	1.67475	1.64311	5.65053	5e-05	0.000111682
KLHL23	KLHL23	-	chr2:169694429-169751886	q1	q2	OK	0.987261	1.83101	0.891135	3.68068	5e-05	0.000111682
KLHL28	KLHL28	-	chr14:44924308-44961976	q1	q2	OK	0.849121	0.569341	-0.576677	-3.27316	5e-05	0.000111682
KLHL30	KLHL30	-	chr2:238138720-238152906	q1	q2	OK	0.481986	2.74342	2.50891	12.4282	5e-05	0.000111682
KLHL36	KLHL36	-	chr16:84648509-84667686	q1	q2	OK	2.22624	3.71883	0.74024	4.35713	5e-05	0.000111682
KLHL5	KLHL5	-	chr4:39044829-39126233	q1	q2	OK	0.354923	1.07105	1.59345	9.00131	5e-05	0.000111682
KLHL8	KLHL8	-	chr4:87160102-87220608	q1	q2	OK	0.903949	0.212818	-2.08662	-11.603	5e-05	0.000111682
KMO	KMO	-	chr1:241532132-241640399	q1	q2	OK	3.01344	0.970298	-1.63491	-4.67416	5e-05	0.000111682
KMT2E-AS1	KMT2E-AS1	-	chr7:105010540-105014141	q1	q2	OK	1.89436	1.14056	-0.731972	-2.76901	5e-05	0.000111682
KPNA6	KPNA6	-	chr1:32108041-32176567	q1	q2	OK	3.81761	1.39825	-1.44905	-9.01371	5e-05	0.000111682
KPNB1	KPNB1	-	chr17:47649836-47683638	q1	q2	OK	11.045	7.13232	-0.630957	-3.98777	5e-05	0.000111682
KRT10	KRT10	-	chr17:40818115-40836274	q1	q2	OK	1.16372	0.475097	-1.29244	-3.28964	5e-05	0.000111682
KRT17	KRT17	-	chr17:41619438-41624630	q1	q2	OK	8.92713	29.7704	1.73761	10.3811	5e-05	0.000111682
KRT18	KRT18	-	chr12:52897185-52952901	q1	q2	OK	640.163	301.877	-1.08448	-3.43807	5e-05	0.000111682
KRT19	KRT19	-	chr17:41523615-41528389	q1	q2	OK	47.2679	183.58	1.95748	12.3042	5e-05	0.000111682
KRT23	KRT23	-	chr17_JH159146v1_alt:71962-86911	q1	q2	OK	6.87772	1.98893	-1.78994	-10.4016	5e-05	0.000111682
KRT7	KRT7	-	chr12:52233168-52248925	q1	q2	OK	37.5327	71.6741	0.933304	5.55603	5e-05	0.000111682
KRT8	KRT8	-	chr12:52897185-52952901	q1	q2	OK	387.994	230.855	-0.749047	-2.92767	5e-05	0.000111682
KRT80	KRT80	-	chr12:52168994-52192000	q1	q2	OK	1.81128	0.928857	-0.963482	-5.49216	5e-05	0.000111682
KRT81	KRT81	-	chr12:52274643-52309163	q1	q2	OK	1.84095	0.193169	-3.25251	-5.41759	5e-05	0.000111682
KRT86	KRT86	-	chr12:52274643-52309163	q1	q2	OK	0.811229	0.086094	-3.23612	-10.353	5e-05	0.000111682
KXD1	KXD1	-	chr19:18557760-18569387	q1	q2	OK	9.1813	6.51666	-0.494565	-3.0154	5e-05	0.000111682
L1CAM	L1CAM	-	chrX:153861512-153888973	q1	q2	OK	0.438857	1.62974	1.89282	8.83681	5e-05	0.000111682
LACTB	LACTB	-	chr15:63121798-63142065	q1	q2	OK	1.63721	0.9059	-0.853813	-4.23508	5e-05	0.000111682
LAD1	LAD1	-	chr1:201380836-201399541	q1	q2	OK	2.80865	4.27682	0.606662	3.61216	5e-05	0.000111682
LAIR2	LAIR2	-	chr19_GL949746v1_alt:409000-416891	q1	q2	OK	3.01276	1.74555	-0.787404	-4.28173	5e-05	0.000111682
LAMA1	LAMA1	-	chr18:6941742-7117814	q1	q2	OK	0.879014	2.44171	1.47394	9.11174	5e-05	0.000111682
LAMA5	LAMA5	-	chr20:62309058-62367312	q1	q2	OK	2.86572	3.90303	0.445696	2.78151	5e-05	0.000111682
LAMB1	LAMB1	-	chr7:107923799-108003359	q1	q2	OK	4.00972	6.11447	0.608725	3.85205	5e-05	0.000111682
LAMC1	LAMC1	-	chr1:183023458-183145592	q1	q2	OK	6.21997	10.6658	0.778019	4.8264	5e-05	0.000111682
LAMC2	LAMC2	-	chr1:183186037-183245127	q1	q2	OK	1.25935	1.93367	0.618656	3.77729	5e-05	0.000111682
LARGE2	LARGE2	-	chr11:45921619-45929096	q1	q2	OK	3.01106	9.76239	1.69696	10.0812	5e-05	0.000111682
LARP1B	LARP1B	-	chr4:128061264-128222931	q1	q2	OK	1.12127	0.438317	-1.35508	-6.88122	5e-05	0.000111682
LASP1	LASP1	-	chr17:38869857-38921770	q1	q2	OK	3.63642	7.80605	1.10207	6.95022	5e-05	0.000111682
LATS2	LATS2	-	chr13:20973034-21061583	q1	q2	OK	1.16545	0.494886	-1.23572	-7.35283	5e-05	0.000111682
LCMT1	LCMT1	-	chr16:25111724-25178230	q1	q2	OK	5.71664	1.0049	-2.50811	-11.3758	5e-05	0.000111682
LCMT1-AS2	LCMT1-AS2	-	chr16:25111724-25178230	q1	q2	OK	44.4201	6.4391	-2.78628	-11.8668	5e-05	0.000111682
LCN9	LCN9	-	chr9:135663320-135665909	q1	q2	OK	0.544046	1.37074	1.33315	3.06084	5e-05	0.000111682
LCP1	LCP1	-	chr13:46125921-46182324	q1	q2	OK	6.12355	7.81966	0.352739	2.23249	5e-05	0.000111682
LDHA	LDHA	-	chr11:18394387-18408218	q1	q2	OK	14.2565	18.4607	0.372841	2.34908	5e-05	0.000111682
LDHB	LDHB	-	chr12:21635340-21657855	q1	q2	OK	14.2627	20.3631	0.513714	3.26714	5e-05	0.000111682
LDHD	LDHD	-	chr16:75111858-75116772	q1	q2	OK	10.6699	1.64535	-2.69708	-14.1604	5e-05	0.000111682
LDLR	LDLR	-	chr19:11089360-11133829	q1	q2	OK	3.33907	2.02657	-0.720409	-4.44596	5e-05	0.000111682
LENG8	LENG8	-	chr19_GL949746v1_alt:355672-370225	q1	q2	OK	3.67569	2.50739	-0.551827	-3.11279	5e-05	0.000111682
LEPROT	LEPROT	-	chr1:65420446-65637493	q1	q2	OK	9.78942	6.27742	-0.641053	-3.39677	5e-05	0.000111682
LGALS16	LGALS16	-	chr19:39655892-39660647	q1	q2	OK	19.6606	0.856963	-4.51993	-18.867	5e-05	0.000111682
LGALS3	LGALS3	-	chr14:55129215-55145430	q1	q2	OK	13.5009	17.4465	0.369886	2.28379	5e-05	0.000111682
LGALS3BP	LGALS3BP	-	chr17:78971251-78979979	q1	q2	OK	19.3217	30.3336	0.650697	4.09251	5e-05	0.000111682
LGMN	LGMN	-	chr14:92703805-92748702	q1	q2	OK	2.25904	1.44159	-0.648049	-3.92421	5e-05	0.000111682
LGR4	LGR4	-	chr11:27365959-27482433	q1	q2	OK	5.08176	1.81363	-1.48645	-8.01425	5e-05	0.000111682
LHB	LHB	-	chr19:48993446-49017090	q1	q2	OK	17.5918	1.50962	-3.54265	-3.37402	5e-05	0.000111682
LHX4-AS1	LHX4-AS1	-	chr1:180230296-180275053	q1	q2	OK	0.884994	2.00491	1.1798	3.16814	5e-05	0.000111682
LIF	LIF	-	chr22:30239192-30246993	q1	q2	OK	0.183242	1.59627	3.12288	7.232	5e-05	0.000111682
LIFR	LIFR	-	chr5:38474961-38671216	q1	q2	OK	0.538361	0.921922	0.776069	4.34241	5e-05	0.000111682
LIG3	LIG3	-	chr17:34980496-35005069	q1	q2	OK	3.50338	1.99212	-0.814442	-4.85434	5e-05	0.000111682
LIMD1	LIMD1	-	chr3:45594829-45688882	q1	q2	OK	0.505954	0.816485	0.69042	3.49845	5e-05	0.000111682
LIMD1-AS1	LIMD1-AS1	-	chr3:45594829-45688882	q1	q2	OK	1.56438	2.7294	0.802986	2.50638	5e-05	0.000111682
LIMK2	LIMK2	-	chr22:31212262-31280080	q1	q2	OK	2.27414	3.00609	0.402566	2.44778	5e-05	0.000111682
LIMS1	LIMS1	-	chr2:108534353-108687246	q1	q2	OK	0.788201	1.17286	0.573402	2.87407	5e-05	0.000111682
LIN37	LIN37	-	chr19:35748359-35754519	q1	q2	OK	1.4355	0.508075	-1.49844	-5.40105	5e-05	0.000111682
LIN7C	LIN7C	-	chr11:27494416-27506779	q1	q2	OK	3.47297	4.84566	0.480524	2.80285	5e-05	0.000111682
LINC00346	LINC00346	-	chr13:110863985-110870308	q1	q2	OK	0.6284	1.29738	1.04584	4.07644	5e-05	0.000111682
LINC00668	LINC00668	-	chr18:6925472-6929869	q1	q2	OK	1.5611	3.46398	1.14987	5.53451	5e-05	0.000111682
LINC00888	LINC00888	-	chr3:183447606-183456012	q1	q2	OK	0.790458	1.47468	0.899641	4.38705	5e-05	0.000111682
LINC00920	LINC00920	-	chr16:66408522-66410900	q1	q2	OK	1.13096	0.262921	-2.10485	-3.24247	5e-05	0.000111682
LINC01238	LINC01238	-	chr2_KI270893v1_alt:4619-127848	q1	q2	OK	0.808378	1.70281	1.07481	4.04519	5e-05	0.000111682
LINC01356	LINC01356	-	chr1:112820167-112850643	q1	q2	OK	0.611689	0.94957	0.634475	3.61204	5e-05	0.000111682
LINC01451	LINC01451	-	chr9:136612026-136617181	q1	q2	OK	16.3462	0.485502	-5.07333	-17.4988	5e-05	0.000111682
LINC01511	LINC01511	-	chr5_KI270791v1_alt:133934-150427	q1	q2	OK	9.33278	0.248424	-5.23143	-22.1837	5e-05	0.000111682
LINC01960	LINC01960	-	chr2:174025278-174027157	q1	q2	OK	28.9065	13.4682	-1.10183	-6.1318	5e-05	0.000111682
LINC02035	LINC02035	-	chr3:122886511-122892416	q1	q2	OK	3.37729	1.15812	-1.54408	-7.54798	5e-05	0.000111682
LINC02212	LINC02212	-	chr5:10493525-10502728	q1	q2	OK	0.530153	1.10077	1.05403	4.53973	5e-05	0.000111682
LINC02482	LINC02482	-	chr4:6670726-6673881	q1	q2	OK	1.44765	0.603989	-1.26111	-3.39444	5e-05	0.000111682
LIPT2	LIPT2	-	chr11:74490509-74498533	q1	q2	OK	1.86829	3.30922	0.824772	3.36813	5e-05	0.000111682
LMAN1	LMAN1	-	chr18:59327822-59359276	q1	q2	OK	8.02358	6.19225	-0.373782	-2.35427	5e-05	0.000111682
LMAN2	LMAN2	-	chr5:177331560-177351884	q1	q2	OK	20.3779	14.1497	-0.526231	-3.32886	5e-05	0.000111682
LMAN2L	LMAN2L	-	chr2:96705928-96740092	q1	q2	OK	0.635033	1.01553	0.67733	3.78454	5e-05	0.000111682
LMBR1L	LMBR1L	-	chr12:49097138-49110900	q1	q2	OK	0.685161	1.09874	0.681329	3.66494	5e-05	0.000111682
LMF2	LMF2	-	chr22:50502945-50507706	q1	q2	OK	4.28009	8.44418	0.980317	5.53906	5e-05	0.000111682
LMNA	LMNA	-	chr1:156082544-156140089	q1	q2	OK	33.0799	24.7744	-0.417105	-2.47705	5e-05	0.000111682
LMO2	LMO2	-	chr11:33858574-33892289	q1	q2	OK	15.9874	1.40583	-3.50744	-20.3459	5e-05	0.000111682
LMO4	LMO4	-	chr1:87328466-87348923	q1	q2	OK	11.4365	6.33395	-0.852466	-5.33254	5e-05	0.000111682
LMTK2	LMTK2	-	chr7:98106883-98209632	q1	q2	OK	0.837008	0.385576	-1.11823	-6.5954	5e-05	0.000111682
LMTK3	LMTK3	-	chr19:48485269-48513189	q1	q2	OK	0.840121	0.536559	-0.64686	-3.51607	5e-05	0.000111682
LOC100128386	LOC100128386	-	chr11:100684159-100993945	q1	q2	OK	2.18055	0.704327	-1.63037	-3.63679	5e-05	0.000111682
LOC100129484	LOC100129484	-	chr7:5426281-5428927	q1	q2	OK	0.522106	1.67842	1.68469	4.02634	5e-05	0.000111682
LOC100130899	LOC100130899	-	chr22:40032330-40036577	q1	q2	OK	1.72532	0.551186	-1.64625	-5.18291	5e-05	0.000111682
LOC100132111	LOC100132111	-	chr1:151837861-151853697	q1	q2	OK	1.63291	0.0984309	-4.05219	-7.16857	5e-05	0.000111682
LOC100132215	LOC100132215	-	chr2:62673849-63048521	q1	q2	OK	1.11553	2.79751	1.32642	2.62851	5e-05	0.000111682
LOC100287015	LOC100287015	-	chr8:6403554-6406548	q1	q2	OK	1.54794	0.824907	-0.908042	-2.68938	5e-05	0.000111682
LOC100288778	LOC100288778	-	chr12_GL877875v1_alt:4475-22015	q1	q2	OK	0.585314	0.974625	0.735635	4.12909	5e-05	0.000111682
LOC100291105	LOC100291105	-	chr20:57384158-57409330	q1	q2	OK	2.77967	1.22143	-1.18634	-2.6929	5e-05	0.000111682
LOC100294145	LOC100294145	-	chr6_GL000256v2_alt:4293381-4302974	q1	q2	OK	0.835731	1.44527	0.790229	4.04313	5e-05	0.000111682
LOC100505549	LOC100505549	-	chr18:57630300-57803315	q1	q2	OK	0.450123	0.904718	1.00715	3.50026	5e-05	0.000111682
LOC100506358	LOC100506358	-	chr14:69811758-69815967	q1	q2	OK	1.49722	4.34003	1.53541	7.34067	5e-05	0.000111682
LOC100506548	LOC100506548	-	chr5:40825261-40829142	q1	q2	OK	1.5142	2.31909	0.615001	2.73783	5e-05	0.000111682
LOC101059948	LOC101059948	-	chr19:49018246-49019484	q1	q2	OK	7.17398	0.622156	-3.52743	-6.60685	5e-05	0.000111682
LOC101927730	LOC101927730	-	chr6:2883986-2903312	q1	q2	OK	99.8267	38.9035	-1.35953	-5.59615	5e-05	0.000111682
LOC101928371	LOC101928371	-	chr2:88538718-88627576	q1	q2	OK	1.23961	0.789639	-0.650615	-2.26091	5e-05	0.000111682
LOC101929128	LOC101929128	-	chr8:9188997-9202856	q1	q2	OK	2.2063	1.42284	-0.632853	-3.52205	5e-05	0.000111682
LOC101929633	LOC101929633	-	chr2:164680183-164849396	q1	q2	OK	3.66985	0.562329	-2.70624	-4.91292	5e-05	0.000111682
LOC102723566	LOC102723566	-	chr9:127815010-127854773	q1	q2	OK	16.0938	2.57059	-2.64633	-6.89502	5e-05	0.000111682
LOC102724064	LOC102724064	-	chr11:66347989-66372476	q1	q2	OK	0.558955	1.06123	0.924933	2.70512	5e-05	0.000111682
LOC102724153	LOC102724153	-	chr14:75574902-75648169	q1	q2	OK	23.1955	8.39613	-1.46605	-4.98093	5e-05	0.000111682
LOC105369971	LOC105369971	-	chr12:51848221-51852729	q1	q2	OK	0.110405	1.04344	3.24047	4.96559	5e-05	0.000111682
LOC105370526	LOC105370526	-	chr14:61681039-61751097	q1	q2	OK	3.10147	5.68836	0.875062	3.35148	5e-05	0.000111682
LOC105376671	LOC105376671	-	chr11:27365959-27482433	q1	q2	OK	35.4442	12.7014	-1.48056	-4.00764	5e-05	0.000111682
LOC105378292	LOC105378292	-	chr10:47407163-47414574	q1	q2	OK	4.68119	1.17361	-1.99592	-4.01266	5e-05	0.000111682
LOC108783654	LOC108783654	-	chr17:42552434-42555214	q1	q2	OK	185.869	63.1072	-1.55841	-6.12455	5e-05	0.000111682
LOC155060	LOC155060	-	chr7:149285279-149297312	q1	q2	OK	0.468797	0.836699	0.835746	3.81324	5e-05	0.000111682
LOC284454	LOC284454	-	chr19:13834514-13836359	q1	q2	OK	2.41538	4.18263	0.792163	2.938	5e-05	0.000111682
LOC339803	LOC339803	-	chr2:61141593-61144975	q1	q2	OK	0.658953	1.75609	1.41412	4.23003	5e-05	0.000111682
LOC441086	LOC441086	-	chr5:74777572-74867276	q1	q2	OK	1.61069	7.03092	2.12603	2.82535	5e-05	0.000111682
LOC642852	LOC642852	-	chr21:45288050-45297354	q1	q2	OK	1.03198	2.00795	0.960307	5.32653	5e-05	0.000111682
LOC729870	LOC729870	-	chr4:152934514-152936837	q1	q2	OK	2.75794	1.11446	-1.30724	-4.07691	5e-05	0.000111682
LOC730101	LOC730101	-	chr6:52664399-52669153	q1	q2	OK	1.00189	2.50542	1.32232	5.67126	5e-05	0.000111682
LOC730183	LOC730183	-	chr16:30697702-30698961	q1	q2	OK	11.0778	5.0552	-1.13183	-4.52684	5e-05	0.000111682
LONP2	LONP2	-	chr16:48244165-48385318	q1	q2	OK	1.31992	0.922431	-0.516936	-2.70002	5e-05	0.000111682
LPAR2	LPAR2	-	chr19:19623654-19628230	q1	q2	OK	0.959528	1.62837	0.763035	3.01198	5e-05	0.000111682
LPCAT1	LPCAT1	-	chr5_KI270791v1_alt:8165-48350	q1	q2	OK	13.527	3.02574	-2.16048	-13.57	5e-05	0.000111682
LRCH4	LRCH4	-	chr7:100574009-100586188	q1	q2	OK	4.29719	2.29284	-0.906258	-5.10909	5e-05	0.000111682
LRIF1	LRIF1	-	chr1:110947188-110963944	q1	q2	OK	3.32613	1.97073	-0.755111	-4.33718	5e-05	0.000111682
LRP3	LRP3	-	chr19:33194691-33225850	q1	q2	OK	0.513348	1.60721	1.64655	8.06088	5e-05	0.000111682
LRP8	LRP8	-	chr1:53226890-53328149	q1	q2	OK	1.58123	0.695502	-1.18492	-6.76213	5e-05	0.000111682
LRPAP1	LRPAP1	-	chr4:3503595-3532497	q1	q2	OK	3.47721	4.77805	0.458492	2.83202	5e-05	0.000111682
LRRC3	LRRC3	-	chr21:44455484-44462196	q1	q2	OK	1.54626	2.10804	0.447123	2.42681	5e-05	0.000111682
LRRC32	LRRC32	-	chr11:76657522-76670747	q1	q2	OK	1.91956	1.34447	-0.513734	-2.85165	5e-05	0.000111682
LRRC57	LRRC57	-	chr15:42542520-42548804	q1	q2	OK	3.58833	1.76226	-1.02588	-5.70751	5e-05	0.000111682
LRRC59	LRRC59	-	chr17:50373218-50397553	q1	q2	OK	22.0435	10.1486	-1.11908	-6.73751	5e-05	0.000111682
LRRC75A-AS1	LRRC75A-AS1	-	chr17:16438985-16492191	q1	q2	OK	119.348	175.734	0.558224	3.48512	5e-05	0.000111682
LRRC8B	LRRC8B	-	chr1:89524836-89597861	q1	q2	OK	1.17517	1.57234	0.420053	2.44499	5e-05	0.000111682
LRRFIP1	LRRFIP1	-	chr2:237627579-237781647	q1	q2	OK	0.642449	1.10396	0.781039	4.55771	5e-05	0.000111682
LSG1	LSG1	-	chr3:194640786-194672477	q1	q2	OK	1.97833	1.28747	-0.619744	-3.62391	5e-05	0.000111682
LSM10	LSM10	-	chr1:36393418-36397959	q1	q2	OK	2.81847	1.48471	-0.924732	-4.3932	5e-05	0.000111682
LSM11	LSM11	-	chr5:157743693-157760709	q1	q2	OK	1.00688	1.44439	0.520559	2.89485	5e-05	0.000111682
LSM14B	LSM14B	-	chr20:62122459-62135378	q1	q2	OK	10.6754	4.76452	-1.16389	-7.0773	5e-05	0.000111682
LSM8	LSM8	-	chr7:118184030-118204039	q1	q2	OK	0.935858	1.35706	0.536121	3.04244	5e-05	0.000111682
LSS	LSS	-	chr21_KI270872v1_alt:49814-80944	q1	q2	OK	7.82331	1.83549	-2.09161	-12.8507	5e-05	0.000111682
LTN1	LTN1	-	chr21:28928142-28992959	q1	q2	OK	1.50435	0.839707	-0.841185	-5.04065	5e-05	0.000111682
LY6D	LY6D	-	chr8:142784880-142786592	q1	q2	OK	1.06935	4.3771	2.03324	5.63627	5e-05	0.000111682
LY6E	LY6E	-	chr8_KI270817v1_alt:8771-12698	q1	q2	OK	31.1618	55.2924	0.827301	5.16154	5e-05	0.000111682
LY6G6C	LY6G6C	-	chr6_GL000256v2_alt:3017942-3021030	q1	q2	OK	2.9166	1.65095	-0.820992	-3.46527	5e-05	0.000111682
LYN	LYN	-	chr8:55879825-56012447	q1	q2	OK	1.67663	0.250418	-2.74316	-16.2671	5e-05	0.000111682
LYPD3	LYPD3	-	chr19:43460792-43465679	q1	q2	OK	18.529	0.985905	-4.23219	-18.6259	5e-05	0.000111682
LYPD5	LYPD5	-	chr19:43795925-43820656	q1	q2	OK	4.71418	2.48253	-0.925197	-5.16085	5e-05	0.000111682
LYPLA1	LYPLA1	-	chr8:54046365-54102017	q1	q2	OK	0.598967	0.858035	0.51856	2.95037	5e-05	0.000111682
LYSMD3	LYSMD3	-	chr5:90515624-90529584	q1	q2	OK	3.17591	1.26733	-1.32538	-7.67814	5e-05	0.000111682
LZTS2	LZTS2	-	chr10:100997064-101031157	q1	q2	OK	10.6888	15.0172	0.490521	2.83567	5e-05	0.000111682
LZTS3	LZTS3	-	chr20:3162615-3173592	q1	q2	OK	0.63148	0.963103	0.608953	2.99255	5e-05	0.000111682
MAD2L1	MAD2L1	-	chr4:120059422-120066858	q1	q2	OK	2.6965	3.92172	0.540397	3.00368	5e-05	0.000111682
MAD2L1BP	MAD2L1BP	-	chr6:43629540-43640951	q1	q2	OK	2.27928	4.10335	0.848227	4.81873	5e-05	0.000111682
MAD2L2	MAD2L2	-	chr1:11674478-11691621	q1	q2	OK	0.993827	2.21812	1.15827	5.55328	5e-05	0.000111682
MAEA	MAEA	-	chr4:1289849-1340148	q1	q2	OK	2.61462	1.42821	-0.872395	-5.11878	5e-05	0.000111682
MAFA	MAFA	-	chr8:143428058-143430432	q1	q2	OK	4.5527	0.984768	-2.20887	-7.08198	5e-05	0.000111682
MAFF	MAFF	-	chr22:38201930-38216510	q1	q2	OK	9.9748	2.08738	-2.2566	-13.1696	5e-05	0.000111682
MAFG	MAFG	-	chr17:81918267-81927711	q1	q2	OK	9.91243	6.91583	-0.519337	-2.95781	5e-05	0.000111682
MAFK	MAFK	-	chr7:1530730-1556430	q1	q2	OK	48.8451	6.39978	-2.93212	-15.4149	5e-05	0.000111682
MALAT1	MALAT1	-	chr11:65497736-65507432	q1	q2	OK	44.214	23.2985	-0.924269	-4.13466	5e-05	0.000111682
MAMDC4	MAMDC4	-	chr9:136852365-136860799	q1	q2	OK	1.10999	1.51324	0.4471	2.37294	5e-05	0.000111682
MAML1	MAML1	-	chr5:179732848-179777286	q1	q2	OK	1.83807	1.22318	-0.587547	-3.51512	5e-05	0.000111682
MAN1A2	MAN1A2	-	chr1:117367431-117528870	q1	q2	OK	9.07682	1.81297	-2.32384	-14.5007	5e-05	0.000111682
MAN1B1	MAN1B1	-	chr9:137086925-137109187	q1	q2	OK	3.38947	5.117	0.594238	3.62393	5e-05	0.000111682
MAN2A1	MAN2A1	-	chr5:109689364-109869625	q1	q2	OK	3.20791	1.89458	-0.759756	-4.79967	5e-05	0.000111682
MAN2A2	MAN2A2	-	chr15:90902216-90922585	q1	q2	OK	0.92137	1.44509	0.649309	3.64755	5e-05	0.000111682
MANEAL	MANEAL	-	chr1:37794100-37801606	q1	q2	OK	0.556487	1.96802	1.82232	7.36447	5e-05	0.000111682
MANF	MANF	-	chr3:51385235-51389397	q1	q2	OK	27.3614	14.0739	-0.959121	-5.78137	5e-05	0.000111682
MAP1LC3B	MAP1LC3B	-	chr16:87392193-87404774	q1	q2	OK	0.947531	0.480114	-0.980796	-4.62415	5e-05	0.000111682
MAP1S	MAP1S	-	chr19:17719450-17734515	q1	q2	OK	4.4589	1.86505	-1.25747	-7.17012	5e-05	0.000111682
MAP2K2	MAP2K2	-	chr19:4090320-4124129	q1	q2	OK	2.06729	1.43151	-0.530198	-3.13717	5e-05	0.000111682
MAP2K7	MAP2K7	-	chr19:7903778-7914483	q1	q2	OK	8.04195	3.68677	-1.12519	-6.62226	5e-05	0.000111682
MAP3K13	MAP3K13	-	chr3:185282939-185489094	q1	q2	OK	1.23489	0.51871	-1.25138	-4.30777	5e-05	0.000111682
MAP3K14-AS1	MAP3K14-AS1	-	chr17:45247923-45317064	q1	q2	OK	0.386422	0.819274	1.08417	2.71628	5e-05	0.000111682
MAP3K4	MAP3K4	-	chr6:160991725-161117385	q1	q2	OK	1.31368	0.604635	-1.11947	-6.88399	5e-05	0.000111682
MAP3K8	MAP3K8	-	chr10:30434019-30461833	q1	q2	OK	2.05256	0.456787	-2.16783	-12.0377	5e-05	0.000111682
MAP7	MAP7	-	chr6:136342279-136550819	q1	q2	OK	1.58736	0.398256	-1.99486	-11.9578	5e-05	0.000111682
MAP7D1	MAP7D1	-	chr1:36136567-36180849	q1	q2	OK	4.46886	2.92311	-0.612404	-2.97787	5e-05	0.000111682
MAPK1	MAPK1	-	chr22:21759656-21867680	q1	q2	OK	0.815478	0.515275	-0.662304	-3.97551	5e-05	0.000111682
MAPK14	MAPK14	-	chr6:36027675-36111236	q1	q2	OK	0.527397	0.849614	0.687917	4.05706	5e-05	0.000111682
MAPK1IP1L	MAPK1IP1L	-	chr14:55051642-55070194	q1	q2	OK	3.60062	2.61697	-0.460345	-2.71679	5e-05	0.000111682
MAPKAPK3	MAPKAPK3	-	chr3:50611860-50649297	q1	q2	OK	0.483772	0.956856	0.983975	5.53032	5e-05	0.000111682
MAPKBP1	MAPKBP1	-	chr15:41774432-41827855	q1	q2	OK	0.869384	0.658177	-0.401518	-2.29541	5e-05	0.000111682
2018-03-01	2018-03-01	-	chr1:220786695-220814399	q1	q2	OK	10.1778	2.88698	-1.81779	-11.2451	5e-05	0.000111682
2018-03-02	2018-03-02	-	chr19:8413301-8439015	q1	q2	OK	1.30363	0.655056	-0.992849	-5.63495	5e-05	0.000111682
MARCKS	MARCKS	-	chr6:113857333-113863475	q1	q2	OK	1.0225	2.00778	0.973504	4.61946	5e-05	0.000111682
MARCKSL1	MARCKSL1	-	chr1:32333827-32336239	q1	q2	OK	6.48767	21.3768	1.72028	9.83494	5e-05	0.000111682
MARK2	MARK2	-	chr11:63838926-63911020	q1	q2	OK	4.43345	1.41859	-1.64398	-9.05805	5e-05	0.000111682
MARK3	MARK3	-	chr14:103385362-103503829	q1	q2	OK	0.884637	0.488358	-0.857148	-5.17592	5e-05	0.000111682
MARVELD1	MARVELD1	-	chr10:97713706-97718152	q1	q2	OK	5.12049	8.21957	0.682782	3.76996	5e-05	0.000111682
MARVELD3	MARVELD3	-	chr16:71626151-71641965	q1	q2	OK	0.784542	1.2176	0.634123	3.44326	5e-05	0.000111682
MASTL	MASTL	-	chr10:27154822-27242139	q1	q2	OK	1.70586	1.2218	-0.481488	-2.31521	5e-05	0.000111682
MAT2B	MAT2B	-	chr5:163503062-163519353	q1	q2	OK	1.86106	2.52445	0.439846	2.42251	5e-05	0.000111682
MAU2	MAU2	-	chr19:19320819-19358754	q1	q2	OK	2.81009	2.00733	-0.485339	-2.96103	5e-05	0.000111682
MBD1	MBD1	-	chr18:50266880-50281774	q1	q2	OK	3.80707	2.56879	-0.567594	-3.27116	5e-05	0.000111682
MBD2	MBD2	-	chr18:54151599-54224788	q1	q2	OK	2.03604	1.37634	-0.564933	-2.78468	5e-05	0.000111682
MBD3	MBD3	-	chr19:1576669-1592761	q1	q2	OK	18.4163	9.91151	-0.893809	-5.6192	5e-05	0.000111682
MBOAT7	MBOAT7	-	chr19_GL949749v2_alt:148218-164847	q1	q2	OK	5.17463	6.64025	0.359782	2.20198	5e-05	0.000111682
MC1R	MC1R	-	chr16:89917877-89920977	q1	q2	OK	6.15684	2.24573	-1.45501	-7.15472	5e-05	0.000111682
MCAM	MCAM	-	chr11:119308522-119317130	q1	q2	OK	6.59267	3.17571	-1.05379	-5.97575	5e-05	0.000111682
MCFD2	MCFD2	-	chr2:46901868-47076136	q1	q2	OK	23.7907	10.3843	-1.196	-6.16337	5e-05	0.000111682
MCL1	MCL1	-	chr1:150549367-150579738	q1	q2	OK	136.432	78.6878	-0.793971	-4.1197	5e-05	0.000111682
MCM3AP	MCM3AP	-	chr21:46229229-46285394	q1	q2	OK	1.47044	0.954242	-0.623823	-3.17736	5e-05	0.000111682
MCM4	MCM4	-	chr8:47960201-47978159	q1	q2	OK	6.47791	4.82457	-0.425129	-2.60911	5e-05	0.000111682
MCM5	MCM5	-	chr22:35400121-35424502	q1	q2	OK	7.64809	5.59075	-0.452057	-2.82587	5e-05	0.000111682
MCM6	MCM6	-	chr2:135839624-135876477	q1	q2	OK	2.14864	1.34021	-0.680965	-4.05045	5e-05	0.000111682
MCM7	MCM7	-	chr7:100092726-100125505	q1	q2	OK	40.8458	23.2262	-0.81443	-4.24038	5e-05	0.000111682
MCMBP	MCMBP	-	chr10:119829402-119873628	q1	q2	OK	2.39968	1.68236	-0.512359	-3.11054	5e-05	0.000111682
MCOLN1	MCOLN1	-	chr19:7522608-7534009	q1	q2	OK	1.3053	0.612564	-1.09145	-5.38466	5e-05	0.000111682
MCRIP2	MCRIP2	-	chr16:641802-649313	q1	q2	OK	1.13193	3.12717	1.46608	7.31161	5e-05	0.000111682
MCUR1	MCUR1	-	chr6:13786547-13814560	q1	q2	OK	3.3144	1.86052	-0.833044	-4.98831	5e-05	0.000111682
MDFI	MDFI	-	chr6:41637175-41654244	q1	q2	OK	0.96874	1.36103	0.490523	2.75107	5e-05	0.000111682
MDH1	MDH1	-	chr2:63119557-63607196	q1	q2	OK	4.21139	6.47013	0.619499	3.63583	5e-05	0.000111682
MDM4	MDM4	-	chr1:204516377-204558120	q1	q2	OK	2.69911	2.02132	-0.417185	-2.55692	5e-05	0.000111682
MED1	MED1	-	chr17:39404283-39451274	q1	q2	OK	2.48692	1.63404	-0.605916	-3.70478	5e-05	0.000111682
MED13	MED13	-	chr17:61942603-62065282	q1	q2	OK	3.13839	1.45432	-1.10968	-6.99131	5e-05	0.000111682
MED14OS	MED14OS	-	chrX:40649541-40738701	q1	q2	OK	2.63091	0.582375	-2.17554	-4.17504	5e-05	0.000111682
MED18	MED18	-	chr1:28329000-28335967	q1	q2	OK	4.90308	3.36786	-0.541853	-3.01298	5e-05	0.000111682
MED26	MED26	-	chr19:16574905-16628204	q1	q2	OK	0.937802	0.449672	-1.06041	-5.92975	5e-05	0.000111682
MED6	MED6	-	chr14:70583219-70600690	q1	q2	OK	1.64965	1.03624	-0.670801	-3.80438	5e-05	0.000111682
MEF2D	MEF2D	-	chr1:156463719-156500842	q1	q2	OK	0.841083	0.505879	-0.733455	-3.92853	5e-05	0.000111682
MEGF8	MEGF8	-	chr19:42325607-42378769	q1	q2	OK	0.439718	0.964612	1.13337	6.32861	5e-05	0.000111682
MEGF9	MEGF9	-	chr9:120600916-120714487	q1	q2	OK	0.82643	0.349428	-1.2419	-7.3403	5e-05	0.000111682
MEN1	MEN1	-	chr11:64803512-64811294	q1	q2	OK	6.36081	3.94363	-0.689684	-3.88157	5e-05	0.000111682
MEPCE	MEPCE	-	chr7:100400870-100434126	q1	q2	OK	20.4112	14.1645	-0.527077	-3.08044	5e-05	0.000111682
MESD	MESD	-	chr15:80779341-80989878	q1	q2	OK	8.85223	5.82387	-0.604062	-3.62714	5e-05	0.000111682
METAP1	METAP1	-	chr4:98995635-99062809	q1	q2	OK	0.415965	1.44272	1.79426	10.3813	5e-05	0.000111682
METRN	METRN	-	chr16:715171-719655	q1	q2	OK	4.57714	8.80404	0.943718	5.49874	5e-05	0.000111682
METRNL	METRNL	-	chr17_KI270860v1_alt:8450-24134	q1	q2	OK	6.23474	3.8406	-0.698998	-4.20534	5e-05	0.000111682
METTL17	METTL17	-	chr14:20989804-20999163	q1	q2	OK	2.00342	3.1177	0.638014	3.00791	5e-05	0.000111682
METTL21A	METTL21A	-	chr2:207529890-207626053	q1	q2	OK	0.753144	1.24649	0.726874	2.82693	5e-05	0.000111682
METTL26	METTL26	-	chr16:634425-636366	q1	q2	OK	11.4487	16.7575	0.549615	3.16037	5e-05	0.000111682
METTL6	METTL6	-	chr3:15409758-15427547	q1	q2	OK	1.24106	0.817458	-0.602353	-3.29457	5e-05	0.000111682
METTL7A	METTL7A	-	chr12:50924749-50932517	q1	q2	OK	5.41111	11.8955	1.13643	6.72306	5e-05	0.000111682
METTL9	METTL9	-	chr16:21432019-21866735	q1	q2	OK	1.25451	0.845209	-0.56974	-3.02526	5e-05	0.000111682
MEX3A	MEX3A	-	chr1:156072011-156081998	q1	q2	OK	0.341127	1.48064	2.11784	8.06415	5e-05	0.000111682
MEX3B	MEX3B	-	chr15:82041776-82046143	q1	q2	OK	0.822544	1.78049	1.11411	4.1158	5e-05	0.000111682
MEX3D	MEX3D	-	chr19:1554667-1568058	q1	q2	OK	40.1844	17.8397	-1.17154	-7.39472	5e-05	0.000111682
MFAP1	MFAP1	-	chr15:43804533-43824753	q1	q2	OK	2.68056	1.51717	-0.821151	-4.69351	5e-05	0.000111682
MFAP5	MFAP5	-	chr12:8645941-8662888	q1	q2	OK	5.24229	14.5162	1.4694	9.10408	5e-05	0.000111682
MFSD12	MFSD12	-	chr19:3544197-3557584	q1	q2	OK	49.9664	7.33971	-2.76716	-17.1886	5e-05	0.000111682
MFSD13A	MFSD13A	-	chr10:102461411-102477045	q1	q2	OK	1.09266	0.447168	-1.28895	-6.4592	5e-05	0.000111682
MFSD14B	MFSD14B	-	chr9:94374549-94460920	q1	q2	OK	1.21506	0.796129	-0.60995	-3.70642	5e-05	0.000111682
MFSD3	MFSD3	-	chr8:144509034-144511228	q1	q2	OK	8.57697	13.773	0.683304	3.83562	5e-05	0.000111682
MFSD4B	MFSD4B	-	chr6:111259277-111269058	q1	q2	OK	4.89468	2.89962	-0.755349	-4.26474	5e-05	0.000111682
MGAT1	MGAT1	-	chr5:180790539-180810137	q1	q2	OK	52.4829	11.4976	-2.19052	-13.6364	5e-05	0.000111682
MGAT2	MGAT2	-	chr14:49620769-49623481	q1	q2	OK	7.73286	21.212	1.45581	8.61253	5e-05	0.000111682
MGAT4A	MGAT4A	-	chr2:98619104-98731126	q1	q2	OK	4.60709	6.91264	0.585379	3.51163	5e-05	0.000111682
MGEA5	MGEA5	-	chr10:101784441-101818465	q1	q2	OK	2.80129	2.04663	-0.45284	-2.74768	5e-05	0.000111682
MHENCR	MHENCR	-	chr20:63627233-63628824	q1	q2	OK	10.0047	1.87211	-2.41793	-7.42867	5e-05	0.000111682
MIA3	MIA3	-	chr1:222618100-222712522	q1	q2	OK	3.96161	2.40332	-0.72106	-4.17946	5e-05	0.000111682
MICALL2	MICALL2	-	chr7:1434357-1459473	q1	q2	OK	7.35731	0.702826	-3.38794	-20.3815	5e-05	0.000111682
MIDN	MIDN	-	chr19:1248551-1259143	q1	q2	OK	12.0441	3.16182	-1.9295	-11.33	5e-05	0.000111682
MIEF1	MIEF1	-	chr22:39500098-39518134	q1	q2	OK	7.08322	4.63944	-0.610455	-3.71557	5e-05	0.000111682
MIIP	MIIP	-	chr1:12019240-12032049	q1	q2	OK	2.28175	3.58756	0.652861	3.68283	5e-05	0.000111682
MINDY1	MINDY1	-	chr1:150996823-151008378	q1	q2	OK	1.35993	0.372127	-1.86966	-7.01909	5e-05	0.000111682
MINK1	MINK1	-	chr17:4833338-4903074	q1	q2	OK	1.46789	0.929356	-0.659441	-3.80958	5e-05	0.000111682
MIR17HG	MIR17HG	-	chr13:91347818-91354575	q1	q2	OK	1.13917	1.85644	0.704562	3.5031	5e-05	0.000111682
MIR4697HG	MIR4697HG	-	chr11:133896433-133901740	q1	q2	OK	0.229415	1.05679	2.20365	5.19139	5e-05	0.000111682
MIR4713HG	MIR4713HG	-	chr15:51037486-51338598	q1	q2	OK	3.22364	0.260305	-3.63042	-15.0035	5e-05	0.000111682
MIR600HG	MIR600HG	-	chr9:123109492-123115477	q1	q2	OK	1.6452	2.5253	0.618187	3.30995	5e-05	0.000111682
MIR9-3HG	MIR9-3HG	-	chr15:89361577-89398487	q1	q2	OK	1.05139	2.29402	1.12558	6.07757	5e-05	0.000111682
MIS12	MIS12	-	chr17:5486372-5490810	q1	q2	OK	17.5589	7.75993	-1.17809	-6.77574	5e-05	0.000111682
MISP	MISP	-	chr19:751111-764319	q1	q2	OK	1.65322	0.274084	-2.59259	-10.1449	5e-05	0.000111682
MISP3	MISP3	-	chr19:14073007-14075062	q1	q2	OK	9.59303	1.22918	-2.96429	-9.8181	5e-05	0.000111682
MKI67	MKI67	-	chr10:128096659-128126204	q1	q2	OK	5.32723	3.80133	-0.48688	-3.01048	5e-05	0.000111682
MKNK2	MKNK2	-	chr19:2037469-2051244	q1	q2	OK	42.3786	8.38296	-2.33781	-14.5847	5e-05	0.000111682
MKRN1	MKRN1	-	chr7:140453038-140479569	q1	q2	OK	4.21758	2.39451	-0.816688	-4.95729	5e-05	0.000111682
MLLT1	MLLT1	-	chr19:6210379-6279948	q1	q2	OK	6.5413	1.57619	-2.05313	-12.82	5e-05	0.000111682
MLLT6	MLLT6	-	chr17_KI270857v1_alt:2740937-2765122	q1	q2	OK	0.759813	1.04886	0.46511	2.61743	5e-05	0.000111682
MLX	MLX	-	chr17:42567058-42577831	q1	q2	OK	4.04595	2.73208	-0.566478	-2.67612	5e-05	0.000111682
MMADHC	MMADHC	-	chr2:149569631-149859191	q1	q2	OK	6.30109	4.77321	-0.400642	-2.38817	5e-05	0.000111682
MMD	MMD	-	chr17:55392611-55421980	q1	q2	OK	0.509993	0.974511	0.9342	5.15783	5e-05	0.000111682
MMGT1	MMGT1	-	chrX:135960586-135974063	q1	q2	OK	2.01891	1.47262	-0.45519	-2.58888	5e-05	0.000111682
MMP14	MMP14	-	chr14:22836531-22847599	q1	q2	OK	35.039	142.658	2.02553	12.6285	5e-05	0.000111682
MMP15	MMP15	-	chr16:58025564-58046900	q1	q2	OK	29.5315	10.2586	-1.52542	-9.59852	5e-05	0.000111682
MMP19	MMP19	-	chr12:55818020-55842983	q1	q2	OK	1.6761	5.10386	1.60648	3.59015	5e-05	0.000111682
MMP2	MMP2	-	chr16:55478828-55506691	q1	q2	OK	11.4846	7.85002	-0.548934	-3.46128	5e-05	0.000111682
MNX1	MNX1	-	chr7:157004851-157010653	q1	q2	OK	1.88312	3.47195	0.882626	4.53367	5e-05	0.000111682
MNX1-AS1	MNX1-AS1	-	chr7:157010855-157016424	q1	q2	OK	0.347227	0.972621	1.486	4.15838	5e-05	0.000111682
MOB1A	MOB1A	-	chr2:74152596-74178967	q1	q2	OK	4.53909	7.35936	0.697177	4.34282	5e-05	0.000111682
MOB2	MOB2	-	chr11:1469446-1486779	q1	q2	OK	2.39403	1.44871	-0.724673	-4.04233	5e-05	0.000111682
MOB3A	MOB3A	-	chr19:2071034-2096270	q1	q2	OK	0.975419	0.592316	-0.719655	-3.92846	5e-05	0.000111682
MOCS1	MOCS1	-	chr6:39792381-39934551	q1	q2	OK	0.519897	1.24727	1.26248	6.78261	5e-05	0.000111682
MOCS2	MOCS2	-	chr5:53095677-53109772	q1	q2	OK	0.987139	1.48989	0.593879	3.34029	5e-05	0.000111682
MON1B	MON1B	-	chr16:77190917-77213004	q1	q2	OK	6.29487	2.57451	-1.28988	-6.37806	5e-05	0.000111682
MORF4L2	MORF4L2	-	chrX:103675496-103692556	q1	q2	OK	37.2093	49.6258	0.415426	2.6273	5e-05	0.000111682
MOSPD1	MOSPD1	-	chrX:134887624-134915344	q1	q2	OK	0.81533	0.6077	-0.424025	-2.38155	5e-05	0.000111682
MOV10	MOV10	-	chr1:112674310-112700746	q1	q2	OK	0.763493	1.3056	0.774027	4.48398	5e-05	0.000111682
MPC1	MPC1	-	chr6:166364918-166383013	q1	q2	OK	0.817183	1.37042	0.745885	4.06448	5e-05	0.000111682
MPDU1	MPDU1	-	chr17:7579485-7590170	q1	q2	OK	20.462	11.1055	-0.881678	-4.96113	5e-05	0.000111682
MPHOSPH10	MPHOSPH10	-	chr2:71130312-71150102	q1	q2	OK	2.37086	1.77412	-0.418304	-2.39419	5e-05	0.000111682
MPHOSPH8	MPHOSPH8	-	chr13:19633646-19673459	q1	q2	OK	0.660013	0.921098	0.480859	2.67196	5e-05	0.000111682
MPI	MPI	-	chr15:74890003-74899457	q1	q2	OK	1.50543	2.52837	0.748031	4.11202	5e-05	0.000111682
MPND	MPND	-	chr19:4343525-4360086	q1	q2	OK	0.983994	0.616285	-0.675053	-3.75168	5e-05	0.000111682
MPP1	MPP1	-	chrX:154778682-154805527	q1	q2	OK	6.74453	3.06262	-1.13895	-7.03032	5e-05	0.000111682
MPRIP	MPRIP	-	chr17:17042758-17192648	q1	q2	OK	1.39279	0.693221	-1.00659	-6.25626	5e-05	0.000111682
MPST	MPST	-	chr22:37010857-37029822	q1	q2	OK	3.44045	6.34408	0.882812	4.22653	5e-05	0.000111682
MPV17	MPV17	-	chr2:27309490-27323102	q1	q2	OK	3.27973	1.7306	-0.922307	-5.1213	5e-05	0.000111682
MPZL1	MPZL1	-	chr1:167721948-167791919	q1	q2	OK	3.75508	8.421	1.16515	7.36218	5e-05	0.000111682
MREG	MREG	-	chr2:215942589-216013623	q1	q2	OK	1.22094	0.315576	-1.95194	-11.2407	5e-05	0.000111682
MRFAP1	MRFAP1	-	chr4:6640089-6642743	q1	q2	OK	35.6791	24.2792	-0.555361	-3.34097	5e-05	0.000111682
MRFAP1L1	MRFAP1L1	-	chr4:6707699-6709879	q1	q2	OK	28.1359	18.1537	-0.632146	-3.65615	5e-05	0.000111682
MRI1	MRI1	-	chr19:13764512-13774282	q1	q2	OK	2.43719	3.8792	0.670539	3.76313	5e-05	0.000111682
MRPL11	MRPL11	-	chr11:66435073-66438848	q1	q2	OK	6.79515	11.2296	0.724728	4.02362	5e-05	0.000111682
MRPL30	MRPL30	-	chr2:99181077-99199557	q1	q2	OK	2.17901	3.12675	0.520991	3.03294	5e-05	0.000111682
MRPL35	MRPL35	-	chr2:86199431-86213354	q1	q2	OK	1.87346	2.69369	0.523875	2.90593	5e-05	0.000111682
MRPL4	MRPL4	-	chr19:10251962-10260060	q1	q2	OK	5.95894	4.06204	-0.552851	-3.15969	5e-05	0.000111682
MRPL40	MRPL40	-	chr22:19431900-19436078	q1	q2	OK	4.77355	6.46061	0.436609	2.37223	5e-05	0.000111682
MRPS17	MRPS17	-	chr7:55951916-55955340	q1	q2	OK	3.47742	2.49159	-0.48095	-2.52716	5e-05	0.000111682
MRPS23	MRPS23	-	chr17:57838924-57850072	q1	q2	OK	1.96469	2.68022	0.448054	2.51954	5e-05	0.000111682
MRPS24	MRPS24	-	chr7:43866556-43926411	q1	q2	OK	17.8502	28.0429	0.651698	3.37328	5e-05	0.000111682
MRPS36	MRPS36	-	chr5_GL339449v2_alt:926-13338	q1	q2	OK	1.30528	1.8867	0.531506	2.9719	5e-05	0.000111682
MRPS5	MRPS5	-	chr2:95085389-95122027	q1	q2	OK	0.989456	1.33667	0.433934	2.49445	5e-05	0.000111682
MSMP	MSMP	-	chr9:35749278-35754277	q1	q2	OK	11.4587	6.81992	-0.748621	-2.79389	5e-05	0.000111682
MSRB1	MSRB1	-	chr16:1938227-1943326	q1	q2	OK	4.53435	2.00415	-1.17791	-6.30508	5e-05	0.000111682
MSX1	MSX1	-	chr4:4859663-4863933	q1	q2	OK	4.0916	3.05028	-0.423722	-2.35545	5e-05	0.000111682
MSX2	MSX2	-	chr5:174724570-174730899	q1	q2	OK	96.3717	43.4101	-1.15058	-7.27072	5e-05	0.000111682
MT1F	MT1F	-	chr16:56657941-56659303	q1	q2	OK	8.01823	11.9093	0.570736	3.07291	5e-05	0.000111682
MT1X	MT1X	-	chr16:56682468-56684196	q1	q2	OK	8.83892	13.7663	0.6392	3.57376	5e-05	0.000111682
MT2A	MT2A	-	chr16:56608531-56609497	q1	q2	OK	52.6348	77.6068	0.560166	3.24419	5e-05	0.000111682
MTAP	MTAP	-	chr9:21802634-21865970	q1	q2	OK	0.593278	0.900302	0.601701	3.49141	5e-05	0.000111682
MTERF4	MTERF4	-	chr2:240998836-241102332	q1	q2	OK	2.0485	1.29483	-0.661801	-2.39701	5e-05	0.000111682
MTFP1	MTFP1	-	chr22:30425621-30429054	q1	q2	OK	3.2698	4.86208	0.57237	3.20689	5e-05	0.000111682
MTFR1L	MTFR1L	-	chr1:25819904-25859458	q1	q2	OK	2.34107	1.29458	-0.854692	-2.85837	5e-05	0.000111682
MTHFD1L	MTHFD1L	-	chr6:150865677-151101887	q1	q2	OK	1.84079	0.806085	-1.19132	-4.92938	5e-05	0.000111682
MTMR11	MTMR11	-	chr1:149928649-149936898	q1	q2	OK	0.315811	1.66032	2.39433	8.11104	5e-05	0.000111682
MTMR2	MTMR2	-	chr11:95832878-95924207	q1	q2	OK	0.60121	0.870114	0.533335	3.18962	5e-05	0.000111682
MTMR4	MTMR4	-	chr17:58489530-58517890	q1	q2	OK	10.3026	2.70989	-1.9267	-11.9096	5e-05	0.000111682
MTMR6	MTMR6	-	chr13:25246199-25287566	q1	q2	OK	1.09992	0.764645	-0.524542	-2.98039	5e-05	0.000111682
MTUS1	MTUS1	-	chr8:17643792-17800917	q1	q2	OK	2.66711	0.406835	-2.71276	-11.7754	5e-05	0.000111682
MUC15	MUC15	-	chr11:26189121-26663289	q1	q2	OK	1.09922	2.24889	1.03274	3.77382	5e-05	0.000111682
MUM1	MUM1	-	chr19:1354975-1378431	q1	q2	OK	1.13957	1.55846	0.451627	2.50575	5e-05	0.000111682
MVD	MVD	-	chr16:88651938-88663149	q1	q2	OK	4.60276	2.98326	-0.625607	-3.58196	5e-05	0.000111682
MXD1	MXD1	-	chr2:69915039-69942944	q1	q2	OK	4.17242	1.14148	-1.86997	-10.9479	5e-05	0.000111682
MXD4	MXD4	-	chr4:2247431-2262012	q1	q2	OK	1.00835	1.62362	0.687213	3.7259	5e-05	0.000111682
MXRA7	MXRA7	-	chr17:76671926-76711005	q1	q2	OK	1.22203	1.85266	0.600327	2.47526	5e-05	0.000111682
MYADM	MYADM	-	chr19:53865582-53876435	q1	q2	OK	2.14425	6.26258	1.54628	8.70692	5e-05	0.000111682
MYBBP1A	MYBBP1A	-	chr17:4498841-4555386	q1	q2	OK	2.85498	4.16717	0.545586	2.6789	5e-05	0.000111682
MYBL2	MYBL2	-	chr20:43667017-43716496	q1	q2	OK	0.916106	1.35231	0.561835	3.30119	5e-05	0.000111682
MYCBP	MYCBP	-	chr1:38862488-38881626	q1	q2	OK	4.11213	5.46086	0.409243	2.35502	5e-05	0.000111682
MYCL	MYCL	-	chr1:39895422-39902015	q1	q2	OK	2.4527	9.42483	1.94209	8.63315	5e-05	0.000111682
MYCN	MYCN	-	chr2:15936263-15947007	q1	q2	OK	88.2572	56.7705	-0.636571	-3.57295	5e-05	0.000111682
MYCNUT	MYCNUT	-	chr2:15920397-15936018	q1	q2	OK	1.38791	0.949289	-0.547998	-2.9726	5e-05	0.000111682
MYDGF	MYDGF	-	chr19:4657543-4670403	q1	q2	OK	8.91226	3.57685	-1.3171	-7.86316	5e-05	0.000111682
MYEOV	MYEOV	-	chr11:69294136-69297287	q1	q2	OK	0.468767	1.78994	1.93297	4.79881	5e-05	0.000111682
MYH10	MYH10	-	chr17:8474203-8630761	q1	q2	OK	0.927123	1.62139	0.806395	5.06086	5e-05	0.000111682
MYH9	MYH9	-	chr22:36281275-36388067	q1	q2	OK	4.23138	8.99317	1.0877	6.84063	5e-05	0.000111682
MYL6	MYL6	-	chr12:56158259-56161582	q1	q2	OK	89.4297	184.283	1.04309	6.58765	5e-05	0.000111682
MYL6B	MYL6B	-	chr12:56152418-56157987	q1	q2	OK	3.80011	5.15524	0.44	2.45705	5e-05	0.000111682
MYL7	MYL7	-	chr7:44138862-44141317	q1	q2	OK	0.357477	4.06073	3.50581	7.3427	5e-05	0.000111682
MYL9	MYL9	-	chr20:36306321-36573275	q1	q2	OK	1.49578	3.9012	1.38302	3.65375	5e-05	0.000111682
MYLK3	MYLK3	-	chr16:46702280-46763246	q1	q2	OK	1.23198	2.6345	1.09655	6.65541	5e-05	0.000111682
MYLPF	MYLPF	-	chr16:30370932-30377991	q1	q2	OK	1.7883	6.47705	1.85675	8.57384	5e-05	0.000111682
MYNN	MYNN	-	chr3:169773063-169789716	q1	q2	OK	1.50576	1.0347	-0.541278	-2.99784	5e-05	0.000111682
MYO10	MYO10	-	chr5:16661905-16936276	q1	q2	OK	1.20051	0.500145	-1.26323	-7.92042	5e-05	0.000111682
MYO18A	MYO18A	-	chr17:29073508-29180389	q1	q2	OK	0.317104	0.840267	1.40589	6.82531	5e-05	0.000111682
MYORG	MYORG	-	chr9:34366664-34376896	q1	q2	OK	3.26747	1.71937	-0.926296	-5.27212	5e-05	0.000111682
MYOZ1	MYOZ1	-	chr10:73631610-73641757	q1	q2	OK	0.0879837	0.982001	3.48042	7.55522	5e-05	0.000111682
MZF1	MZF1	-	chr19:58559184-58574797	q1	q2	OK	5.14441	2.76973	-0.893263	-3.61543	5e-05	0.000111682
MZF1-AS1	MZF1-AS1	-	chr19:58559184-58574797	q1	q2	OK	4.29882	2.38848	-0.847845	-3.67377	5e-05	0.000111682
MZT2A	MZT2A	-	chr2:131483958-131492491	q1	q2	OK	1.12379	2.21407	0.978334	5.41572	5e-05	0.000111682
N4BP1	N4BP1	-	chr16:48538724-48610209	q1	q2	OK	0.992927	0.474973	-1.06384	-6.17944	5e-05	0.000111682
NAA30	NAA30	-	chr14:57390551-57412748	q1	q2	OK	2.11977	1.47035	-0.527748	-3.01038	5e-05	0.000111682
NAA40	NAA40	-	chr11:63938968-63957319	q1	q2	OK	0.6766	1.26157	0.898844	4.9986	5e-05	0.000111682
NAA60	NAA60	-	chr16:3443609-3486963	q1	q2	OK	1.70289	0.799277	-1.09121	-6.02572	5e-05	0.000111682
NAB1	NAB1	-	chr2:190648893-190692766	q1	q2	OK	0.800442	1.65039	1.04393	5.795	5e-05	0.000111682
NAB2	NAB2	-	chr12:57088892-57111413	q1	q2	OK	5.41333	2.09829	-1.3673	-4.5383	5e-05	0.000111682
NABP1	NABP1	-	chr2:191678070-191688522	q1	q2	OK	8.90728	2.55651	-1.80081	-10.3657	5e-05	0.000111682
NABP2	NABP2	-	chr12:56224339-56229854	q1	q2	OK	1.60631	3.05922	0.929414	4.95203	5e-05	0.000111682
NADK	NADK	-	chr1:1751230-1780147	q1	q2	OK	10.7234	6.24716	-0.779492	-4.21464	5e-05	0.000111682
NAGA	NAGA	-	chr22:42058332-42070842	q1	q2	OK	3.67838	2.77041	-0.408971	-2.33831	5e-05	0.000111682
NANS	NANS	-	chr9:98056675-98083083	q1	q2	OK	4.08614	1.5963	-1.356	-8.059	5e-05	0.000111682
NASP	NASP	-	chr1:45583986-45618906	q1	q2	OK	5.02544	3.37207	-0.575618	-3.58468	5e-05	0.000111682
NAT1	NAT1	-	chr8:18170460-18223689	q1	q2	OK	3.29759	1.40437	-1.23148	-3.60841	5e-05	0.000111682
NAT8L	NAT8L	-	chr4:2059510-2069089	q1	q2	OK	0.709147	1.62693	1.198	5.9058	5e-05	0.000111682
NATD1	NATD1	-	chr17:21238869-21253266	q1	q2	OK	4.29643	1.79455	-1.25952	-7.13924	5e-05	0.000111682
NAV2-AS2	NAV2-AS2	-	chr11:19350722-20121601	q1	q2	OK	1.1813	2.78352	1.23654	2.96326	5e-05	0.000111682
NBL1	NBL1	-	chr1:19596975-19658456	q1	q2	OK	0.867948	2.29691	1.40401	6.1125	5e-05	0.000111682
NCBP3	NCBP3	-	chr17:3806749-3846251	q1	q2	OK	1.27824	0.606939	-1.07453	-6.10185	5e-05	0.000111682
NCK1	NCK1	-	chr3:136862206-136951610	q1	q2	OK	1.08107	0.76099	-0.506511	-2.46812	5e-05	0.000111682
NCK2	NCK2	-	chr2:105745061-105894274	q1	q2	OK	3.07247	2.06173	-0.575539	-3.50543	5e-05	0.000111682
NCKIPSD	NCKIPSD	-	chr3:48673837-48685933	q1	q2	OK	2.46837	1.39796	-0.820236	-4.61349	5e-05	0.000111682
NCL	NCL	-	chr2:231454746-231464494	q1	q2	OK	67.2544	31.6133	-1.0891	-6.85781	5e-05	0.000111682
NCOA3	NCOA3	-	chr20:47501855-47656877	q1	q2	OK	4.62145	1.53786	-1.58742	-10.008	5e-05	0.000111682
NCOA4	NCOA4	-	chr10:46005086-46030714	q1	q2	OK	31.7747	21.3715	-0.57219	-3.61131	5e-05	0.000111682
NCOA7	NCOA7	-	chr6:125781159-125932030	q1	q2	OK	0.350134	1.1428	1.70659	5.70279	5e-05	0.000111682
NCR1	NCR1	-	chr19_GL949749v2_alt:913661-920594	q1	q2	OK	0.177432	0.945268	2.41346	5.85029	5e-05	0.000111682
NDEL1	NDEL1	-	chr17:8435850-8468177	q1	q2	OK	1.56285	0.887279	-0.816715	-4.63573	5e-05	0.000111682
NDFIP2	NDFIP2	-	chr13:79477362-79556077	q1	q2	OK	0.728205	1.12273	0.624601	3.72301	5e-05	0.000111682
NDRG1	NDRG1	-	chr8:133237169-133297304	q1	q2	OK	2.64164	0.235878	-3.48532	-20.2539	5e-05	0.000111682
NDST1	NDST1	-	chr5:150497776-150558211	q1	q2	OK	0.757805	1.98606	1.39001	8.21988	5e-05	0.000111682
NDST2	NDST2	-	chr10:73801909-73811849	q1	q2	OK	2.12471	1.27729	-0.734175	-4.09289	5e-05	0.000111682
NDUFA4	NDUFA4	-	chr7:10931951-10940186	q1	q2	OK	3.63148	5.77166	0.668426	3.78195	5e-05	0.000111682
NDUFAF1	NDUFAF1	-	chr15:41387347-41402460	q1	q2	OK	1.03967	0.616539	-0.753868	-4.06807	5e-05	0.000111682
NDUFAF8	NDUFAF8	-	chr17:81239309-81241298	q1	q2	OK	8.71906	14.584	0.742145	3.58639	5e-05	0.000111682
NDUFS7	NDUFS7	-	chr19:1383882-1395589	q1	q2	OK	3.5135	4.95282	0.495342	2.88144	5e-05	0.000111682
NDUFS8	NDUFS8	-	chr11:68030615-68036647	q1	q2	OK	7.18908	11.8222	0.717623	4.217	5e-05	0.000111682
NDUFV1	NDUFV1	-	chr11:67606850-67612541	q1	q2	OK	17.8018	24.0758	0.435564	2.68997	5e-05	0.000111682
NEAT1	NEAT1	-	chr11:65422796-65445538	q1	q2	OK	3.69938	1.40582	-1.39587	-4.01652	5e-05	0.000111682
NECAB3	NECAB3	-	chr20:33657085-33674458	q1	q2	OK	1.26006	1.83549	0.542677	2.89255	5e-05	0.000111682
NECTIN2	NECTIN2	-	chr19:44846134-44889228	q1	q2	OK	0.887884	2.57629	1.53685	8.85047	5e-05	0.000111682
NECTIN3	NECTIN3	-	chr3:111071757-111194169	q1	q2	OK	1.98698	0.141185	-3.81492	-21.2609	5e-05	0.000111682
NECTIN4	NECTIN4	-	chr1:161070989-161089595	q1	q2	OK	21.7781	4.55018	-2.25888	-13.991	5e-05	0.000111682
NEDD9	NEDD9	-	chr6:11183296-11382348	q1	q2	OK	4.2939	2.45018	-0.8094	-5.02148	5e-05	0.000111682
NEIL1	NEIL1	-	chr15:75346988-75355251	q1	q2	OK	0.514537	1.00703	0.968754	3.52421	5e-05	0.000111682
NELFA	NELFA	-	chr4:1982712-2009235	q1	q2	OK	1.46974	1.01327	-0.536538	-2.99505	5e-05	0.000111682
NELFB	NELFB	-	chr9:137255298-137273548	q1	q2	OK	5.27828	3.91424	-0.431336	-2.61602	5e-05	0.000111682
NELFCD	NELFCD	-	chr20:58981206-58995133	q1	q2	OK	4.83495	3.20025	-0.595317	-3.50279	5e-05	0.000111682
NELFE	NELFE	-	chr6_GL000256v2_alt:3253274-3270944	q1	q2	OK	9.55895	6.29374	-0.602935	-2.50823	5e-05	0.000111682
NENF	NENF	-	chr1:212432885-212446379	q1	q2	OK	1.1421	1.77155	0.633322	3.4601	5e-05	0.000111682
NET1	NET1	-	chr10:5412549-5459056	q1	q2	OK	16.4873	25.0501	0.603458	3.78165	5e-05	0.000111682
NETO2	NETO2	-	chr16:47081518-47144025	q1	q2	OK	1.05143	0.790801	-0.41097	-2.43114	5e-05	0.000111682
NEURL1	NEURL1	-	chr10:103479601-103592552	q1	q2	OK	3.14401	0.491737	-2.67665	-16.2255	5e-05	0.000111682
NEURL3	NEURL3	-	chr2:96497641-96508109	q1	q2	OK	0.18905	0.841292	2.15384	5.69028	5e-05	0.000111682
NFE2L3	NFE2L3	-	chr7:26152225-26187136	q1	q2	OK	9.27111	6.59522	-0.491321	-3.10261	5e-05	0.000111682
NFIL3	NFIL3	-	chr9:91409043-91424626	q1	q2	OK	3.85808	1.30127	-1.56796	-9.30746	5e-05	0.000111682
NFKBIA	NFKBIA	-	chr14:35401508-35404754	q1	q2	OK	53.4448	20.559	-1.37828	-8.41365	5e-05	0.000111682
NFKBIB	NFKBIB	-	chr19:38878553-38908894	q1	q2	OK	2.86365	1.91289	-0.582099	-2.5126	5e-05	0.000111682
NHLRC3	NHLRC3	-	chr13:39038309-39050107	q1	q2	OK	1.77971	4.32317	1.28044	7.41005	5e-05	0.000111682
NHSL1	NHSL1	-	chr6:138422042-138572531	q1	q2	OK	1.52504	0.340571	-2.16281	-12.344	5e-05	0.000111682
NID1	NID1	-	chr1:235975830-236065181	q1	q2	OK	2.0025	1.02793	-0.962056	-5.95729	5e-05	0.000111682
NIPBL-AS1	NIPBL-AS1	-	chr5:36871359-36876694	q1	q2	OK	0.573044	1.38844	1.27675	4.40518	5e-05	0.000111682
NIPSNAP3A	NIPSNAP3A	-	chr9:104747566-104760124	q1	q2	OK	0.635198	1.03419	0.703221	3.5871	5e-05	0.000111682
NIT1	NIT1	-	chr1:161100554-161132688	q1	q2	OK	8.81445	5.4939	-0.682038	-2.50292	5e-05	0.000111682
NIT2	NIT2	-	chr3:100334716-100355634	q1	q2	OK	0.737507	1.16219	0.656115	3.58995	5e-05	0.000111682
NKAP	NKAP	-	chrX:119925048-119943772	q1	q2	OK	0.82831	0.600333	-0.464408	-2.62571	5e-05	0.000111682
NKRF	NKRF	-	chrX:119588335-119605883	q1	q2	OK	4.83736	3.32818	-0.539487	-2.83005	5e-05	0.000111682
NKX3-2	NKX3-2	-	chr4:13540828-13544490	q1	q2	OK	0.27121	0.863408	1.67063	3.39666	5e-05	0.000111682
NLE1	NLE1	-	chr17:35131320-35142315	q1	q2	OK	1.31162	2.16403	0.722373	3.89637	5e-05	0.000111682
NLRP2	NLRP2	-	chr19_GL949749v2_alt:972800-1008665	q1	q2	OK	25.4159	37.9589	0.578706	3.59483	5e-05	0.000111682
NLRP7	NLRP7	-	chr19_GL949749v2_alt:931030-955028	q1	q2	OK	1.45189	5.26136	1.8575	10.9582	5e-05	0.000111682
NLRX1	NLRX1	-	chr11:119168332-119184016	q1	q2	OK	0.765949	1.22683	0.679614	3.96721	5e-05	0.000111682
NMD3	NMD3	-	chr3:161221288-161253532	q1	q2	OK	1.19848	0.89897	-0.414857	-2.32565	5e-05	0.000111682
NME4	NME4	-	chr16:396753-400754	q1	q2	OK	2.25987	6.33533	1.48718	7.24441	5e-05	0.000111682
NME6	NME6	-	chr3:48292315-48301685	q1	q2	OK	1.63477	2.3693	0.535372	2.93762	5e-05	0.000111682
NMI	NMI	-	chr2:151270466-151289916	q1	q2	OK	0.350242	1.05081	1.58508	7.83374	5e-05	0.000111682
NMRK2	NMRK2	-	chr19:3933101-3942416	q1	q2	OK	0.950687	0.588873	-0.691014	-3.02277	5e-05	0.000111682
NOB1	NOB1	-	chr16:69741852-69754968	q1	q2	OK	1.7648	1.06468	-0.729079	-3.95801	5e-05	0.000111682
NOCT	NOCT	-	chr4:139015757-139045939	q1	q2	OK	1.20511	2.27795	0.918572	5.35568	5e-05	0.000111682
NOL9	NOL9	-	chr1:6521345-6554598	q1	q2	OK	1.02544	0.727124	-0.495969	-2.72718	5e-05	0.000111682
NOP14	NOP14	-	chr4:2935544-2963506	q1	q2	OK	3.19061	2.02629	-0.654991	-3.12076	5e-05	0.000111682
NOP14-AS1	NOP14-AS1	-	chr4:2935544-2963506	q1	q2	OK	3.26246	2.05692	-0.665478	-2.47499	5e-05	0.000111682
NOP2	NOP2	-	chr12:6556868-6568332	q1	q2	OK	7.27415	4.57572	-0.66878	-3.99339	5e-05	0.000111682
NOP56	NOP56	-	chr20:2652530-2664223	q1	q2	OK	22.5609	16.6216	-0.440763	-2.23029	5e-05	0.000111682
NORAD	NORAD	-	chr20:36045616-36050960	q1	q2	OK	11.9357	18.0024	0.592905	3.57815	5e-05	0.000111682
NOS3	NOS3	-	chr7:150991054-151024499	q1	q2	OK	4.5941	0.824211	-2.4787	-10.2402	5e-05	0.000111682
NOTCH1	NOTCH1	-	chr9:136494431-136545786	q1	q2	OK	9.02954	1.4753	-2.61365	-16.1257	5e-05	0.000111682
NOTCH2	NOTCH2	-	chr1:119911551-120069703	q1	q2	OK	0.551155	0.863095	0.647061	3.98376	5e-05	0.000111682
NOTCH3	NOTCH3	-	chr19:15159631-15200981	q1	q2	OK	1.69884	1.14145	-0.573685	-3.39273	5e-05	0.000111682
NOTUM	NOTUM	-	chr17:81952505-81961181	q1	q2	OK	2.94832	4.82483	0.710586	3.9539	5e-05	0.000111682
NPC2	NPC2	-	chr14:74479938-74493381	q1	q2	OK	6.13579	10.6239	0.791987	4.86497	5e-05	0.000111682
NPLOC4	NPLOC4	-	chr17:81556883-81637153	q1	q2	OK	6.61453	4.17624	-0.663434	-3.15074	5e-05	0.000111682
NPPB	NPPB	-	chr1:11857462-11858935	q1	q2	OK	8.79194	93.9625	3.41783	19.7164	5e-05	0.000111682
NQO1	NQO1	-	chr16:69709399-69726668	q1	q2	OK	2.71696	1.51889	-0.838976	-4.76071	5e-05	0.000111682
NQO2	NQO2	-	chr6:2999814-3019876	q1	q2	OK	1.73849	0.739706	-1.23281	-6.92616	5e-05	0.000111682
NR1H2	NR1H2	-	chr19:50376421-50383028	q1	q2	OK	12.0471	5.6651	-1.08851	-6.36159	5e-05	0.000111682
NR1H3	NR1H3	-	chr11:47239300-47269033	q1	q2	OK	1.3229	2.06542	0.642731	2.52932	5e-05	0.000111682
NR2F2	NR2F2	-	chr15:96127358-96340263	q1	q2	OK	1.78053	3.03797	0.770795	3.85135	5e-05	0.000111682
NR2F6	NR2F6	-	chr19:17231883-17245342	q1	q2	OK	65.1873	33.6694	-0.953155	-5.99178	5e-05	0.000111682
NR4A1	NR4A1	-	chr12:52022830-52059507	q1	q2	OK	5.14549	1.44812	-1.82912	-9.18995	5e-05	0.000111682
NR4A3	NR4A3	-	chr9:99821853-99866891	q1	q2	OK	1.45007	0.0867968	-4.06233	-7.88573	5e-05	0.000111682
NR6A1	NR6A1	-	chr9:124517273-124771310	q1	q2	OK	0.576189	1.35943	1.23839	7.64652	5e-05	0.000111682
NRARP	NRARP	-	chr9:137299629-137302251	q1	q2	OK	60.4121	0.943679	-6.0004	-20.1665	5e-05	0.000111682
NRBF2	NRBF2	-	chr10:63133245-63155031	q1	q2	OK	0.901656	0.378222	-1.25334	-6.70009	5e-05	0.000111682
NRBP1	NRBP1	-	chr2:27427788-27442257	q1	q2	OK	10.4358	7.71172	-0.436409	-2.69675	5e-05	0.000111682
NRIP1	NRIP1	-	chr21:14961233-15064805	q1	q2	OK	0.59554	1.2219	1.03686	6.29647	5e-05	0.000111682
NRL	NRL	-	chr14:24078684-24125242	q1	q2	OK	0.582369	1.37654	1.24104	3.90827	5e-05	0.000111682
NRN1	NRN1	-	chr6:5997998-6007605	q1	q2	OK	1.45221	3.48883	1.2645	6.7017	5e-05	0.000111682
NRN1L	NRN1L	-	chr16:67884876-67888853	q1	q2	OK	15.107	27.1634	0.846443	4.90901	5e-05	0.000111682
NSD2	NSD2	-	chr4:1871394-1982207	q1	q2	OK	0.699607	1.01087	0.530983	3.20632	5e-05	0.000111682
NSUN4	NSUN4	-	chr1:46340175-46365152	q1	q2	OK	1.28391	0.842304	-0.608126	-3.42104	5e-05	0.000111682
NT5C	NT5C	-	chr17:75109950-75131795	q1	q2	OK	13.3381	22.437	0.750328	3.30798	5e-05	0.000111682
NT5C3B	NT5C3B	-	chr17:41825080-41848363	q1	q2	OK	0.931403	1.55001	0.734804	3.56492	5e-05	0.000111682
NTHL1	NTHL1	-	chr16:2039813-2047869	q1	q2	OK	0.803845	1.61315	1.00489	4.85813	5e-05	0.000111682
NUAK2	NUAK2	-	chr1:205302061-205321791	q1	q2	OK	2.016	4.02514	0.997541	5.86482	5e-05	0.000111682
NUCB1	NUCB1	-	chr19:48900048-48923283	q1	q2	OK	6.1747	3.70011	-0.738803	-4.33506	5e-05	0.000111682
NUCB2	NUCB2	-	chr11:17276712-17331865	q1	q2	OK	1.26689	0.359504	-1.81722	-10.8507	5e-05	0.000111682
NUDT1	NUDT1	-	chr7:2242220-2251145	q1	q2	OK	2.24381	1.66136	-0.433586	-2.46249	5e-05	0.000111682
NUDT14	NUDT14	-	chr14:105172935-105181323	q1	q2	OK	1.83302	3.35488	0.872035	4.79882	5e-05	0.000111682
NUDT15	NUDT15	-	chr13:48037565-48052742	q1	q2	OK	3.81748	2.40917	-0.664084	-3.60846	5e-05	0.000111682
NUDT21	NUDT21	-	chr16:56429134-56451349	q1	q2	OK	4.69979	6.68414	0.508145	3.14927	5e-05	0.000111682
NUFIP2	NUFIP2	-	chr17:29255834-29294148	q1	q2	OK	11.5889	4.9833	-1.21757	-7.67228	5e-05	0.000111682
NUMA1	NUMA1	-	chr11:71998910-72112780	q1	q2	OK	3.58939	2.19435	-0.709942	-3.19973	5e-05	0.000111682
NUP153	NUP153	-	chr6:17615033-17711027	q1	q2	OK	2.48342	1.80312	-0.461832	-2.65747	5e-05	0.000111682
NUP214	NUP214	-	chr9:131125559-131234670	q1	q2	OK	0.820775	0.526405	-0.640814	-3.19495	5e-05	0.000111682
NUP50	NUP50	-	chr22:45163843-45191612	q1	q2	OK	5.74537	3.9149	-0.553422	-2.63534	5e-05	0.000111682
NUP58	NUP58	-	chr13:25301526-25342423	q1	q2	OK	3.38868	2.19635	-0.625616	-3.8506	5e-05	0.000111682
NUPL2	NUPL2	-	chr7:23181825-23201011	q1	q2	OK	0.624253	1.01176	0.69667	4.0202	5e-05	0.000111682
NUPR1	NUPR1	-	chr16:28537339-28539174	q1	q2	OK	5.83101	15.2068	1.3829	7.40855	5e-05	0.000111682
NUS1	NUS1	-	chr6:117675458-117710723	q1	q2	OK	1.91059	0.989737	-0.948899	-5.5112	5e-05	0.000111682
NXF1	NXF1	-	chr11:62792124-62805492	q1	q2	OK	1.80163	0.733672	-1.29609	-6.90755	5e-05	0.000111682
NXPH3	NXPH3	-	chr17:49575934-49583809	q1	q2	OK	0.417487	4.68647	3.4887	13.3017	5e-05	0.000111682
OAF	OAF	-	chr11:120210973-120230332	q1	q2	OK	6.36592	0.217305	-4.87257	-21.0139	5e-05	0.000111682
OAS3	OAS3	-	chr12:112938431-112973249	q1	q2	OK	0.394998	0.811803	1.03928	5.7872	5e-05	0.000111682
OAT	OAT	-	chr10:124397301-124418976	q1	q2	OK	1.46558	4.04334	1.46408	8.52022	5e-05	0.000111682
OAZ1	OAZ1	-	chr19:2269484-2273488	q1	q2	OK	115.772	79.4354	-0.543435	-3.43546	5e-05	0.000111682
OBSL1	OBSL1	-	chr2:219550726-219571546	q1	q2	OK	46.0737	15.5438	-1.5676	-9.62244	5e-05	0.000111682
OCEL1	OCEL1	-	chr19:17226202-17229219	q1	q2	OK	9.9825	2.04469	-2.28752	-10.545	5e-05	0.000111682
ODC1	ODC1	-	chr2:10440369-10448554	q1	q2	OK	58.1664	30.0143	-0.954539	-6.03125	5e-05	0.000111682
ODR4	ODR4	-	chr1:186375756-186421371	q1	q2	OK	1.41219	0.987314	-0.516355	-3.03324	5e-05	0.000111682
OGDH	OGDH	-	chr7:44606520-44709070	q1	q2	OK	0.885959	0.421292	-1.07242	-6.36246	5e-05	0.000111682
OLR1	OLR1	-	chr12:10158298-10191804	q1	q2	OK	0.958549	3.74777	1.96711	10.3816	5e-05	0.000111682
OPLAH	OPLAH	-	chr8:144051264-144060703	q1	q2	OK	1.3309	2.06949	0.636877	3.48844	5e-05	0.000111682
OPN3	OPN3	-	chr1:241532132-241640399	q1	q2	OK	12.1162	4.32639	-1.4857	-7.26326	5e-05	0.000111682
ORAI1	ORAI1	-	chr12:121626548-121642040	q1	q2	OK	1.68917	1.05953	-0.672885	-3.73086	5e-05	0.000111682
ORC1	ORC1	-	chr1:52372827-52404471	q1	q2	OK	1.91635	1.14309	-0.745423	-4.3232	5e-05	0.000111682
ORMDL3	ORMDL3	-	chr17:39921039-39927804	q1	q2	OK	5.75454	8.06614	0.487178	2.78428	5e-05	0.000111682
OSBP	OSBP	-	chr11:59574396-59616144	q1	q2	OK	1.9591	0.746479	-1.39202	-8.07843	5e-05	0.000111682
OSBPL11	OSBPL11	-	chr3:125528856-125595537	q1	q2	OK	1.25928	0.652947	-0.947558	-5.61234	5e-05	0.000111682
OSBPL2	OSBPL2	-	chr20:62238483-62296213	q1	q2	OK	0.909195	0.53575	-0.763031	-4.35495	5e-05	0.000111682
OSBPL9	OSBPL9	-	chr1:51616872-51878937	q1	q2	OK	3.15436	2.0156	-0.646137	-3.18861	5e-05	0.000111682
OSER1	OSER1	-	chr20:44195939-44210906	q1	q2	OK	3.50297	2.23225	-0.650078	-3.72931	5e-05	0.000111682
OSMR	OSMR	-	chr5:38845856-38935641	q1	q2	OK	2.94701	0.345017	-3.09451	-18.2916	5e-05	0.000111682
OSTC	OSTC	-	chr4:108650583-108667822	q1	q2	OK	3.76151	2.3135	-0.701232	-4.09439	5e-05	0.000111682
OSTM1	OSTM1	-	chr6:108041407-108074737	q1	q2	OK	1.0414	1.35854	0.383537	2.19174	5e-05	0.000111682
OTUB1	OTUB1	-	chr11:63985851-63998420	q1	q2	OK	5.23591	3.86442	-0.438189	-2.58666	5e-05	0.000111682
OTUD3	OTUD3	-	chr1:19882393-19912944	q1	q2	OK	1.02929	0.605571	-0.765277	-4.3811	5e-05	0.000111682
OTUD4	OTUD4	-	chr4:145133648-145179680	q1	q2	OK	0.942555	0.59746	-0.657736	-3.68332	5e-05	0.000111682
OTUD5	OTUD5	-	chrX:48922024-48958386	q1	q2	OK	2.38986	1.06374	-1.16777	-6.87955	5e-05	0.000111682
OVCA2	OVCA2	-	chr17:2030110-2043431	q1	q2	OK	24.0345	16.0026	-0.586797	-2.58118	5e-05	0.000111682
OVGP1	OVGP1	-	chr1:111414313-111427777	q1	q2	OK	0.878656	0.267717	-1.71459	-6.77441	5e-05	0.000111682
OVOL1	OVOL1	-	chr11:65787032-65797219	q1	q2	OK	54.0506	8.86562	-2.60802	-16.1498	5e-05	0.000111682
OXA1L	OXA1L	-	chr14:22766520-22771789	q1	q2	OK	8.40091	11.748	0.483799	2.82664	5e-05	0.000111682
P2RY12	P2RY12	-	chr3:151086796-151458709	q1	q2	OK	0.832456	0.434279	-0.938752	-2.24683	5e-05	0.000111682
P3H1	P3H1	-	chr1:42746333-42767084	q1	q2	OK	0.852357	1.51021	0.825219	4.69171	5e-05	0.000111682
P3H4	P3H4	-	chr17:41801951-41812199	q1	q2	OK	1.61952	2.99083	0.884978	4.97058	5e-05	0.000111682
P4HB	P4HB	-	chr17:81843156-81860668	q1	q2	OK	53.3986	22.8202	-1.22649	-7.72676	5e-05	0.000111682
PABPC1	PABPC1	-	chr8:100702914-100722087	q1	q2	OK	10.3829	6.79714	-0.611209	-3.80793	5e-05	0.000111682
PABPC1L	PABPC1L	-	chr20:44910058-44960473	q1	q2	OK	1.19675	2.11116	0.818919	3.3886	5e-05	0.000111682
PABPC4	PABPC4	-	chr1:39560811-39576849	q1	q2	OK	18.2185	12.5842	-0.533795	-2.9739	5e-05	0.000111682
PACSIN2	PACSIN2	-	chr22:42869764-43015176	q1	q2	OK	2.32123	0.915676	-1.34198	-8.24072	5e-05	0.000111682
PACSIN3	PACSIN3	-	chr11:47177520-47186459	q1	q2	OK	2.33797	4.8287	1.04638	5.87705	5e-05	0.000111682
PAF1	PAF1	-	chr19:39385628-39391195	q1	q2	OK	7.12914	3.41633	-1.06128	-6.12457	5e-05	0.000111682
PAFAH1B3	PAFAH1B3	-	chr19:42297031-42310821	q1	q2	OK	2.50376	6.59741	1.39781	6.69804	5e-05	0.000111682
PAICS	PAICS	-	chr4:56435747-56461368	q1	q2	OK	4.83819	7.05757	0.544704	3.39101	5e-05	0.000111682
PAIP1	PAIP1	-	chr5:43526266-43557419	q1	q2	OK	1.23384	1.7594	0.511932	2.97182	5e-05	0.000111682
PAIP2	PAIP2	-	chr5:139341830-139383350	q1	q2	OK	1.84068	1.08831	-0.758143	-3.62997	5e-05	0.000111682
[truncated: 2,876 more rows]
