# Supplementary material for: RNA-Seq identifies genes whose proteins are transformative in the differentiation of cytotrophoblast to syncytiotrophoblast, in human primary villous and BeWo trophoblasts
Source: Sci Rep. 2018 Mar 23;8:5142. doi: 10.1038/s41598-018-23379-2 (PMC5865118; doi:10.1038/s41598-018-23379-2)
Supplement: Supplementary file 3 — Supplementary Table 5 [file 41598_2018_23379_MOESM3_ESM.xlsx]

## Sheet: Bewo
Gene	logFC	logCPM	p value	FDR
CGB3	-5.71447	8.94524	0	0
NRARP	-5.64014	6.50697	0	0
PRR9	-5.56347	5.39533	0	0
CGB5	-5.55762	9.24545	0	0
CGB8	-5.54169	9.17768	0	0
WNT3A	-5.47283	7.52669	0	0
TREML2	-5.36934	8.73734	0	0
HSPB1	-5.32322	7.0176	0	0
LINC01511	-5.30408	6.60203	0	0
TUBB3	-5.16471	9.73647	0	0
CGB7	-5.10045	5.32479	0	0
SLC38A3	-5.09034	6.75372	0	0
ENDOU	-5.08721	4.9893	0	0
OAF	-4.99685	6.37044	0	0
INHA	-4.98331	7.74356	0	0
CGA	-4.97539	14.2397	0	0
LINC01451	-4.92896	5.82371	0	0
HOPX	-4.80093	5.8325	0	0
LGALS16	-4.64349	5.97923	0	0
ERVV-1	-4.58613	6.27375	0	0
TFPI	-4.53715	6.25561	0	0
DEGS2	-4.50217	5.17467	0	0
SLC6A8	-4.47542	7.87002	0	0
RGS3	-4.41561	4.7083	0	0
ABTB2	-4.41415	8.09489	0	0
TNFRSF1B	-4.38889	7.99634	0	0
LYPD3	-4.31536	5.91981	0	0
DUSP5	-4.25725	8.32536	0	0
ABLIM2	-4.04788	5.13564	0	0
ESRRG	-4.04573	4.83333	0	0
FOSB	-3.99841	6.07955	0	0
SORBS1	-3.9892	5.33666	0	0
ERVV-2	-3.94341	7.63068	0	0
RIN3	-3.94158	9.55352	0	0
FAM43A	-3.91533	8.96958	0	0
FGFR3	-3.89864	8.26498	0	0
SYDE1	-3.86816	7.80594	0	0
AMPD3	-3.81976	5.45914	0	0
TNFAIP2	-3.79593	10.0058	0	0
DYSF	-3.78111	6.51091	0	0
NECTIN3	-3.77467	6.72501	0	0
GADD45G	-3.75733	7.93797	0	0
PREX1	-3.75602	8.33361	0	0
SLC43A2	-3.75089	10.0567	0	0
IL31RA	-3.70241	5.23256	0	0
ULK1	-3.59328	6.91341	0	0
SGK1	-3.56777	7.92662	0	0
SLC13A4	-3.54159	7.37781	0	0
EGFL7	-3.52468	7.18968	0	0
NPPB	3.50811	6.62843	0	0
SH3TC1	-3.5059	6.63021	0	0
MICALL2	-3.50371	7.243	0	0
FAM83D	-3.49881	9.78127	0	0
NDRG1	-3.48332	7.06774	0	0
LMO2	-3.47977	7.12943	0	0
AFF1	-3.41239	8.01205	0	0
SDC1	-3.40068	10.7002	0	0
UBALD2	-3.39191	7.36314	0	0
KIAA1671	-3.38227	5.36833	0	0
HEXIM1	-3.35739	7.1464	0	0
PLS1	3.34931	6.11544	0	0
RYBP	-3.34702	7.25523	0	0
SPIRE2	-3.33703	7.40019	0	0
TBX3	-3.32949	9.34475	0	0
SPATA13	-3.31956	6.54497	0	0
EFNA5	3.30725	5.37259	0	0
EXPH5	-3.30602	7.40849	0	0
FAM46A	-3.29632	7.50671	0	0
APOL6	3.22206	7.0042	0	0
BTG1	-3.20842	8.03755	0	0
EIF2B2	-3.18748	8.88227	0	0
PGF	-3.17948	12.841	0	0
OSMR	-3.15864	7.77959	0	0
PDLIM2	-3.15734	8.00939	0	0
CRIP2	-3.13858	6.30046	0	0
TRPV2	-3.12238	8.00041	0	0
PRKCZ	-3.11027	8.41198	0	0
SAT1	-3.05469	6.24148	0	0
RRM2	-3.04272	9.75973	0	0
FAM102B	-2.99539	5.82418	0	0
PHLDB3	-2.97646	6.53406	0	0
MAFK	-2.95892	8.37771	0	0
ELF3	-2.90012	8.03226	0	0
FHDC1	-2.87689	8.43213	0	0
CNNM2	-2.85596	5.92888	0	0
ENG	-2.84586	8.36744	0	0
ERVW-1	-2.83085	8.16986	0	0
HSPB8	-2.82648	8.23951	0	0
PHKG2	-2.82134	8.08645	0	0
EHD1	-2.8166	8.10945	0	0
AVPI1	-2.81433	6.85268	0	0
FGFR1	2.8092	6.26639	0	0
MFSD12	-2.76941	9.28143	0	0
LYN	-2.75773	7.56917	0	0
PRKAG2	-2.7365	6.50301	0	0
SLC7A8	-2.72744	8.76911	0	0
FSTL3	-2.7238	10.4995	0	0
ENC1	2.68032	6.88527	0	0
RAB11FIP5	-2.6757	7.15736	0	0
ATP10D	-2.67523	6.00263	0	0
SERPINE1	-2.67012	9.61526	0	0
SLC40A1	-2.66386	9.36378	0	0
ANKRD6	2.66358	6.73575	0	0
DNAJB9	-2.66141	7.03154	0	0
BASP1	-2.65618	10.2083	0	0
SLC2A1	-2.65562	11.2117	0	0
NEURL1	-2.65072	7.96196	0	0
MTUS1	-2.64734	7.25989	0	0
OPHN1	-2.64434	6.34555	0	0
CSF2RB	-2.63364	8.37041	0	0
DEPDC1B	-2.6312	8.03883	0	0
FDX1	-2.62214	7.69814	0	0
SLC19A1	-2.59192	7.53315	0	0
OVOL1	-2.58949	8.7179	0	0
UAP1	-2.57892	7.90146	0	0
ADM	-2.56701	8.39653	0	0
FAT2	2.55593	7.64075	0	0
SLC7A7	2.55538	7.65746	0	0
IER2	-2.55362	8.27444	0	0
USP43	-2.55151	6.74604	0	0
PPFIBP1	-2.54592	7.28758	0	0
PITX1	-2.54405	6.84961	0	0
EPB41L3	-2.54274	8.8897	0	0
CYP11A1	-2.53826	10.187	0	0
ALAS1	-2.49251	8.4677	0	0
SCD	-2.47101	10.7303	0	0
EZR	-2.44827	11.2414	0	0
PIM3	-2.44135	9.34306	0	0
SLC7A5	-2.40872	11.6703	0	0
FGD6	-2.4	7.64497	0	0
PLIN2	-2.3871	10.162	0	0
CBLB	-2.38399	6.86399	0	0
ST3GAL1	-2.36931	7.49973	0	0
STK40	-2.34665	7.29299	0	0
DIRC2	-2.32541	8.14318	0	0
MAN1A2	-2.32083	10.2906	0	0
C1orf115	-2.29663	9.00668	0	0
RASA1	-2.26174	8.28036	0	0
PDIA3	-2.25384	10.3482	0	0
ATF3	-2.22151	7.98709	0	0
CDH5	-2.18986	9.11791	0	0
LPCAT1	-2.15854	9.50254	0	0
FAM107B	-2.85302	5.80286	2.16E-317	2.00E-315
PTPN21	-2.25411	6.61216	3.14E-316	2.88E-314
EAF1	-2.07916	7.93118	8.89E-316	8.11E-314
RRBP1	-2.23286	10.5235	3.74E-315	3.39E-313
GPRC5C	-5.14646	4.47289	2.18E-314	1.96E-312
NOTCH1	-2.6433	8.68191	1.82E-313	1.63E-311
KAZN	-3.13663	5.76408	3.18E-313	2.82E-311
TREM1	-5.09824	4.40846	3.63E-313	3.20E-311
FAM49A	-2.45444	6.0586	6.19E-312	5.43E-310
ZNF703	-4.22828	5.39861	1.07E-311	9.27E-310
RAI14	-2.13187	8.58214	3.77E-311	0
NR4A3	-4.00437	4.31465	1.87564e-307	1.61135e-305
DUSP16	-2.12504	7.21908	3.25514e-307	2.77842e-305
CEBPB	-2.33878	7.16731	3.15335e-304	2.67429e-302
FURIN	-2.01378	8.94065	2.71127e-298	2.28472e-296
GPRC5A	3.95101	4.63188	4.45633e-298	3.73147e-296
SH2B2	-2.22346	6.93711	6.32622e-297	5.26389e-295
ARHGAP24	-3.27273	5.02311	4.59365e-295	3.79838e-293
MAP7	-1.98041	7.72332	8.92796e-295	7.33645e-293
IDS	-2.34842	6.54988	5.01621e-294	4.09657e-292
TGFB1	-3.27886	6.09139	1.16133e-293	9.42603e-292
SLC15A3	2.38948	6.03622	1.94644e-292	1.57021e-290
SCAP	-2.15308	8.76519	3.64179e-292	2.92005e-290
NOS3	-2.50298	6.20729	1.27238e-291	1.01407e-289
MKNK2	-2.39783	9.20944	6.70757e-291	5.31384e-289
TAGLN	2.12753	8.05894	5.78412e-290	4.55499e-288
SRPRA	-2.40651	7.07962	2.62185e-289	2.05249e-287
CALR	-2.06093	10.8737	1.53096e-286	1.19145e-284
HEY1	-3.18768	4.86018	4.92323e-286	3.80903e-284
RNF144B	2.48274	5.72206	8.47826e-286	6.52136e-284
MMP14	2.05042	10.3931	1.67063e-283	1.2776e-281
MGAT1	-2.09156	9.02875	1.53294e-282	1.16556e-280
STX11	-3.74208	4.34655	2.93666e-280	2.22012e-278
SLC7A4	2.01179	7.40928	1.14443e-279	8.60272e-278
CYP2C18	-2.33995	6.31231	8.891e-279	6.64564e-277
SDC3	-2.44331	6.42021	9.31752e-279	6.92533e-277
NECTIN4	-2.24978	8.34652	1.18252e-278	8.74006e-277
SP6	-2.07481	9.43425	3.78415e-277	2.78135e-275
DEDD2	-2.1467	6.84448	1.13052e-276	8.26345e-275
COBLL1	-2.88636	7.33696	2.43275e-275	1.76842e-273
GBP2	2.2999	6.23795	3.86528e-275	2.7944e-273
SLC38A9	-2.23754	9.67172	7.70461e-274	5.53978e-272
MAFF	-2.15608	6.71657	7.10212e-273	5.07897e-271
ASCL2	2.78754	6.03931	8.21605e-273	5.84399e-271
ILVBL	-2.44941	7.5244	8.61706e-273	6.09646e-271
TPM1	1.898	10.2008	7.80482e-272	5.49244e-270
CD59	-1.96937	7.44394	3.73946e-270	2.61762e-268
HDAC5	-2.1328	9.74728	3.89543e-269	2.71245e-267
FNBP1	-2.58195	7.00951	4.1137e-269	2.84944e-267
ERN1	-2.2275	6.58028	5.33593e-269	3.67679e-267
MLLT1	-2.02934	8.56788	7.38776e-269	5.06425e-267
ZFP36L2	-3.33898	5.51606	5.919e-268	4.03652e-266
HS6ST1	-2.10692	6.62639	1.51717e-266	1.02934e-264
SMPDL3B	-1.9464	7.18118	5.6027e-265	3.78182e-263
MTMR4	-1.88913	8.06462	5.8413e-265	3.92286e-263
CPEB4	-2.00006	6.87605	1.00758e-263	6.73249e-262
HERPUD1	-2.15037	6.95098	6.10662e-262	4.05983e-260
NXPH3	3.50399	4.68128	1.26347e-260	8.35786e-259
PLEC	-2.39243	10.6252	4.4554e-260	2.93258e-258
FERMT1	2.43137	5.76335	1.38471e-259	9.06915e-258
CAMSAP2	-1.89354	8.32564	2.79674e-258	1.8227e-256
PPFIBP2	2.0757	6.52601	6.5615e-258	4.25533e-256
FADS2	1.86839	8.90844	6.85402e-258	4.42335e-256
ANKRD45	3.03008	5.21661	3.46728e-256	2.2268e-254
GBP1	2.23281	5.95986	7.89724e-256	5.04737e-254
PPM1B	-1.89991	7.45817	1.10494e-255	7.02806e-254
FOXI3	-2.70156	5.75725	3.62569e-255	2.29512e-253
TRIM22	2.71326	5.476	2.80074e-252	1.76447e-250
ZNF556	-2.84362	5.25616	5.14618e-252	3.22673e-250
TACC2	-2.15816	8.69735	1.60652e-251	1.00256e-249
SLC12A3	2.29959	5.82571	3.8038e-251	2.36264e-249
PHLDB2	-1.79161	8.12123	4.66165e-250	2.88194e-248
BHLHE40	-2.38502	6.54843	5.99873e-250	3.69131e-248
TEAD3	-1.96199	9.06517	6.28658e-250	3.85053e-248
GRAMD2B	-1.96684	6.89289	3.31808e-249	2.02296e-247
ELOVL7	-3.72518	4.10035	4.04707e-249	2.45609e-247
LDHD	-2.78602	5.4149	2.52684e-246	1.52649e-244
ADGRE2	-2.91603	4.86009	2.8985e-246	1.74305e-244
KAT14	1.79652	7.70206	1.35976e-245	8.1401e-244
TBX1	-3.6413	4.33911	2.87486e-244	1.71326e-242
MARC1	-1.80567	8.09099	3.29841e-244	1.95686e-242
MAP3K8	-2.23227	5.69192	5.58251e-244	3.29717e-242
ST3GAL4	-2.0627	7.48675	4.65508e-240	2.73719e-238
CSRNP1	-2.18765	6.64507	4.71163e-239	2.75818e-237
CCSAP	-2.01826	9.70211	2.05365e-238	1.19691e-236
COL27A1	2.63907	6.21254	4.77269e-237	2.76942e-235
SYNE1	2.94767	4.8308	2.88506e-236	1.66678e-234
SDC4	1.705	9.02182	7.89971e-236	4.54405e-234
KIF13A	-1.86678	7.85699	9.29331e-236	5.32253e-234
GNE	-1.89915	8.53521	6.82464e-235	3.89181e-233
KRT19	1.95573	9.61792	1.14589e-234	6.50646e-233
GREB1	-2.32266	5.75826	1.94867e-234	1.10175e-232
ACTG2	2.01352	6.93547	8.27566e-234	4.65902e-232
F3	2.28284	5.48261	6.76806e-231	3.79413e-229
HES1	-2.95164	4.7295	1.25007e-229	6.97826e-228
PRLR	-4.38502	3.56224	2.2177e-229	1.23278e-227
PATJ	1.8265	7.34449	3.67011e-229	2.03161e-227
TCP11L2	-2.94995	4.52858	3.33635e-228	1.83917e-226
DUSP8	-2.85802	5.08946	2.84871e-227	1.56384e-225
CREB3L2	-1.97016	7.29789	2.94706e-227	1.61114e-225
CYP19A1	-3.00505	4.7859	6.70081e-225	3.64822e-223
PLA2G15	-2.04327	6.0382	7.2485e-225	3.93023e-223
DAB2	-1.82047	7.29652	1.07737e-224	5.8178e-223
CCDC97	-2.10619	6.21981	6.25547e-224	3.36422e-222
CHSY1	-1.80674	7.30131	8.10493e-224	4.34122e-222
SPON2	-3.96806	4.35717	3.21182e-223	1.7134e-221
HMG20B	-1.82014	8.47521	3.6125e-223	1.91941e-221
TGFBR2	-1.86745	6.88842	1.08478e-222	5.74067e-221
PLEKHA2	-2.4274	5.43298	1.59099e-222	8.38595e-221
TMEM214	-1.79691	7.50301	2.55466e-221	1.3412e-219
CKMT1B	-3.29713	4.0066	4.86795e-220	2.54557e-218
CEP170B	-2.02018	8.68845	5.8618e-220	3.05321e-218
DBN1	2.22878	5.4772	7.31995e-220	3.79776e-218
KIAA0100	-1.61457	8.66201	1.59325e-219	8.23386e-218
PLXNA2	1.79045	7.98274	1.64202e-219	8.45291e-218
FNDC3A	-1.80943	7.17144	5.10157e-219	2.61604e-217
LSS	-2.10441	8.20907	7.42316e-219	3.79183e-217
CNNM4	-2.0826	5.82874	1.75265e-218	8.91829e-217
FIGNL2	3.69171	4.48223	2.08195e-218	1.05533e-216
FBXO32	-3.30584	4.17866	2.17244e-218	1.097e-216
STAT5B	-1.83987	6.86664	2.51137e-217	1.26332e-215
TMEM184B	-1.73269	7.63385	1.68254e-216	8.43181e-215
DDAH1	2.08175	6.40228	1.90528e-216	9.51201e-215
NUAK1	2.14439	5.59152	2.27949e-216	1.13375e-214
CACNA1S	3.27124	4.17634	5.64945e-215	2.79933e-213
S100P	-2.06584	8.35447	1.71085e-214	8.44571e-213
TFAP2C	-1.61845	9.09752	1.88922e-214	9.29161e-213
SLCO4A1	-1.85675	7.76942	6.25934e-213	3.06708e-211
GCNT1	-1.87587	7.25753	2.13214e-211	1.04089e-209
PSMB10	2.12236	6.271	2.81357e-211	1.36851e-209
DLG5	-1.74678	8.8373	5.9774e-211	2.89674e-209
ANXA1	-2.25515	8.07612	9.46372e-210	4.56953e-208
IRF2BP2	-1.63586	8.26458	1.34477e-208	6.46959e-207
GJA5	1.8223	7.15829	1.74856e-208	8.38169e-207
SLC6A19	-1.80291	7.64591	5.09447e-208	2.43321e-206
FAM131A	-2.14439	6.43394	1.53381e-207	7.2994e-206
PLPP3	-1.68268	7.33799	1.65526e-207	7.84913e-206
GPR32	-1.89491	6.8306	3.3612e-207	1.58817e-205
FYN	-3.74352	3.7613	3.44259e-207	1.62084e-205
SLC20A1	-1.66034	7.59636	7.63693e-207	3.58286e-205
GPT2	-1.85822	7.508	1.8351e-206	8.57892e-205
SQLE	-1.80073	6.85012	3.27619e-206	1.5262e-204
NLRP7	1.89607	6.96776	3.41158e-205	1.58369e-203
PHYHIP	-2.79911	4.54899	4.2519e-205	1.96687e-203
DUSP9	-2.26152	7.47818	6.26497e-204	2.888e-202
CLPTM1L	-1.64698	9.11318	9.61485e-204	4.41682e-202
ST3GAL2	3.11841	4.33039	1.40686e-203	6.4404e-202
NCOA3	-1.60402	9.44762	1.48524e-202	6.77575e-201
FTL	-1.69913	11.4937	2.65554e-202	1.20731e-200
SQSTM1	-1.76807	10.6569	6.03074e-202	2.73242e-200
DTX4	1.85363	6.52696	2.37615e-201	1.07292e-199
HSD11B2	-3.39465	5.5843	4.22968e-201	1.90336e-199
C8G	-3.18908	4.6335	1.52663e-199	6.84656e-198
UBAP1	-1.88285	6.47317	1.76065e-199	7.86941e-198
WNT11	2.21024	5.52247	2.81483e-199	1.25388e-197
COL9A2	3.37627	3.96984	3.15137e-199	1.39908e-197
ALPPL2	-1.91591	6.44031	9.94781e-199	4.40166e-197
ZBTB38	-1.89382	6.26638	3.0506e-198	1.34531e-196
SHANK2	-1.88972	6.2885	3.81466e-198	1.67668e-196
JPH2	3.01484	5.1364	7.83118e-198	3.43068e-196
BGN	-3.51755	4.61082	1.16209e-197	5.07407e-196
COL16A1	3.13552	4.24625	5.04362e-197	2.19497e-195
CPM	-2.29339	5.49231	1.75671e-196	7.6201e-195
ATP2B4	-1.64634	9.09127	4.34411e-196	1.87819e-194
KRT23	-1.76952	6.63115	4.59159e-196	1.97872e-194
TCF7L1	4.21343	3.58877	4.91262e-196	2.11019e-194
C3	2.55262	4.86978	8.55665e-196	3.66357e-194
BRD2	-1.70425	9.03223	1.60654e-195	6.85628e-194
KLHL8	-2.05304	5.6005	2.30395e-195	9.80106e-194
MXD1	-1.87329	6.65321	2.54778e-195	1.08035e-193
MYCL	2.0977	5.33948	2.59377e-195	1.09635e-193
ELL2	-2.06379	5.64522	2.84772e-195	1.19985e-193
RIPOR2	-1.8651	6.55835	9.83037e-195	4.12876e-193
EPS8L1	-2.07554	9.43448	1.4372e-194	6.01714e-193
ETV7	3.26946	4.06626	1.48615e-192	6.20245e-191
SWAP70	-1.62384	7.34099	2.42231e-192	1.00777e-190
NABP1	-1.78979	6.42336	3.1707e-192	1.315e-190
ACHE	3.71456	3.73215	5.04323e-191	2.08506e-189
GATA6	2.02497	6.26676	9.80528e-191	4.04124e-189
KDM3A	-1.81078	6.35298	2.39263e-190	9.83061e-189
LHFPL2	2.31012	5.25896	2.79226e-190	1.1437e-188
THEM5	-6.90129	2.76659	5.43902e-189	2.22093e-187
ZDHHC14	-1.81163	6.71969	5.13631e-188	2.09088e-186
IMPA2	-1.65174	9.32768	5.07848e-187	2.06099e-185
AXIN2	-1.76415	6.54383	2.68723e-185	1.08722e-183
COLEC12	-1.91884	6.12662	6.88565e-185	2.77735e-183
NHSL1	-2.09465	6.60612	1.17247e-184	4.71484e-183
SPNS2	2.04814	5.52676	4.94697e-183	1.98329e-181
PRSS22	2.91593	4.46807	7.742e-183	3.09446e-181
CDK8	-1.74728	6.3592	1.28754e-182	5.13076e-181
GALNT2	-1.60257	9.0173	4.44694e-182	1.76676e-180
SELENOS	-1.91049	6.09651	4.50642e-182	1.78503e-180
EIF2AK1	-1.718	7.57838	6.26803e-181	2.4754e-179
FAM169A	1.88307	6.55227	1.21027e-180	4.76544e-179
SIN3B	-1.60312	8.3687	3.96134e-180	1.55515e-178
TBC1D10A	-1.78524	6.18657	4.34682e-180	1.70143e-178
RHOB	-1.60239	9.01567	2.53713e-179	9.90154e-178
ADCY7	-2.45137	4.7186	5.27782e-179	2.05369e-177
SALL4	2.76474	4.62049	5.90974e-179	2.29284e-177
MUC4	4.37061	3.31103	1.1769e-178	4.55274e-177
SLC3A2	-1.6861	10.8294	3.82673e-178	1.47602e-176
CMTM3	1.67231	6.65439	5.61024e-178	2.15766e-176
KHK	-2.99345	4.26866	8.42522e-178	3.23089e-176
TINCR	-1.6442	7.92177	4.63823e-177	1.77352e-175
FBRS	-2.56517	7.19215	5.64215e-177	2.15117e-175
CLIP1	-1.45307	9.12717	5.86313e-177	2.229e-175
TIPARP	-1.94543	5.765	6.85517e-177	2.59868e-175
PPP1R15B	-1.4959	9.39824	1.10677e-176	4.1836e-175
RELT	-2.08551	5.6839	1.90106e-176	7.16555e-175
KCTD15	3.36619	3.71928	7.31795e-176	2.75047e-174
ZNF292	-1.64465	8.27296	5.42066e-175	2.0316e-173
IER3	-1.72822	6.43465	6.31535e-175	2.36023e-173
ZNF488	-4.90134	3.06634	7.15137e-175	2.66515e-173
ETV5	-2.90934	4.01369	1.57638e-174	5.85829e-173
RUBCN	-1.99917	5.57439	5.04507e-174	1.86964e-172
RASGRF2	1.547	7.26726	1.32533e-173	4.89779e-172
BACE2	-3.6974	3.65355	1.99302e-173	7.34477e-172
SEC24D	-1.74718	7.36367	7.34288e-173	2.69851e-171
GLTP	-1.9627	5.35514	1.16051e-172	4.25307e-171
INSL4	-3.72545	3.96882	3.77917e-172	1.38117e-170
TPBG	-1.81811	7.26973	8.92571e-172	3.25309e-170
CKMT1A	-3.13298	3.84419	1.44713e-171	5.25977e-170
ARID5B	-1.96566	5.61071	4.9574e-171	1.79689e-169
AQP3	-2.2872	4.82609	5.53925e-171	2.0023e-169
INSIG1	-1.55539	8.46255	5.60991e-171	2.02232e-169
ATG2B	-1.6248	6.98445	5.21656e-169	1.87541e-167
IL10RA	-3.89047	3.17566	1.13162e-168	4.05726e-167
METAP1	1.65172	6.468	2.16043e-168	7.72501e-167
KRT86	-3.13087	3.66293	2.29665e-168	8.18994e-167
LAMB4	3.60317	3.59975	2.67339e-168	9.50777e-167
PRSS8	1.48828	7.9943	3.50691e-168	1.24387e-166
SLC35D1	2.1307	5.15431	1.75106e-167	6.19426e-166
VEZT	-1.67883	6.92233	1.90899e-166	6.73493e-165
GOLGA2	-1.59428	7.84286	5.85978e-166	2.06183e-164
LAMA1	1.46863	8.90136	3.29016e-165	1.15461e-163
AHCYL1	-1.46337	8.27517	3.45186e-165	1.20815e-163
SLC15A2	3.98754	3.28859	4.54833e-164	1.58772e-162
GCM1	-1.49113	8.53762	5.86487e-164	2.0419e-162
SERPINH1	1.61787	6.4199	6.5673e-164	2.28046e-162
CDH4	-2.56722	4.2898	1.24189e-163	4.3011e-162
SLC7A1	-1.50503	8.04111	1.69241e-163	5.84609e-162
CEP85	-1.80768	8.84899	1.9242e-163	6.62947e-162
SLC4A2	-1.59086	9.14877	2.39303e-163	8.22331e-162
ST3GAL5	3.33424	3.7818	3.96043e-163	1.35742e-161
FUT8	1.609	7.17085	6.34026e-163	2.16748e-161
EPAS1	-1.42371	10.3256	1.07406e-162	3.66232e-161
PRKCH	-1.47068	8.50431	3.14492e-162	1.0696e-160
EXO1	-1.54756	7.27887	3.20489e-162	1.0872e-160
CLIC3	-1.52756	7.28406	1.23621e-161	4.18289e-160
TEAD2	2.16444	4.9765	3.04963e-161	1.02925e-159
CEP68	-1.60264	7.1376	1.00628e-160	3.38755e-159
MPP7	-1.57302	6.95545	2.23074e-160	7.49053e-159
SLAIN2	-1.66775	6.7898	3.91357e-160	1.3108e-158
HES2	-1.9861	6.89599	5.25313e-160	1.75502e-158
ABHD5	-1.5778	7.30271	7.19056e-160	2.39625e-158
RAB11FIP1	-1.3825	8.54042	9.24805e-160	3.07416e-158
PIK3R1	-1.72735	6.63672	1.31054e-158	4.34547e-157
FAM78A	1.51087	7.0367	7.52853e-158	2.49006e-156
CTR9	-1.75679	5.84334	3.06664e-157	1.01176e-155
WTIP	2.63806	4.36376	3.43184e-157	1.12943e-155
KPNA6	-1.42943	7.92307	1.06733e-156	3.50392e-155
SLC6A3	-3.67151	3.72046	2.21804e-156	7.26352e-155
STC2	1.48648	7.61544	2.52998e-156	8.26459e-155
SLTM	-1.45525	8.19247	3.3459e-156	1.0903e-154
PIM1	1.42609	8.29642	6.51064e-156	2.11636e-154
EFNA1	1.48427	7.8225	9.90713e-156	3.21253e-154
ATP2B3	-2.90082	3.85061	3.01728e-155	9.76005e-154
OPN3	-1.37773	8.09605	3.32827e-155	1.07398e-153
FRMPD2	3.95012	3.20441	3.34363e-155	1.07631e-153
ADAM19	-1.45442	9.47946	5.43824e-155	1.74631e-153
JUND	-1.53881	10.0156	8.46701e-155	2.71231e-153
DPP4	-2.09592	6.13828	8.82845e-155	2.82126e-153
FZD5	1.40152	8.81777	2.72843e-154	8.6981e-153
MISP	-2.58391	4.04837	4.73633e-154	1.50629e-152
MT4	-6.60745	2.66307	7.67461e-154	2.43489e-152
KCNK5	1.86474	5.47111	7.97148e-154	2.52303e-152
C15orf48	-4.21929	3.00398	8.98579e-154	2.83728e-152
PTN	1.69573	6.68972	1.7669e-153	5.56575e-152
KLHL30	2.46085	4.93371	2.92596e-153	9.19488e-152
PI4KB	-1.55472	6.91722	3.10181e-153	9.72441e-152
SERP1	-1.41985	8.63029	3.81864e-153	1.19434e-151
SURF4	-1.42582	10.0365	3.95787e-153	1.23497e-151
ZCCHC6	-1.48626	7.19398	4.0346e-153	1.25595e-151
CDC6	-1.43343	7.56428	1.05055e-152	3.26261e-151
TAPBP	1.62985	8.08826	2.15957e-152	6.69114e-151
LGR4	-1.48744	8.74736	4.3556e-152	1.34637e-150
SLC28A3	2.99808	3.88666	7.47035e-152	2.30379e-150
GPR160	-1.94169	5.95664	1.00187e-151	3.08249e-150
ENTPD8	-4.38404	3.53354	1.20003e-151	3.68361e-150
CSNK2A2	-1.74084	7.45669	1.24201e-151	3.80366e-150
EIF4G2	-1.36929	11.039	2.55858e-151	7.81754e-150
ALDH2	1.81807	5.81521	4.42734e-150	1.34963e-148
TACSTD2	1.68719	6.82248	4.72641e-150	1.43748e-148
SLC4A8	2.11618	5.29648	1.19389e-149	3.62273e-148
BCL2	-2.23982	4.89087	2.70887e-149	8.201e-148
NECTIN1	2.07884	5.19914	4.57673e-149	1.38242e-147
MAST4	-1.80709	6.43744	5.67055e-149	1.70892e-147
KLF4	-2.05163	5.52557	9.65478e-149	2.90302e-147
CCBE1	2.34968	4.92731	1.07436e-148	3.22307e-147
SIAH2	-1.46645	7.43495	4.87777e-148	1.46002e-146
SEMA7A	-1.50727	8.84397	1.36178e-147	4.06689e-146
MYL7	3.38984	3.40973	1.4342e-147	4.27354e-146
ZCCHC8	-1.60881	6.69021	2.13335e-147	6.34253e-146
PART1	-3.32451	3.49075	2.26062e-147	6.70583e-146
GRHL3	-1.73269	6.12184	2.97413e-147	8.80264e-146
KLHL5	1.55504	6.30599	5.17938e-146	1.52954e-144
MREG	-1.99284	6.09749	1.33957e-145	3.9471e-144
KISS1R	-2.10429	4.86513	2.98782e-145	8.7842e-144
SERPINB9	-1.62642	6.01538	5.26784e-145	1.54531e-143
BPGM	-1.55568	6.5028	6.14811e-145	1.79955e-143
TLE3	-1.44147	8.72967	9.81703e-145	2.86709e-143
DOPEY2	-1.49116	7.20314	1.00756e-144	2.93612e-143
ATXN1	1.6331	6.24383	1.01257e-144	2.94423e-143
ABCA1	1.65365	6.13312	1.03227e-144	2.99494e-143
ACSL1	-2.32178	4.34723	2.40624e-144	6.96597e-143
GPR37	2.1169	4.88261	4.67773e-144	1.35123e-142
KLF11	-1.8044	5.77693	2.75715e-143	7.94708e-142
MTM1	-1.93192	5.14454	3.74066e-143	1.07585e-141
ITGA1	-1.55538	6.63704	3.76059e-143	1.07923e-141
SERINC5	-1.4529	6.67314	5.73871e-143	1.64336e-141
SYNE3	1.90569	5.65048	6.1129e-143	1.74673e-141
B2M	1.58448	8.82368	1.38017e-142	3.93526e-141
PLEKHA6	-1.4187	9.85752	1.80777e-142	5.14341e-141
GDE1	-1.494	7.52697	8.72016e-142	2.4757e-140
ARID3A	-1.41184	10.269	1.17878e-141	3.33945e-140
PSMB8	1.96307	5.14938	1.32676e-141	3.75066e-140
NUCB2	-1.77332	6.44063	1.52808e-141	4.31054e-140
OLR1	1.90101	5.38849	1.78248e-141	5.0175e-140
TOM1	-1.45802	7.51779	2.46746e-141	6.93088e-140
NCOA2	-1.48196	6.88042	3.49227e-141	9.7887e-140
ACTA1	1.73775	6.8684	8.8055e-141	2.46293e-139
COL17A1	3.30406	3.38884	2.04737e-140	5.71449e-139
COL9A3	2.40313	7.4688	2.62911e-140	7.32277e-139
TYRO3	-1.49543	8.77546	4.92422e-140	1.36864e-138
PDLIM3	-2.5693	3.9586	1.29158e-139	3.58231e-138
TLE4	-2.05929	5.41494	1.56838e-139	4.34094e-138
OCEL1	-2.34348	4.67313	2.55129e-139	7.04667e-138
NECTIN2	1.53453	6.69288	3.44052e-139	9.48292e-138
HBP1	-1.64962	6.49758	4.70672e-139	1.29459e-137
ARHGEF37	-2.8937	3.68505	7.13696e-139	1.95896e-137
LARGE2	1.62796	6.04854	2.22369e-138	6.09098e-137
TBX20	-2.54681	4.13289	7.44698e-138	2.03561e-136
TRIB1	-1.55747	6.34194	3.46743e-137	9.45857e-136
IRF1	1.82661	5.16615	1.01726e-136	2.76921e-135
GPC1	-1.55406	8.88884	1.10652e-136	3.006e-135
RICTOR	-1.53323	7.20949	1.17552e-136	3.18692e-135
S100A16	2.46835	4.21326	1.83194e-136	4.95635e-135
PTPRG	1.83348	5.68264	2.33428e-136	6.30256e-135
TTC39A	1.79284	5.25837	3.52172e-136	9.48929e-135
PVR	2.13238	5.06179	5.36533e-136	1.44275e-134
GSDME	3.15149	3.82727	1.29832e-135	3.48414e-134
TMEM40	-2.03546	4.80182	1.32092e-135	3.53762e-134
FIBCD1	-4.11571	2.8525	1.56912e-135	4.19382e-134
TNIP2	-1.52125	7.09991	6.28082e-135	1.67531e-133
DIP2B	-1.29846	8.38355	7.89489e-135	2.1016e-133
PHLPP1	-1.46051	6.98101	1.16623e-134	3.09823e-133
SGTA	-1.40063	7.11925	2.0595e-134	5.46036e-133
PACSIN2	-1.3882	7.66339	2.56428e-134	6.78509e-133
SKP2	1.25471	9.2389	5.17506e-134	1.36659e-132
FBLN2	1.32726	8.05495	7.91427e-134	2.08577e-132
ADCK2	-1.7989	7.16744	2.36198e-133	6.21254e-132
OVOL2	3.89667	3.67822	2.81719e-133	7.39512e-132
DYRK2	-1.591	6.66325	2.94246e-133	7.70865e-132
KRT17	1.76415	7.19074	1.01023e-132	2.64138e-131
ARF6	-1.45256	7.75281	1.02026e-132	2.66051e-131
MIDN	-1.88849	6.73806	1.02157e-132	2.66051e-131
AFF1-AS1	-3.27851	3.13192	1.46338e-132	3.80365e-131
B3GNT3	1.67224	5.61057	1.74089e-132	4.51609e-131
VLDLR	1.75517	5.71842	2.07177e-132	5.36389e-131
SOAT1	1.40306	6.88614	2.11517e-132	5.46556e-131
TOP1MT	-1.93481	5.24054	2.46835e-132	6.36574e-131
ACTN1	1.42138	8.91028	2.76776e-132	7.12401e-131
NCAM1	2.57657	3.96921	1.00985e-131	2.59423e-130
EIF3A	-1.2494	8.82683	1.99211e-131	5.10767e-130
RHOV	-2.96875	3.51156	9.95723e-131	2.54805e-129
EDEM1	-1.35024	7.11453	1.04428e-130	2.66716e-129
ZC3H11A	-1.43151	8.4856	1.79748e-130	4.58203e-129
INAFM2	2.0371	4.9273	4.27759e-129	1.08832e-127
DHCR7	-1.4251	6.95921	1.453e-128	3.68967e-127
FANCA	-1.69879	6.29207	5.59507e-128	1.41806e-126
FGF18	-5.18956	2.47791	6.71867e-128	1.69958e-126
TPM2	2.11523	4.57898	8.89479e-128	2.24576e-126
C1orf106	1.53952	6.01492	1.15237e-127	2.90396e-126
GLDN	-2.27473	4.26454	2.71067e-127	6.81791e-126
MARCKSL1	1.85389	5.3445	3.99063e-127	1.00182e-125
CABLES1	2.06578	4.87051	5.39024e-127	1.35062e-125
TNS3	-1.27624	9.11068	6.42782e-127	1.60756e-125
SLC30A1	-1.47318	6.66701	1.36373e-126	3.40419e-125
FOXO6	-2.08307	5.82911	1.70818e-126	4.25598e-125
NFKBIA	-1.32173	7.30219	1.75591e-126	4.36668e-125
CHN2	1.75269	5.61652	2.15054e-126	5.33802e-125
MISP3	-2.64283	3.61323	2.25265e-126	5.581e-125
SEMA6A	-1.93133	6.32099	2.9865e-126	7.3853e-125
IGSF8	-1.25492	8.57965	6.20936e-126	1.53265e-124
MAML3	-1.81148	5.38074	6.78948e-126	1.67272e-124
MARK2	-1.62336	6.83395	1.69998e-125	4.18044e-124
FAM110A	2.06248	4.72577	2.53801e-125	6.22966e-124
AKR1B10	4.58583	2.7073	3.35805e-125	8.22721e-124
CRYBA2	2.1492	4.78968	3.74941e-125	9.16908e-124
PHLDA2	-1.84855	6.02883	7.40345e-125	1.80715e-123
TDRP	-1.42575	7.914	1.07425e-124	2.61737e-123
IFI6	1.74441	8.05216	4.70271e-124	1.14369e-122
FTCD	-6.06854	2.2887	5.15288e-124	1.25087e-122
FLVCR2	-1.32553	7.21831	8.53967e-124	2.06923e-122
DVL3	-1.43487	8.36345	1.60186e-123	3.87434e-122
OSBP	-1.47584	6.35783	2.27282e-123	5.48711e-122
HSPA5	-1.27341	9.46027	2.92189e-123	7.04128e-122
MAGI1	-1.46544	6.92556	5.12918e-123	1.2338e-121
ASAP3	1.44958	6.13388	5.28298e-123	1.26849e-121
ZNF778	-1.68093	5.09131	6.50671e-123	1.55949e-121
GLUD1	1.36625	6.64172	2.50783e-122	5.99974e-121
ZBTB7B	-1.35185	8.84382	6.19599e-122	1.47966e-120
P4HB	-1.20884	9.98571	1.28218e-121	3.05643e-120
FLNA	1.29177	11.0039	2.68642e-121	6.39233e-120
RARRES3	3.64086	3.12217	3.40708e-121	8.09258e-120
RNASEH2C	-1.55237	6.45517	3.42884e-121	8.12966e-120
CRIP1	-1.98037	6.19335	3.74129e-121	8.8546e-120
LINC01140	-3.87186	2.56962	3.77486e-121	8.9181e-120
RNF6	-1.34358	6.68807	4.9931e-121	1.17752e-119
GAN	-1.27593	7.53015	6.45397e-121	1.51932e-119
ELMO1	-1.63024	6.53979	1.22267e-120	2.87317e-119
BAIAP2	-1.43677	6.58028	1.28261e-120	3.00868e-119
ENSA	-1.3622	7.89495	1.34363e-120	3.14623e-119
SERPINF1	1.68774	5.12746	1.81526e-120	4.24309e-119
NR6A1	1.23086	8.33579	7.92746e-120	1.84974e-118
B4GALT1	-1.38228	8.93785	1.16738e-119	2.71909e-118
XKRX	-5.68904	2.06974	1.29905e-119	3.02047e-118
OBSL1	-1.40628	8.85537	2.11678e-119	4.91316e-118
DHRS2	-2.98101	3.41312	2.28318e-119	5.2901e-118
SUPT6H	-1.32188	7.26747	3.90804e-119	9.03905e-118
PLCXD2	-2.79652	3.36874	4.13804e-119	9.55432e-118
ATP11A	-1.47161	7.46225	8.29506e-119	1.91191e-117
KIF17	-3.1179	2.96127	8.52393e-119	1.96125e-117
FAM13A	-1.43749	6.19405	9.25982e-119	2.12686e-117
ARL4C	-1.7863	5.51989	1.38079e-118	3.16601e-117
ELL	-1.30284	7.46688	1.44409e-118	3.30541e-117
PHOSPHO1	-4.34977	3.05499	1.65555e-118	3.78288e-117
ZNF165	-1.50511	5.6905	1.96339e-118	4.47855e-117
NMNAT2	2.19987	5.06436	2.5514e-118	5.80982e-117
ZNF362	1.68992	5.32978	2.89526e-118	6.5815e-117
FGFR2	1.45059	6.63414	3.76689e-118	8.5482e-117
CCL28	3.05958	3.26578	8.0772e-118	1.82982e-116
MFAP5	1.3538	8.18575	1.24215e-117	2.80917e-116
C1orf21	-1.24122	7.61168	1.85398e-117	4.18569e-116
KIF21A	-1.31731	7.52434	3.26815e-117	7.36587e-116
SEC61A1	-1.30534	6.85749	3.68649e-117	8.29459e-116
PXDC1	-1.20137	9.17417	4.19083e-117	9.41335e-116
OAT	1.41455	6.49368	5.61994e-117	1.2602e-115
PLS3	1.36844	8.66069	5.67094e-117	1.26948e-115
LOC101059948	-3.58056	2.90651	6.83804e-117	1.52816e-115
SPTBN1	1.21976	9.24664	7.76614e-117	1.73265e-115
DHX32	-1.62585	6.11649	1.48654e-116	3.31094e-115
RGL1	1.45297	6.46313	4.3239e-116	9.61432e-115
MAN1C1	-3.56942	2.65002	7.83116e-116	1.73836e-114
ARHGAP18	-1.41773	7.60838	8.25006e-116	1.82828e-114
C16orf74	-1.51421	5.65978	8.80325e-116	1.94761e-114
PDCD1LG2	3.74764	2.81726	1.49136e-115	3.29394e-114
TTC7B	-1.28475	7.02195	1.84751e-115	4.07376e-114
ISPD	2.2268	3.9928	4.70915e-115	1.03664e-113
ADCY2	-4.36882	2.47043	7.39113e-115	1.62433e-113
EPHB4	-1.30578	9.99579	9.38705e-115	2.05955e-113
CLCN3	-1.3265	6.8977	1.55763e-114	3.41184e-113
ISOC2	1.46105	6.33129	1.96341e-114	4.29355e-113
CACNG6	3.63303	2.79139	1.28286e-113	2.8007e-112
KCTD10	-1.66985	5.49618	3.19564e-113	6.96513e-112
RYK	1.52358	5.96036	4.93365e-113	1.07355e-111
MPZL1	1.14708	9.20953	6.62642e-113	1.43953e-111
ARPC5	1.23747	8.37189	6.64912e-113	1.4421e-111
ANXA8	1.95308	4.51308	7.60029e-113	1.64569e-111
ATP1B3	-1.32639	7.89637	9.85922e-113	2.13133e-111
FAM214A	-1.98107	4.66676	1.09268e-112	2.35827e-111
HDLBP	-1.13051	10.6379	3.48702e-112	7.51357e-111
GREM2	-2.89837	3.26463	3.88311e-112	8.35341e-111
PGC	-1.78485	4.81793	7.66884e-112	1.64706e-110
C8orf31	1.99813	4.36924	8.46477e-112	1.81506e-110
RIPK2	-1.92459	4.88438	2.41604e-111	5.17221e-110
GNAI2	-1.32687	6.56932	2.67489e-111	5.71708e-110
HCN2	-3.67706	2.92261	3.50184e-111	7.47247e-110
ERAP1	1.36525	6.33858	3.77939e-111	8.05173e-110
DPEP2NB	-4.97414	2.27197	3.9804e-111	8.46634e-110
ANXA6	1.34856	6.55573	5.60551e-111	1.19038e-109
ST6GAL1	1.29944	6.61706	6.33873e-111	1.34393e-109
NDST1	1.40331	6.6007	9.05027e-111	1.91576e-109
SMG8	-1.43841	6.46986	9.07124e-111	1.91713e-109
LHB	-3.63702	3.27977	1.97869e-110	4.17513e-109
DDX60	2.44908	4.36233	2.15557e-110	4.54111e-109
CREB5	-3.44906	3.11938	2.31183e-110	4.86256e-109
CSGALNACT1	-1.59551	5.13758	2.84814e-110	5.98109e-109
CNN2	1.34864	6.88225	3.45094e-110	7.23548e-109
CLDN4	1.21723	8.91628	4.91104e-110	1.02805e-108
ZRANB1	-1.3465	6.63333	5.63673e-110	1.1781e-108
PMEL	1.33309	6.58704	6.24534e-110	1.30325e-108
RBPMS	1.91017	5.10952	1.16305e-109	2.42317e-108
ROCK2	-1.22264	7.27604	1.76083e-109	3.66285e-108
CTSE	3.22444	2.93913	2.22593e-109	4.62308e-108
ARHGAP29	1.31491	6.77791	2.23343e-109	4.63139e-108
CTSV	1.22002	7.77749	2.59889e-109	5.3808e-108
MYOZ1	3.42228	3.00567	2.76836e-109	5.72271e-108
MED14	-1.96475	5.69647	3.14278e-109	6.48658e-108
FYTTD1	-1.47352	5.83148	5.77557e-109	1.1902e-107
MMP17	-3.86003	2.77183	7.30939e-109	1.50394e-107
SLC6A9	2.01925	4.26876	7.8768e-109	1.61817e-107
MMP15	-1.52096	9.17871	1.1179e-108	2.293e-107
MSX2	-1.13806	9.14518	1.20572e-108	2.4693e-107
NCOA1	1.49397	6.2092	1.72019e-108	3.51748e-107
GCH1	1.42778	6.28089	1.75012e-108	3.57317e-107
SEMA5A	1.41422	6.31415	4.09089e-108	8.33937e-107
F2RL1	1.42167	5.74871	5.88775e-108	1.19838e-106
ZDHHC5	-1.13984	8.2197	4.5857e-107	9.31933e-106
CELSR1	1.74247	5.28596	4.69981e-107	9.53657e-106
JCAD	2.58684	3.4372	4.85003e-107	9.82633e-106
TP63	2.03778	4.67638	1.98289e-106	4.01125e-105
AJUBA	1.35008	7.46087	2.8138e-106	5.68345e-105
KCNK12	2.29173	4.06264	2.86116e-106	5.7703e-105
AP5B1	-1.36995	7.21333	2.98207e-106	6.00499e-105
CDK6	-1.91526	4.22263	3.32883e-106	6.69307e-105
SLC39A6	-1.47315	7.29861	3.89615e-106	7.82187e-105
C1QTNF6	1.5904	6.18351	4.0336e-106	8.08553e-105
PEBP1	1.175	7.65812	5.05121e-106	1.01101e-104
DGCR6	-3.30186	2.88289	7.7236e-106	1.54355e-104
SH3BP5	-1.39027	6.98226	8.55222e-106	1.70657e-104
CLSTN3	1.5898	5.67374	1.27096e-105	2.53234e-104
EIF3B	-1.22881	8.89829	1.56521e-105	3.11395e-104
CA12	2.12091	4.1926	1.5725e-105	3.12375e-104
RPS6KA5	-1.42407	5.7056	1.69315e-105	3.35838e-104
DPEP2	-3.86135	2.43994	2.21934e-105	4.39548e-104
SLC5A5	1.76878	4.8733	2.93943e-105	5.81296e-104
CHRM5	1.99541	4.32498	4.26487e-105	8.42152e-104
PREB	-1.18727	7.76544	6.06389e-105	1.19561e-103
FAR2	-1.76063	5.1233	6.64223e-105	1.30769e-103
INPP5E	-1.79087	6.65051	9.30341e-105	1.82889e-103
HAND1	2.58474	3.48547	1.16736e-104	2.29143e-103
LRP8	-1.2051	7.16318	1.24626e-104	2.44267e-103
TAP1	1.17643	7.66784	1.68182e-104	3.29149e-103
TSC22D1	-1.16284	7.4387	2.25253e-104	4.40193e-103
A2ML1	2.57204	3.3646	3.58643e-104	6.99831e-103
GPR107	-1.21422	7.30332	6.97634e-104	1.35931e-102
AKT1S1	-1.59043	6.42024	9.26347e-104	1.80229e-102
ARHGAP20	-5.58664	1.82732	1.16796e-103	2.26904e-102
MYO18A	1.38237	6.49388	1.17125e-103	2.27208e-102
DDX4	-2.05117	3.86925	1.7911e-103	3.46944e-102
GOLGA4	-1.23152	8.58575	3.78812e-103	7.32703e-102
LASP1	1.12421	8.6546	5.22876e-103	1.00987e-101
SYNJ1	-1.74662	5.56692	5.28543e-103	1.01933e-101
RAP1B	-1.48541	5.60741	5.41174e-103	1.04217e-101
LRRC59	-1.09963	8.5362	5.70292e-103	1.09665e-101
NANS	-1.3874	6.78652	1.03302e-102	1.98359e-101
FAM89B	-1.55823	5.24624	1.19083e-102	2.2833e-101
SEMA6D	2.26334	4.203	1.56184e-102	2.99032e-101
ISYNA1	1.33572	7.73627	1.70996e-102	3.26918e-101
LSM14B	-1.16865	7.25702	2.23875e-102	4.27398e-101
PDCD4	-1.9288	4.41599	2.37195e-102	4.52173e-101
PTDSS1	-1.27523	6.56205	4.01129e-102	7.63588e-101
ATP8B2	-3.14411	2.80698	7.45561e-102	1.41721e-100
BCL9L	-1.99406	7.09903	7.62233e-102	1.44682e-100
CSRP2	1.84243	4.43092	9.80455e-102	1.85837e-100
SEC62	-1.40311	6.71941	1.35349e-101	2.56176e-100
NDUFA6-AS1	2.75614	3.25433	1.38959e-101	2.62633e-100
CDK14	1.56059	5.28041	2.06719e-101	3.90141e-100
NR1H4	-4.98756	2.28497	2.84925e-101	5.36974e-100
PRRC2C	-1.60017	9.37294	3.39695e-101	6.39284e-100
DOCK4	-1.63619	5.19965	5.27215e-101	9.90774e-100
USO1	-1.23911	7.36255	1.34521e-100	2.52442e-99
ETS2	1.24991	6.86871	2.7772e-100	5.2043e-99
ARRDC3	-1.26394	7.40321	2.96297e-100	5.54456e-99
KANK4	1.38605	5.99005	6.8283e-100	1.27597e-98
DNPEP	1.34478	6.34485	8.1814e-100	1.52666e-98
TUFT1	-1.14845	8.55628	9.01001e-100	1.67891e-98
MYO10	-1.25873	8.46183	9.48711e-100	1.76532e-98
SLC23A2	1.14746	8.45016	9.88553e-100	1.83688e-98
FHOD3	2.07092	3.97915	9.96727e-100	1.84947e-98
SEC24A	-1.2466	7.21464	1.6275e-99	3.01567e-98
NR4A1	-1.53026	5.25181	1.85921e-99	3.44019e-98
RNF11	-1.25289	7.15139	2.90539e-99	5.36847e-98
TAP2	1.22436	6.9677	2.95392e-99	5.45054e-98
SLC9A1	-1.54779	7.31347	4.88263e-99	8.99682e-98
FABP7	2.60555	3.40704	6.8429e-99	1.25913e-97
IER5	-1.46164	8.16567	7.64159e-99	1.40414e-97
ZNF672	-1.16415	7.75316	9.48638e-99	1.7407e-97
KATNBL1	-1.52935	5.82563	1.3631e-98	2.49776e-97
MAP3K4	-1.13617	7.4872	1.57492e-98	2.88191e-97
RHPN1	-2.94903	4.34761	1.6459e-98	3.00764e-97
MOCOS	-1.8813	4.43233	2.76931e-98	5.05351e-97
CCNE1	-1.18624	8.87057	6.39721e-98	1.16577e-96
TCEAL1	1.95836	4.34655	6.71508e-98	1.22202e-96
TGFBR3	-1.06948	8.50749	6.85398e-98	1.24558e-96
MYDGF	-1.36366	7.09898	9.70519e-98	1.76131e-96
FLJ33534	3.81019	2.56833	1.01821e-97	1.84532e-96
EIF4G1	-1.26686	10.0099	1.13472e-97	2.05366e-96
LOC286059	-3.57223	2.46147	1.3339e-97	2.41087e-96
NFIL3	-1.50004	5.61986	1.44021e-97	2.59945e-96
COL6A1	-2.13932	3.97867	1.54549e-97	2.78567e-96
GPAT3	-3.16469	2.74531	1.75508e-97	3.15914e-96
TFAP2A	-1.88629	4.77956	3.30825e-97	5.94677e-96
AMOTL1	1.16506	6.98483	6.05305e-97	1.08659e-95
CRAT	1.63826	5.18507	6.95532e-97	1.24687e-95
SYVN1	-1.74525	5.65279	7.67712e-97	1.3744e-95
CYB5A	1.65922	4.98647	1.22765e-96	2.19484e-95
CORO2A	-1.1299	7.56053	1.29996e-96	2.32097e-95
S100A10	1.239	8.04402	1.54312e-96	2.75141e-95
GMPPB	-1.45508	5.84471	1.72876e-96	3.07826e-95
L1CAM	1.90351	4.54995	2.25571e-96	4.01116e-95
BHLHA15	-3.19583	2.89603	2.98021e-96	5.29237e-95
CTDSPL	1.14375	7.55533	5.82971e-96	1.03387e-94
MPP1	-1.13162	7.79086	6.50809e-96	1.15264e-94
MEGF9	-1.25963	6.42758	6.84702e-96	1.21104e-94
PPP2R2D	-1.40236	5.48437	7.02957e-96	1.24167e-94
GORASP2	-1.34554	7.75917	1.00531e-95	1.77337e-94
QKI	-1.26021	7.70034	1.33807e-95	2.35721e-94
GLRX	-1.84815	4.57691	2.02559e-95	3.56364e-94
BCAS3	-1.3551	5.84301	2.1639e-95	3.80191e-94
TUBB4B	-1.05719	9.59028	3.54768e-95	6.22492e-94
EXTL2	1.42744	6.14865	7.91538e-95	1.38703e-93
ARHGAP40	2.50024	3.58203	9.63369e-95	1.68589e-93
ZNF888	-1.46495	5.11898	1.18778e-94	2.07587e-93
ANKRD33B	1.31135	7.04446	1.51094e-94	2.63716e-93
COMT	-1.98784	3.97912	1.59538e-94	2.78089e-93
CCDC141	4.66207	2.13985	2.08429e-94	3.62831e-93
EEF1A2	-1.4652	5.75982	4.26429e-94	7.41347e-93
PPARD	-1.19181	7.70107	4.39025e-94	7.62245e-93
CCNG1	1.3292	8.22095	4.83235e-94	8.37903e-93
GLCCI1	-1.90567	4.33466	5.82526e-94	1.00875e-92
MMP19	1.62107	5.15119	5.88829e-94	1.01833e-92
UPP1	1.47053	5.28274	7.49338e-94	1.29422e-92
LIN28A	4.06928	2.27413	9.23342e-94	1.59268e-92
TRIML1	2.24116	3.89189	1.0216e-93	1.75987e-92
UBE2B	-1.42998	5.24672	1.41511e-93	2.43457e-92
PPP1CB	-1.24733	8.86708	1.70342e-93	2.92679e-92
KRT18	-1.08705	10.6021	1.90868e-93	3.2752e-92
FAM98A	-1.33954	5.79204	2.46756e-93	4.22874e-92
COG3	-1.26978	6.50552	3.66392e-93	6.27085e-92
ARFGEF2	-1.08582	8.11202	4.59098e-93	7.84737e-92
ALG2	-1.21676	6.85902	8.87157e-93	1.51446e-91
PRKD2	-1.65339	4.85028	9.34427e-93	1.5931e-91
SOWAHC	1.4344	5.31946	9.42462e-93	1.60473e-91
NKAIN4	3.26336	2.60461	2.09804e-92	3.56775e-91
LOC102724084	3.62511	2.58591	2.24667e-92	3.81559e-91
AMOTL2	1.0876	9.07291	2.66694e-92	4.52354e-91
ZFP57	1.33556	5.65695	3.09733e-92	5.24683e-91
SHB	-1.78781	4.81124	3.76494e-92	6.36958e-91
ERBB3	-1.07419	7.93551	6.12848e-92	1.0355e-90
LIF	3.06994	2.78374	7.87296e-92	1.32856e-90
C6orf132	1.59088	5.29131	8.6197e-92	1.45272e-90
LBP	-6.34846	1.78274	9.25085e-92	1.55711e-90
SPNS3	2.98814	3.45774	1.04596e-91	1.75833e-90
FIP1L1	-1.15305	7.89246	1.56231e-91	2.62301e-90
PHGDH	1.34078	6.16114	1.92437e-91	3.22679e-90
WDR26	-1.25023	7.2499	2.32295e-91	3.8902e-90
TBCE	-1.33091	5.87163	3.58692e-91	5.99935e-90
SEMA4C	1.20229	8.36031	4.48753e-91	7.49622e-90
CKAP5	-1.05198	8.36509	4.49665e-91	7.50197e-90
AHR	-2.11938	4.60363	5.25648e-91	8.7586e-90
VASP	-1.11285	8.30077	5.78701e-91	9.63045e-90
COL23A1	1.79543	4.37812	8.35532e-91	1.3887e-89
UIMC1	1.32804	5.77246	1.0286e-90	1.70745e-89
MAZ	1.06806	9.00825	1.34111e-90	2.22342e-89
MCFD2	-1.18227	8.2836	1.55517e-90	2.57508e-89
WDR91	-1.53668	5.02866	1.58015e-90	2.61318e-89
PAPOLA	-1.10018	9.45236	1.77898e-90	2.93831e-89
TBC1D20	-1.20263	6.32741	3.29375e-90	5.43345e-89
SLC38A2	-1.11734	9.00494	3.57122e-90	5.88385e-89
DDX60L	1.6679	4.98228	4.78353e-90	7.87141e-89
BZW2	-1.22957	8.39466	5.7703e-90	9.48336e-89
TTLL4	-1.31865	6.21412	8.59631e-90	1.41103e-88
CD276	1.13188	7.08706	1.35128e-89	2.21529e-88
TMSB10	1.0254	9.93842	1.63466e-89	2.67656e-88
ABCA4	2.37814	3.36538	1.94878e-89	3.18694e-88
GMEB2	-1.24605	6.2608	3.11244e-89	5.08365e-88
ATP6V0A1	-1.309	5.5729	4.39226e-89	7.16518e-88
GRHL1	-1.01365	8.76763	4.4645e-89	7.27405e-88
ZNF274	-1.2596	6.03046	5.25515e-89	8.55174e-88
CALB2	-2.69792	2.84765	6.76104e-89	1.09888e-87
ZNF516	1.8749	4.1451	7.05852e-89	1.14582e-87
CITED2	-1.05813	8.94572	7.14508e-89	1.15845e-87
FUT3	3.17401	2.6814	1.20104e-88	1.94489e-87
MED13	-1.09681	8.70224	1.24805e-88	2.01855e-87
ADAMTS6	-2.79468	2.69332	1.35412e-88	2.18742e-87
SLC30A2	-2.45705	3.26401	1.81856e-88	2.9341e-87
GLB1	1.15041	6.6217	2.24835e-88	3.62311e-87
MRAS	1.51816	5.23784	2.29487e-88	3.69357e-87
GAPDH	-1.02735	12.4594	2.35084e-88	3.77905e-87
EXOC3L1	2.69685	3.12041	2.69521e-88	4.32738e-87
USP16	-1.31775	6.76423	2.80937e-88	4.5052e-87
PKIB	-1.13957	7.59584	3.68322e-88	5.8994e-87
HIP1	1.48554	5.11949	3.90639e-88	6.24927e-87
MTMR11	2.11361	3.66689	3.91646e-88	6.25782e-87
SLC11A2	1.07473	7.86582	4.929e-88	7.86619e-87
ZNF219	1.97182	4.60208	7.14842e-88	1.13944e-86
IL17C	-4.58718	1.82961	8.78837e-88	1.39916e-86
FBXW5	-1.18666	9.42844	1.11119e-87	1.76696e-86
RRAGC	-1.40813	5.25018	1.13205e-87	1.79797e-86
LATS2	-1.20605	6.5772	2.26423e-87	3.59182e-86
UBA7	2.53001	3.0739	4.16005e-87	6.59131e-86
PTP4A2	-1.12193	7.64964	4.29942e-87	6.80399e-86
ANXA4	-1.64474	4.33998	4.31832e-87	6.82573e-86
HEG1	1.15661	6.8162	5.60344e-87	8.84648e-86
ACACB	-1.79863	4.45582	6.94542e-87	1.09521e-85
ST8SIA4	-1.14356	6.78897	1.19771e-86	1.88639e-85
RASGRF2-AS1	2.08874	4.03523	1.61612e-86	2.54235e-85
RSAD2	-2.84281	3.53278	1.66095e-86	2.60978e-85
CGREF1	-3.49943	2.51227	1.69483e-86	2.65985e-85
ABCG2	1.20854	7.64777	1.83631e-86	2.87848e-85
MHENCR	-2.24816	3.35992	1.88114e-86	2.94527e-85
OTUD5	-1.15211	6.48506	2.00628e-86	3.13748e-85
HAVCR1	2.08456	3.83443	2.07862e-86	3.24677e-85
DENND2A	1.77088	4.42484	5.01517e-86	7.82437e-85
FAM129B	-1.29494	10.306	6.62217e-86	1.03193e-84
NUFIP2	-1.18318	8.65869	7.8892e-86	1.22793e-84
PSMD2	-1.02797	7.95471	8.4323e-86	1.31092e-84
DPPA3	1.48567	5.66019	2.07358e-85	3.21989e-84
HSD17B1	-1.44788	7.4065	2.16453e-85	3.35717e-84
C14orf180	3.96095	2.22393	5.53597e-85	8.57622e-84
ID1	1.30753	6.27609	7.07607e-85	1.09493e-83
ALDH1B1	1.52393	4.86647	7.87433e-85	1.21703e-83
IFRD1	-1.2673	7.01706	2.52462e-84	3.8974e-83
MEX3D	-1.13827	8.97649	2.67677e-84	4.12747e-83
GSE1	-1.49881	8.79881	2.68301e-84	4.13228e-83
PSME2	1.27764	5.79041	2.71599e-84	4.1782e-83
CHPF	-1.06995	8.81314	2.74143e-84	4.21244e-83
TSC22D2	-1.38642	6.23841	3.67025e-84	5.63311e-83
ARFIP2	-1.21228	6.51403	3.73466e-84	5.72533e-83
ARHGEF18	1.24718	6.90111	6.51469e-84	9.97562e-83
SAMD4A	1.36481	5.29757	7.74548e-84	1.18466e-82
IMPDH1	1.37595	5.57761	7.94185e-84	1.21329e-82
VSIG10	1.31442	5.66256	8.75724e-84	1.33631e-82
CDC42EP1	-1.12322	6.55499	9.20785e-84	1.40345e-82
GBF1	-1.19662	7.27799	9.79449e-84	1.49115e-82
METTL7A	1.18941	6.38098	1.62053e-83	2.46433e-82
PAFAH1B3	1.52771	4.76136	1.923e-83	2.92093e-82
JAM3	1.147	6.48592	2.21983e-83	3.36793e-82
OLFML1	2.9814	3.01355	2.225e-83	3.3719e-82
RBFOX2	1.18432	6.7074	2.69219e-83	4.07525e-82
STX5	-1.2388	5.75034	3.31633e-83	5.01429e-82
AKT1	-1.06338	8.59937	4.1443e-83	6.25904e-82
DNAJC3	-1.13886	8.30962	4.21369e-83	6.35658e-82
BIRC7	3.2017	2.88399	5.0339e-83	7.58526e-82
BNIP3	-1.16428	6.17391	6.00891e-83	9.04413e-82
GADD45B	-2.1445	3.54039	6.03898e-83	9.07906e-82
FST	-1.39178	5.18797	7.11557e-83	1.06855e-81
RNMT	-1.20628	6.14171	8.1592e-83	1.22388e-81
FLJ46906	-1.76576	4.33674	1.23954e-82	1.85721e-81
CSNK1A1	-1.0046	8.79767	1.32994e-82	1.9904e-81
HAPLN3	3.95559	2.219	1.48592e-82	2.22132e-81
GAS2L3	-1.2744	5.88198	2.01157e-82	3.00373e-81
TCEAL4	1.33706	6.20158	2.22499e-82	3.31867e-81
BCORL1	-2.45039	3.74887	2.33312e-82	3.47603e-81
NSF	-1.18944	5.87709	2.7091e-82	4.03165e-81
CLDN6	1.08479	7.4825	2.904e-82	4.31685e-81
RAB17	-1.27678	6.55947	4.5846e-82	6.80744e-81
FANCE	-1.15192	7.79609	5.62295e-82	8.33986e-81
IGF1R	-1.31257	7.81574	6.58618e-82	9.75757e-81
PWWP2B	-1.34028	8.21769	7.89593e-82	1.16849e-80
PTPRM	1.34264	5.80982	1.48621e-81	2.19693e-80
DHCR24	1.2539	6.43142	2.04736e-81	3.02305e-80
MYLK3	1.08419	6.97558	2.37118e-81	3.49729e-80
AP2A1	-1.01322	8.32707	2.83063e-81	4.17029e-80
TNNT3	3.02658	2.7049	4.69229e-81	6.90533e-80
RHOC	1.07277	6.8657	9.5397e-81	1.40234e-79
CCDC80	2.20211	3.28572	1.04821e-80	1.53915e-79
SEC11C	-1.33764	5.56903	1.05104e-80	1.5416e-79
CACNA1I	-2.99233	2.52826	1.37177e-80	2.0098e-79
LYSMD3	-1.37576	5.26283	1.7276e-80	2.52833e-79
APC2	-1.9844	4.28761	2.08228e-80	3.04403e-79
IFNGR2	1.69335	4.30283	2.08564e-80	3.04558e-79
ATP7B	1.17446	6.86058	2.29326e-80	3.34507e-79
SGMS1	1.29835	5.30433	2.46676e-80	3.59418e-79
ST3GAL6	1.5737	5.04781	2.881e-80	4.19314e-79
SGPP1	-1.13284	8.03586	3.18203e-80	4.62618e-79
TFG	-1.1989	7.35397	3.50154e-80	5.08511e-79
PALM	-2.97392	2.47755	3.80346e-80	5.51752e-79
AKAP17A	-1.43112	5.32187	4.16045e-80	6.02878e-79
ACKR3	-1.47065	5.13194	4.72894e-80	6.84506e-79
EPOP	1.77915	5.03597	4.91997e-80	7.11379e-79
SLC41A2	-1.65754	4.72825	5.46625e-80	7.89503e-79
CA2	1.75212	4.10922	8.58835e-80	1.23908e-78
WWC2	1.11085	6.46505	1.34601e-79	1.93984e-78
E2F8	-1.43264	5.80642	1.37653e-79	1.98166e-78
WNK2	-2.03731	4.34686	1.62814e-79	2.34134e-78
DDX59	-1.13657	6.65893	1.77012e-79	2.54274e-78
GADD45A	1.27565	5.90166	2.00247e-79	2.87339e-78
PAG1	-4.67296	1.65793	2.35477e-79	3.37525e-78
MYL6	1.03987	9.46247	2.49543e-79	3.57301e-78
PAEP	-4.03521	1.88059	3.15401e-79	4.51109e-78
SMAD9	-2.85871	2.51229	3.18012e-79	4.54351e-78
HECA	-1.22966	5.94851	3.979e-79	5.67876e-78
LAPTM4B	1.22839	5.9486	4.23938e-79	6.04386e-78
MYLPF	1.68755	4.37133	5.37798e-79	7.65885e-78
BCAR4	-1.48341	5.12815	6.25457e-79	8.89763e-78
ESRP2	-1.11179	7.06328	8.00382e-79	1.13738e-77
RDX	-1.09917	8.07997	9.34703e-79	1.32684e-77
FAM120A	-0.970924	8.54916	9.40323e-79	1.33338e-77
ADIRF	1.70461	4.27018	9.66896e-79	1.3696e-77
RPP25	1.65501	4.58184	9.68198e-79	1.36997e-77
BAG1	-1.55582	5.21946	1.03295e-78	1.46004e-77
DIP2C	1.54	4.82518	1.08218e-78	1.52799e-77
AFDN	-1.07459	7.79983	1.24266e-78	1.75271e-77
HYOU1	-0.990352	9.35868	1.59643e-78	2.24928e-77
LMO7	1.30852	5.50442	1.88671e-78	2.65544e-77
MYADM	1.58561	5.32109	2.72331e-78	3.82884e-77
LEP	-3.30584	2.16786	3.12183e-78	4.38448e-77
SLC25A18	3.14549	2.58697	4.01267e-78	5.62965e-77
SYDE2	1.09177	6.4132	4.67523e-78	6.55226e-77
TMPRSS13	1.23348	6.17142	4.85763e-78	6.80068e-77
PARP10	1.86391	4.10387	6.06846e-78	8.48686e-77
RBM38	-1.12	6.84293	7.28254e-78	1.0174e-76
CMAS	-1.20682	5.92422	8.16638e-78	1.13967e-76
STRN	-1.02425	7.46944	8.49059e-78	1.18367e-76
ZNF57	-1.42654	5.09901	8.5122e-78	1.18544e-76
KALRN	-1.94581	3.48875	9.19127e-78	1.27866e-76
HNRNPA0	-1.18921	8.17486	1.29765e-77	1.80336e-76
MEX3A	2.11389	3.59345	1.70773e-77	2.37076e-76
ARHGAP22	3.63197	2.2994	1.78005e-77	2.46856e-76
SUN3	2.14563	3.66526	1.90745e-77	2.64246e-76
PPM1N	-1.29172	5.21219	2.47038e-77	3.41874e-76
PLK2	-1.105	6.37506	2.8002e-77	3.87112e-76
ARHGAP23	1.23967	6.69771	3.48287e-77	4.80985e-76
ZSWIM8	-1.63607	5.32192	3.52078e-77	4.85714e-76
SEC24C	-0.986466	7.92948	4.53882e-77	6.25506e-76
RGS16	-1.05786	7.34747	4.61015e-77	6.34675e-76
FEN1	-1.09697	6.93343	4.9473e-77	6.80382e-76
DHRS13	-1.45907	5.43375	5.49455e-77	7.54858e-76
DOCK11	-1.38382	4.8749	7.1467e-77	9.80817e-76
SLC52A3	-2.1717	3.71603	8.46493e-77	1.16053e-75
HIC2	-1.05661	9.30113	1.51803e-76	2.07904e-75
CCNB1	0.940447	9.49035	3.35701e-76	4.59288e-75
TBPL1	-1.32501	5.36576	3.75269e-76	5.12894e-75
AP1M2	1.07887	6.75183	4.09141e-76	5.58611e-75
TAGLN2	1.00079	8.62291	4.23247e-76	5.77275e-75
NR1H2	-1.05593	6.6877	5.90504e-76	8.04569e-75
MYH9	1.08449	10.1355	7.87102e-76	1.07133e-74
ELOVL2	1.67108	4.19445	8.16872e-76	1.11071e-74
NTN1	1.29728	5.38754	9.21125e-76	1.25118e-74
YPEL5	-1.1399	6.29842	1.51208e-75	2.05178e-74
FLVCR1	1.0262	7.19583	1.53395e-75	2.07932e-74
TNPO1	-1.02889	9.55653	1.5433e-75	2.08985e-74
MGAT2	1.48781	5.55502	1.90508e-75	2.57711e-74
FKBP2	-1.16176	6.79787	2.00818e-75	2.71381e-74
IFNGR1	-1.24155	6.07333	2.16074e-75	2.917e-74
SAA1	2.7389	2.65096	2.52631e-75	3.40704e-74
BIN2	-1.18757	5.64011	3.19248e-75	4.30107e-74
PGM3	-1.10803	6.74788	4.15329e-75	5.58983e-74
TOR1AIP2	-0.988012	9.84528	6.31926e-75	8.49632e-74
TOB2	-1.29175	6.26467	7.71291e-75	1.03596e-73
ARMCX3	-1.36015	5.0549	8.8075e-75	1.18178e-73
ETV4	-2.77645	2.504	9.79394e-75	1.3128e-73
LMTK2	-1.12087	6.38638	1.22888e-74	1.64555e-73
PTCHD4	1.43402	5.26126	1.29002e-74	1.72568e-73
FAM120AOS	-1.04879	6.47861	1.62546e-74	2.17221e-73
AKAP13	-0.990848	7.5656	1.64716e-74	2.19898e-73
DNAJA1	-0.991315	8.13397	2.2547e-74	3.00703e-73
DAZAP2	-1.16832	6.22572	2.42937e-74	3.23671e-73
TBK1	-1.17058	6.5543	2.71144e-74	3.60889e-73
OGDH	-1.06002	6.74285	2.84968e-74	3.78907e-73
NHLRC3	1.22797	5.68595	3.40534e-74	4.52335e-73
SLC1A5	1.05678	7.91114	3.49528e-74	4.63817e-73
ZNF280A	-1.71398	4.04152	5.10416e-74	6.76527e-73
C1QL1	-3.86359	1.77357	5.10847e-74	6.76527e-73
TOP1	-1.61823	5.78234	5.43602e-74	7.19185e-73
TJP2	1.0116	7.90507	6.07333e-74	8.02699e-73
FOLR1	0.992898	7.14688	8.78065e-74	1.15936e-72
CGB2	-5.26735	1.36534	9.1204e-74	1.20302e-72
TMEM132A	1.22341	6.76124	1.37655e-73	1.81392e-72
S100A11	1.10234	8.57886	1.46533e-73	1.92899e-72
ING1	-1.31004	5.23793	1.83595e-73	2.41447e-72
TSPAN4	1.31192	5.31196	5.1287e-73	6.73811e-72
STEAP3	2.66113	2.91108	5.65966e-73	7.42831e-72
FAM126A	1.23952	5.84009	5.96203e-73	7.81741e-72
HTATSF1	-0.975334	7.30102	6.12655e-73	8.02518e-72
KCNAB2	1.61785	4.26249	6.53003e-73	8.54523e-72
TMEM254-AS1	2.0977	3.30136	7.62596e-73	9.96951e-72
UBE2A	-1.21556	5.9715	7.98091e-73	1.04232e-71
PARP12	1.39784	4.90612	8.51945e-73	1.11156e-71
TRIM24	-1.19263	5.86376	9.26848e-73	1.2081e-71
PLCXD1	-1.2197	6.02028	1.28696e-72	1.67584e-71
PLXNB1	1.41559	6.35805	1.36902e-72	1.78094e-71
EIF5	-0.933525	8.46827	1.41722e-72	1.84183e-71
EMP2	1.34511	5.05486	1.60493e-72	2.08373e-71
APOBEC2	-1.98833	3.36267	2.20806e-72	2.86399e-71
EFNB2	-1.85176	3.56289	2.57356e-72	3.33479e-71
MIS12	-1.12661	5.98641	3.49844e-72	4.52881e-71
NBPF13P	2.39853	2.90814	3.80358e-72	4.919e-71
MTHFD1L	-0.959153	7.35109	3.98091e-72	5.14331e-71
CCND3	-0.930636	8.54269	4.1972e-72	5.41746e-71
KIF2A	-1.12133	6.93866	4.24617e-72	5.47532e-71
ST6GALNAC1	2.70461	2.67004	4.70368e-72	6.05936e-71
DAP	-1.17387	6.65212	5.36116e-72	6.89963e-71
ARAP2	-1.5502	4.99203	5.86313e-72	7.53831e-71
SEC16A	-1.32367	7.23072	1.3313e-71	1.71001e-70
HSD3B1	-1.68357	4.17115	1.36136e-71	1.74692e-70
FMNL1	-2.13931	3.63632	1.71411e-71	2.19744e-70
PUS1	-1.13428	6.4263	1.76004e-71	2.25415e-70
C6orf141	4.88521	1.62557	2.54074e-71	3.25087e-70
GCLC	-1.09466	6.24862	2.54592e-71	3.25435e-70
GALM	1.26003	5.20403	2.58903e-71	3.30626e-70
ZC2HC1C	-2.41425	3.12628	2.9622e-71	3.77916e-70
SSR3	-1.06305	7.89956	3.16159e-71	4.02966e-70
WEE1	-0.90751	8.35796	3.33989e-71	4.25281e-70
RNF111	-1.2888	5.56206	4.76449e-71	6.06098e-70
MON1B	-1.22304	5.65336	5.71449e-71	7.26251e-70
KRT7	0.950119	10.1928	7.41846e-71	9.41902e-70
DCAF12	-1.04884	6.45944	1.02337e-70	1.2981e-69
PLEKHG6	1.03441	6.8394	1.07213e-70	1.35864e-69
IL1RAP	-1.13062	6.62742	1.09472e-70	1.38595e-69
PALLD	1.11287	6.93714	1.14122e-70	1.44343e-69
RASSF7	-1.37921	6.3313	1.58722e-70	2.00562e-69
GRAMD2A	0.904856	8.5335	2.6661e-70	3.3657e-69
ZNF554	-1.71393	4.62966	2.69789e-70	3.40258e-69
HLA-F-AS1	3.19671	2.26328	3.62427e-70	4.56658e-69
ADAMTS1	-1.01834	6.73003	3.72692e-70	4.69145e-69
STAT1	1.01688	7.4225	4.47359e-70	5.62601e-69
DDX6	-0.913513	8.10882	4.52647e-70	5.68711e-69
AASS	1.39926	5.22392	4.75652e-70	5.97047e-69
SMAD6	1.5032	4.72952	5.39862e-70	6.77002e-69
MAP1S	-1.20065	5.91616	5.48906e-70	6.87692e-69
ZNF423	2.19966	3.04412	6.07988e-70	7.60992e-69
NCS1	2.32503	2.9446	7.19823e-70	9.00119e-69
ZNF836	-1.51971	4.35545	8.07482e-70	1.00878e-68
ADH5	1.07098	6.15721	9.37289e-70	1.16984e-68
SRGAP1	1.74731	3.78394	9.64112e-70	1.20219e-68
USP25	-0.986109	6.87099	1.64746e-69	2.05234e-68
PRKAB2	1.21111	5.60211	2.06515e-69	2.57026e-68
CCDC51	1.33633	5.10397	2.11458e-69	2.62931e-68
UBR3	-1.0653	6.38035	2.21249e-69	2.74848e-68
PPIB	-0.945157	7.62928	2.2167e-69	2.75112e-68
E2F1	-1.0504	6.90426	2.37886e-69	2.94961e-68
C6orf48	1.11233	6.43164	2.45402e-69	3.03996e-68
MAP2K7	-1.1199	6.47411	2.98689e-69	3.69659e-68
SH3YL1	-1.20436	5.71152	3.60147e-69	4.45303e-68
BMF	1.75745	3.96198	3.91346e-69	4.83428e-68
SDCBP	-1.04866	6.17042	3.94854e-69	4.87306e-68
SNHG9	-2.69948	2.45519	4.15496e-69	5.12304e-68
DAGLB	-1.54264	4.62417	4.18958e-69	5.1609e-68
CARD10	1.63898	4.5058	4.48807e-69	5.52345e-68
FXYD3	1.41337	4.79218	4.92535e-69	6.05598e-68
CLEC1A	1.0425	6.52896	7.07256e-69	8.68802e-68
MTOR	-0.972582	6.95308	9.87701e-69	1.21218e-67
DDX28	-1.40794	4.67117	1.10057e-68	1.34945e-67
SYT8	2.59708	2.83566	1.26221e-68	1.5462e-67
ZNF850	1.0625	6.2179	1.35431e-68	1.65749e-67
PGRMC2	-1.26716	4.98829	1.80412e-68	2.20596e-67
ODC1	-0.94679	9.14521	1.81977e-68	2.22304e-67
ARL15	1.41112	4.8349	2.18295e-68	2.66425e-67
SMAGP	1.30359	5.09157	2.38553e-68	2.90881e-67
TLN2	1.13842	5.66291	2.75837e-68	3.36033e-67
MANEAL	1.87891	3.70244	3.39319e-68	4.12989e-67
SRP72	-1.0571	6.92284	3.49212e-68	4.24639e-67
ABCF1	-0.941718	7.99117	5.29499e-68	6.43276e-67
TMEM164	1.31641	5.12333	6.29053e-68	7.6352e-67
PLEKHG4	1.63139	4.85021	9.20893e-68	1.11672e-66
CEP250	1.14544	5.9003	9.29976e-68	1.1267e-66
CDK19	-1.1524	6.64671	1.03863e-67	1.25719e-66
SSR2	-0.959763	8.9194	1.05145e-67	1.27154e-66
AURKA	-0.954466	7.22874	1.05379e-67	1.27322e-66
MCAM	-1.05491	6.01825	1.10895e-67	1.33863e-66
VWA1	-1.08058	6.80432	1.18439e-67	1.42839e-66
ARHGEF2	1.04215	6.6471	1.22829e-67	1.47999e-66
SSR4	-0.929033	8.3291	1.2702e-67	1.5291e-66
NRIP1	1.07189	6.93904	1.2831e-67	1.54322e-66
ZNF845	-1.21684	5.68713	1.30732e-67	1.57092e-66
TMOD1	-2.41901	2.94715	1.30885e-67	1.57133e-66
SPR	1.8175	3.88764	1.35634e-67	1.62687e-66
UBE2E1	1.33756	5.62934	1.55959e-67	1.86897e-66
CORO1A	-1.72244	3.93847	1.91719e-67	2.29542e-66
SYTL1	1.66853	4.08947	2.19552e-67	2.62628e-66
RAPGEF1	-0.927199	9.20655	2.38854e-67	2.8546e-66
CRYBG2	-1.01625	7.4411	2.44005e-67	2.91353e-66
SPRED1	2.06689	3.41175	2.56578e-67	3.06089e-66
CLN3	0.952414	8.25213	2.9429e-67	3.50762e-66
SKI	-1.39517	5.26722	3.54881e-67	4.22599e-66
ITGA2	1.0931	5.77594	3.61621e-67	4.30238e-66
SHISA5	0.965167	8.95949	4.40422e-67	5.2352e-66
CDK12	-0.930119	7.44956	4.89771e-67	5.81658e-66
ZNF358	1.4841	4.78071	5.09482e-67	6.04525e-66
GTPBP2	1.02958	6.39228	5.18358e-67	6.14506e-66
PLAC9	1.58589	4.63807	5.85264e-67	6.932e-66
SPPL2A	-1.03969	6.52515	9.83966e-67	1.16439e-65
MAFA	-2.31592	2.91117	1.13194e-66	1.33829e-65
MPC2	-1.63087	4.09311	1.17715e-66	1.39051e-65
EPN3	2.47542	2.83709	1.22702e-66	1.44813e-65
TMF1	-1.06015	6.69915	1.23189e-66	1.45258e-65
COPA	-0.872182	8.99195	1.8608e-66	2.1922e-65
NKAIN2	1.60954	4.41155	1.88404e-66	2.2176e-65
NUPR1	1.40414	4.86335	1.89926e-66	2.23353e-65
PTBP3	0.966604	9.53653	2.25937e-66	2.65465e-65
ETF1	-0.900363	8.496	2.30592e-66	2.70695e-65
PSG9	-3.06937	2.08805	2.97892e-66	3.4939e-65
BEX3	0.925094	7.89893	3.45146e-66	4.04454e-65
NMI	1.47555	4.40778	3.51507e-66	4.11543e-65
CCDC102A	2.83686	2.42685	3.8309e-66	4.48124e-65
FBLN5	1.67992	3.99038	4.30556e-66	5.03202e-65
XKR8	-1.2879	4.96655	4.78423e-66	5.58653e-65
NCL	-1.07804	9.57345	5.92746e-66	6.91537e-65
NATD1	-1.14523	5.7643	6.13461e-66	7.15073e-65
FAM83F	-1.95241	4.36391	7.37588e-66	8.59004e-65
PITPNA	-1.37353	6.00509	7.63075e-66	8.87905e-65
LINC01447	-6.44239	1.21916	8.2269e-66	9.56431e-65
FAM89A	-0.898969	8.46492	9.19471e-66	1.06801e-64
HSPA2	0.906337	7.87869	1.08524e-65	1.25945e-64
EHBP1	1.15798	5.63809	1.11767e-65	1.29594e-64
LRP3	1.64652	4.34634	1.33316e-65	1.54446e-64
ING2	-1.36161	4.54749	1.36718e-65	1.58248e-64
SNX5	-0.88188	8.96062	1.89585e-65	2.19249e-64
RREB1	-1.22098	7.97236	3.05363e-65	3.52834e-64
ZNRF3	1.06146	6.2013	4.24605e-65	4.90186e-64
RHPN2	1.25217	4.97722	4.5336e-65	5.22926e-64
LINC02035	-1.55602	3.97679	4.96113e-65	5.7174e-64
NTN4	2.82706	2.99435	5.0369e-65	5.79967e-64
LOC100506358	1.60853	3.9558	5.47013e-65	6.29303e-64
ADGRV1	-2.1915	3.0505	6.08715e-65	6.99679e-64
DVL2	-1.10776	6.09572	6.3023e-65	7.23779e-64
SOCS1	-1.66616	3.7959	7.34904e-65	8.4326e-64
SLC39A7	-0.952887	8.04228	7.52581e-65	8.62795e-64
EGLN1	-1.067	6.55411	1.02192e-64	1.17056e-63
HIST3H3	-3.18664	2.03719	1.29078e-64	1.47725e-63
LOC283299	1.7649	3.67301	1.29344e-64	1.47902e-63
CCSER2	-1.07254	5.79622	1.4383e-64	1.64324e-63
CCDC88C	1.05695	6.53659	1.73033e-64	1.97517e-63
LARP1B	-1.07649	6.13213	1.94225e-64	2.21517e-63
YIPF6	-1.00938	6.95531	2.25872e-64	2.57389e-63
ELL3	-1.82154	3.42054	2.50574e-64	2.85292e-63
SNX2	0.972496	8.72126	2.80768e-64	3.19395e-63
UBE2M	-1.02907	6.75568	2.99757e-64	3.40704e-63
TMCC3	1.79134	3.71118	3.04121e-64	3.45367e-63
PPARGC1B	1.37267	5.26521	3.04979e-64	3.46044e-63
TBC1D1	1.37237	4.85313	3.13547e-64	3.55461e-63
MINDY1	-1.81753	3.76562	3.28012e-64	3.71541e-63
ROR1	1.55788	4.34803	4.97263e-64	5.6277e-63
GOLT1A	-1.99106	3.16276	5.65036e-64	6.38925e-63
FAM69A	-1.72156	3.62996	5.77175e-64	6.52095e-63
NKD2	1.78294	3.55783	5.81186e-64	6.56066e-63
SLC7A2	-0.894619	8.75771	5.92012e-64	6.67717e-63
PSMC5	-1.40914	5.84103	6.35639e-64	7.16312e-63
TUBB6	0.920118	7.35568	7.0918e-64	7.98507e-63
APBB1IP	3.31479	2.01298	1.00763e-63	1.13358e-62
TRIM28	-0.873677	9.76399	1.02061e-63	1.14721e-62
DSC3	1.03807	6.48784	1.13355e-63	1.27308e-62
DTX3L	1.63381	4.19667	1.1422e-63	1.2817e-62
BCAR1	-0.893999	7.46861	1.16213e-63	1.30296e-62
NAB1	1.03677	6.08398	1.16974e-63	1.31038e-62
EVA1B	-1.26283	6.3532	1.41025e-63	1.57848e-62
MPRIP	-1.01252	7.74974	1.57731e-63	1.76397e-62
ARCN1	-0.872839	7.96495	1.65078e-63	1.84458e-62
ZSWIM4	-1.36418	4.9276	1.67308e-63	1.86792e-62
BAZ2A	-1.21771	7.33601	1.68632e-63	1.88112e-62
PITPNB	-1.20765	5.48391	1.7745e-63	1.97781e-62
IGSF9	1.7979	3.7884	2.80314e-63	3.12168e-62
CCDC33	-3.45797	1.72121	4.60614e-63	5.12525e-62
STRA6	-1.30315	5.10049	6.08189e-63	6.76163e-62
TMEM9	1.05707	6.89334	6.94898e-63	7.71915e-62
ARF1	-0.840839	9.53316	1.03704e-62	1.15101e-61
ITGB6	1.90025	3.75456	1.69356e-62	1.8781e-61
PHKA2	1.40381	4.4807	2.53079e-62	2.80421e-61
RASGRF1	1.3756	4.62441	2.57619e-62	2.85213e-61
DHX38	-0.958779	6.83732	3.01722e-62	3.33761e-61
EDF1	-0.8536	9.02544	3.7879e-62	4.18662e-61
PPME1	1.01338	6.171	4.06901e-62	4.49357e-61
KIF26B	1.49116	4.32803	4.27253e-62	4.71439e-61
ENGASE	-1.45565	4.66323	4.5045e-62	4.96621e-61
BACH1	-0.961793	6.49235	4.74953e-62	5.23199e-61
LOC105372440	-2.31903	2.7348	4.78795e-62	5.26993e-61
SEC31A	-0.964319	7.84985	4.96281e-62	5.45785e-61
IRF9	1.59108	5.28011	5.41751e-62	5.95296e-61
ZBTB10	-0.857277	8.33578	5.73805e-62	6.29995e-61
SMARCA2	-0.887717	8.44136	6.14001e-62	6.73569e-61
KCNS3	-1.24503	4.79268	7.21275e-62	7.90594e-61
WNT3	1.34044	4.59089	7.76032e-62	8.49909e-61
KIFC3	1.24689	5.43342	1.02202e-61	1.11817e-60
HSD17B4	-0.905773	7.83161	1.02267e-61	1.11817e-60
ZBTB18	1.18538	5.2021	1.10667e-61	1.20902e-60
NCR1	2.18407	2.86129	1.19006e-61	1.29905e-60
SPTLC3	-1.20353	5.13948	1.29439e-61	1.41177e-60
SSU72	-1.07967	6.18278	1.49654e-61	1.63091e-60
CABLES2	-1.8864	4.00034	1.61955e-61	1.76351e-60
SARS	0.864524	8.92557	1.71907e-61	1.87033e-60
SLC35E1	-0.876512	7.66591	1.72676e-61	1.87715e-60
PER1	-1.64041	4.12328	1.84092e-61	1.99962e-60
CD63	-1.01292	8.41217	2.27426e-61	2.46829e-60
SPTLC2	0.914318	7.0116	2.28892e-61	2.48217e-60
PRDM6	1.45392	4.31709	2.60923e-61	2.8272e-60
CHADL	1.45687	4.4126	2.85835e-61	3.0946e-60
GDPD5	-1.74883	4.06419	4.31999e-61	4.67322e-60
CCDC85B	-1.44829	5.36983	5.32822e-61	5.75917e-60
SNX27	-0.867433	8.28309	5.7023e-61	6.15849e-60
REEP5	-1.04783	5.89239	5.87426e-61	6.33903e-60
ZNF77	-1.52747	4.16237	6.26187e-61	6.7518e-60
FAM102A	-1.13324	6.13694	6.55087e-61	7.05766e-60
POU2F1	-0.953892	6.8415	7.88233e-61	8.48521e-60
NAB2	-1.32619	4.99524	1.08698e-60	1.16917e-59
RBBP7	-0.932141	7.06704	1.16277e-60	1.24967e-59
ARHGAP10	0.98032	6.56939	1.28487e-60	1.37977e-59
RBMS1	-0.951834	7.57944	1.84119e-60	1.97558e-59
SAFB	-1.35509	6.51306	2.08186e-60	2.23202e-59
ITCH	-0.9615	7.85208	2.12853e-60	2.2802e-59
HAP1	-1.90351	3.26372	2.23841e-60	2.39596e-59
FAF2	-0.91476	7.6302	2.2448e-60	2.40087e-59
UFC1	-0.911666	7.25754	2.99972e-60	3.20567e-59
TM9SF3	-0.912006	8.60654	3.22899e-60	3.4479e-59
ERF	1.23976	5.14179	3.91947e-60	4.18182e-59
AGAP1	-0.968179	7.34719	4.26834e-60	4.55037e-59
MC1R	-1.46557	3.93842	5.00423e-60	5.33059e-59
NUAK2	0.997737	6.34705	6.26501e-60	6.66822e-59
IL27RA	2.52515	2.85167	6.7067e-60	7.13261e-59
TBL1Y	1.19857	5.01584	7.55051e-60	8.02355e-59
GBA	-1.03142	6.19258	7.59819e-60	8.06774e-59
IRF8	3.20937	2.02529	9.7153e-60	1.03074e-58
PKIG	-1.44357	4.27286	1.78717e-59	1.89457e-58
TAF4B	-1.1855	4.99648	2.37015e-59	2.51058e-58
OBSCN	1.11499	6.07008	2.39399e-59	2.5338e-58
NCBP3	-1.07101	5.82625	2.53627e-59	2.68224e-58
ERC1	-0.970528	6.51791	2.86934e-59	3.03205e-58
JMY	-0.949468	6.77915	3.07304e-59	3.24472e-58
CHTF8	-0.976626	6.18104	3.45362e-59	3.64365e-58
RIN2	1.46434	4.43288	3.95874e-59	4.17324e-58
SUPT5H	-0.917549	7.54176	4.10415e-59	4.32308e-58
DHRS9	-4.37495	1.28983	5.54e-59	5.83089e-58
N4BP1	-1.02284	6.14735	6.89568e-59	7.25198e-58
GAL	1.84249	3.41917	7.20125e-59	7.56731e-58
TSPYL2	-1.16025	5.09781	8.20276e-59	8.6129e-58
PYCR1	1.00584	7.70507	8.52387e-59	8.94297e-58
SLC34A2	3.41749	2.10507	9.18041e-59	9.62416e-58
IER5L	-0.994128	7.57794	9.46083e-59	9.91028e-58
ARHGEF17	1.36316	4.59815	9.6082e-59	1.00567e-57
RPL3L	-5.76506	0.93528	9.74489e-59	1.01917e-57
PARD3	-0.910982	7.1986	1.04452e-58	1.09155e-57
IWS1	-0.87025	7.3839	1.23186e-58	1.28631e-57
NID1	-0.897329	7.68267	1.25021e-58	1.30444e-57
SMIM13	-0.986185	6.04226	1.62085e-58	1.68982e-57
KAT2B	-1.34506	4.32826	1.6258e-58	1.69365e-57
SELENOM	2.14288	3.10308	1.98005e-58	2.06106e-57
SNX9	-0.88727	7.33182	2.13216e-58	2.21765e-57
RAF1	-0.883959	7.42164	2.2511e-58	2.33952e-57
MANF	-0.9639	7.01553	2.42212e-58	2.51528e-57
HIST3H2BB	-1.06087	6.15474	2.97244e-58	3.08434e-57
HMGCR	-0.86224	7.78993	4.01906e-58	4.16709e-57
NEK6	1.17405	5.90659	4.60393e-58	4.76978e-57
CHMP4B	-1.23332	5.32843	5.08703e-58	5.26615e-57
NCOA7	1.32703	4.64715	5.33864e-58	5.5223e-57
SIX5	1.20387	5.10255	5.99889e-58	6.20041e-57
NEXN	2.47951	2.6968	6.1272e-58	6.32809e-57
SOX4	0.897854	8.67077	6.51769e-58	6.72613e-57
LEMD3	-1.0472	5.67142	6.68167e-58	6.88998e-57
MPHOSPH9	1.25243	5.09675	7.34622e-58	7.56935e-57
CLSPN	-0.986463	6.60928	7.74369e-58	7.97269e-57
ZNRF1	-0.94674	7.4233	9.82319e-58	1.01058e-56
CLCN7	-1.11529	6.39607	1.08272e-57	1.113e-56
CYP2S1	-3.39479	1.66665	1.14407e-57	1.17516e-56
RABGAP1	-0.968808	6.63667	1.30981e-57	1.34435e-56
PIP5K1C	-1.09002	6.12121	1.436e-57	1.47273e-56
NEDD4	1.07062	5.68817	1.52587e-57	1.56369e-56
RANBP9	-0.947423	6.16185	1.7037e-57	1.74458e-56
HDAC7	1.53269	4.02706	1.79981e-57	1.84157e-56
CCR7	-1.68186	3.68096	2.00065e-57	2.04548e-56
B4GALT2	1.03101	5.89057	2.02165e-57	2.06537e-56
KNDC1	-2.32148	2.51116	2.43592e-57	2.48667e-56
BRAF	-1.04561	6.58456	2.57813e-57	2.62982e-56
EIF5B	-1.05831	7.20451	2.65927e-57	2.71049e-56
SLC48A1	1.52395	4.10553	3.36865e-57	3.43089e-56
TNFSF10	1.84182	3.40163	3.84538e-57	3.91341e-56
MYO1F	-2.00114	3.0119	6.85272e-57	6.9686e-56
LHFPL6	1.13637	5.72275	6.92308e-57	7.03474e-56
MGLL	0.971291	6.11515	7.14871e-57	7.25843e-56
LY6E	0.854523	7.79667	1.02659e-56	1.04155e-55
STXBP1	-1.36474	5.27965	1.11866e-56	1.13409e-55
TMEM97	0.980474	6.73513	1.13065e-56	1.14537e-55
FAM189A2	2.1629	2.77176	1.15329e-56	1.16741e-55
IFFO2	1.02708	5.99528	1.26925e-56	1.2838e-55
PIP5KL1	-1.85181	3.65792	1.78533e-56	1.80442e-55
PDPK1	-1.04195	6.13806	1.84547e-56	1.86378e-55
MOCS1	1.31664	4.92157	1.98619e-56	2.00437e-55
SEC23B	-0.833022	8.09099	2.19981e-56	2.21825e-55
SLC5A10	-1.06643	5.96643	3.08321e-56	3.10669e-55
SDK1	0.970472	6.50309	3.28307e-56	3.30556e-55
ZFP1	-1.23194	4.65675	3.44219e-56	3.46313e-55
DSEL	-1.06101	5.73332	3.45702e-56	3.47541e-55
ATG13	-0.928221	6.60692	3.81837e-56	3.83577e-55
CRTAP	0.885534	6.78171	5.22817e-56	5.24801e-55
CALCOCO2	0.934983	6.57031	5.6414e-56	5.65851e-55
UTRN	-0.879705	7.58654	5.82032e-56	5.83355e-55
MARK3	-0.88677	6.87506	6.62361e-56	6.63363e-55
ATF4	-0.806883	8.93521	7.23577e-56	7.24124e-55
YTHDF2	-0.8875	7.36969	7.40825e-56	7.40825e-55
RHOBTB1	-2.55076	2.21844	9.06981e-56	9.06296e-55
VTN	-2.08033	2.89299	1.13185e-55	1.13014e-54
ABL1	-1.0486	5.97552	1.19282e-55	1.19012e-54
SRC	0.924023	6.41909	1.45688e-55	1.45249e-54
ASS1	1.16938	5.19099	1.80238e-55	1.7956e-54
CYP1A1	1.76884	3.67855	1.84794e-55	1.8396e-54
SEPT8	0.869548	7.28788	2.16636e-55	2.15495e-54
ALG5	-1.23773	5.38553	2.32189e-55	2.30794e-54
HNRNPUL1	-0.981773	7.88255	2.9279e-55	2.90812e-54
NEURL3	2.40848	2.80041	3.30818e-55	3.28336e-54
TBC1D15	-1.18131	4.88397	3.38417e-55	3.35626e-54
MYH10	0.838447	8.2651	4.19162e-55	4.15394e-54
CLDN23	1.65735	3.61624	4.22183e-55	4.18075e-54
DRAM1	1.03485	5.52307	4.36202e-55	4.31634e-54
GGPS1	-1.33795	5.46647	4.4378e-55	4.38804e-54
GM2A	0.78603	8.68332	5.12641e-55	5.06516e-54
SLC13A3	1.2764	4.57702	5.32143e-55	5.25392e-54
MIR9-3HG	1.11488	5.5675	5.87821e-55	5.79931e-54
NADK2	1.11188	5.2972	6.49952e-55	6.4075e-54
DECR2	1.60479	3.65145	7.44185e-55	7.33103e-54
PNP	0.932043	6.691	8.42027e-55	8.28871e-54
PPIP5K1	-1.38722	4.02234	8.80116e-55	8.6572e-54
CASC3	-0.906714	6.56074	1.04784e-54	1.02993e-53
UNC93B1	1.02236	5.6374	1.12762e-54	1.10753e-53
PDGFB	1.26182	4.58683	1.15871e-54	1.13722e-53
ABCC6	2.983	1.95635	1.41782e-54	1.39049e-53
DERL1	-1.05448	6.05824	1.44638e-54	1.41745e-53
CDC42EP5	1.58741	4.4054	1.47771e-54	1.44708e-53
TRIM5	1.26216	4.82195	1.98356e-54	1.94101e-53
LAMC1	0.797301	10.5912	2.05383e-54	2.00829e-53
LPP	0.888241	7.17278	2.21464e-54	2.16393e-53
PIP5K1B	1.14732	5.2256	2.66224e-54	2.59937e-53
SREBF1	-0.973571	7.00827	2.78695e-54	2.71913e-53
MGAT5	0.978756	6.05576	3.10131e-54	3.02361e-53
PKD1L2	1.5534	3.72464	3.50064e-54	3.41042e-53
ZBTB25	1.15419	4.90052	3.6931e-54	3.59527e-53
AP1S1	0.95038	7.84396	3.84737e-54	3.7427e-53
RNF166	1.14551	4.83752	4.01287e-54	3.90083e-53
AGBL5	0.964054	5.90405	4.15373e-54	4.03479e-53
GSR	-1.2003	4.81783	4.47414e-54	4.34284e-53
ALDH3B1	1.16844	5.18305	4.8809e-54	4.73418e-53
ABHD4	-1.23677	4.57346	5.2806e-54	5.11812e-53
TMEM106C	0.88836	6.7779	5.4876e-54	5.31486e-53
RAB29	1.99419	3.11158	6.3147e-54	6.11145e-53
PMPCA	-0.924405	6.54758	6.34395e-54	6.13526e-53
HPCAL1	-0.969103	6.47112	6.88392e-54	6.65261e-53
ZNF592	-1.16053	5.85195	6.97368e-54	6.73444e-53
GUCA2A	3.35949	1.68053	7.85655e-54	7.58149e-53
NEDD9	-0.815992	7.9029	1.24548e-53	1.201e-52
RANGAP1	-0.891909	8.23519	1.41688e-53	1.36528e-52
HSPA13	-1.12766	6.89957	1.53768e-53	1.4806e-52
TSPAN13	-1.32061	4.37737	1.60625e-53	1.5455e-52
MAMDC2	1.14524	4.77848	1.77843e-53	1.70993e-52
CORO6	2.19104	2.78338	1.81083e-53	1.73982e-52
FRRS1	-1.07613	5.38206	1.84334e-53	1.76976e-52
ARID5A	1.65898	3.83921	1.97655e-53	1.89628e-52
MYCNOS	-2.074	2.80649	2.0732e-53	1.98757e-52
KDM7A	-1.03571	5.85554	2.121e-53	2.03192e-52
AAK1	-0.932693	7.31079	2.40773e-53	2.30494e-52
AKAP12	-0.892214	7.83547	2.54402e-53	2.43365e-52
AP1G1	-0.828404	7.40904	2.82854e-53	2.70388e-52
LMO4	-0.890727	7.87822	3.10714e-53	2.96805e-52
UBC	-0.780507	8.79701	3.19089e-53	3.04585e-52
HMOX1	-0.770873	9.22569	3.9895e-53	3.80541e-52
TSC1	-0.912982	6.96189	4.82195e-53	4.59614e-52
LINC01983	1.58383	3.51541	5.13194e-53	4.88809e-52
TEF	1.35124	4.24356	6.8045e-53	6.47652e-52
RXRA	0.887858	8.66707	6.82796e-53	6.49417e-52
ATP10B	-3.83973	1.28969	6.97324e-53	6.62758e-52
TXNRD1	-0.829798	9.95041	7.25806e-53	6.89333e-52
FZD10	-1.41369	4.29672	7.58388e-53	7.19761e-52
AGPAT5	-1.01408	6.49862	7.74938e-53	7.34941e-52
C1orf105	3.50612	1.76454	7.98131e-53	7.56395e-52
CANX	-0.838767	11.3389	9.93288e-53	9.40673e-52
GOLGA5	-0.962765	6.87229	1.11384e-52	1.05408e-51
NOCT	0.946882	6.14612	1.28751e-52	1.21756e-51
RRM2B	1.38205	4.13638	1.29405e-52	1.22288e-51
TTN	1.87384	3.42285	1.42792e-52	1.34842e-51
HNRNPA2B1	-0.996477	8.63862	1.42961e-52	1.34906e-51
TNFRSF10C	1.36687	4.42502	1.43846e-52	1.35644e-51
CASC15	1.57442	3.521	1.67937e-52	1.58248e-51
ADCY6	1.04716	5.79518	2.04934e-52	1.92973e-51
OSBPL3	1.10938	5.12838	2.08152e-52	1.95864e-51
RNF123	-0.961746	6.02189	2.30139e-52	2.16399e-51
SDHA	-0.809037	7.81088	2.58568e-52	2.42959e-51
TSPO	2.38647	2.65728	2.81541e-52	2.64357e-51
CSNK1D	-1.05075	5.79968	2.85484e-52	2.67869e-51
JDP2	0.935549	6.30201	2.96379e-52	2.77895e-51
MIA3	-0.826826	7.88582	3.85983e-52	3.61654e-51
CRIM1	0.763932	9.66695	4.14762e-52	3.88344e-51
LCOR	-0.989223	6.08498	4.2159e-52	3.94458e-51
PKD2	1.22543	4.5764	4.69386e-52	4.38868e-51
ZNF143	-0.998627	5.68432	6.03477e-52	5.63842e-51
EDARADD	-1.31158	4.8302	6.69316e-52	6.24915e-51
ZFYVE26	-0.923805	6.84211	9.90222e-52	9.23881e-51
JUNB	-1.14138	5.76447	1.02097e-51	9.51901e-51
ZZEF1	-0.883618	6.55451	1.07396e-51	1.0006e-50
LRIG1	1.44664	4.11022	1.09622e-51	1.02062e-50
SLC2A10	1.08766	5.5597	1.28603e-51	1.1965e-50
CHTOP	-1.04001	6.60634	1.29204e-51	1.20124e-50
FAM198B-AS1	1.74278	3.21885	1.47728e-51	1.37251e-50
GHDC	1.33068	4.16684	1.53005e-51	1.42053e-50
RAP2B	0.966242	5.9319	1.57541e-51	1.46162e-50
ABCB8	-0.982783	6.56224	1.57857e-51	1.46352e-50
GABARAPL1	-1.10904	5.34375	1.59012e-51	1.4732e-50
ENAH	0.772199	8.73296	2.19996e-51	2.03677e-50
EVL	1.25525	5.1059	2.25863e-51	2.08963e-50
INPPL1	0.891044	7.87046	2.28883e-51	2.11609e-50
PADI1	1.86129	3.21879	2.2917e-51	2.11726e-50
CACUL1	-0.871567	6.61632	2.48642e-51	2.29555e-50
TBX2	1.43777	4.3872	2.6237e-51	2.42061e-50
POLR3B	-1.00998	5.5657	2.83743e-51	2.61597e-50
KANSL3	-0.864015	6.81395	3.02426e-51	2.78628e-50
CCDC9	-1.24999	4.44865	3.34405e-51	3.07876e-50
ANGPT4	1.3932	3.87484	3.64505e-51	3.35355e-50
SLC41A1	1.22971	4.67782	3.66247e-51	3.36723e-50
ABI1	-0.983483	6.39761	3.85579e-51	3.54251e-50
ROR2	1.55817	3.47503	4.18497e-51	3.84227e-50
YY1AP1	-0.997031	6.84986	4.5396e-51	4.16498e-50
FBN3	2.85539	2.01968	4.94896e-51	4.5374e-50
IL6ST	0.836776	9.29754	5.17441e-51	4.74082e-50
SHC1	-0.918915	6.8835	5.59334e-51	5.1211e-50
POLH	0.906173	6.16036	5.84217e-51	5.34522e-50
MYO1B	0.819346	7.08269	6.5709e-51	6.00781e-50
MED12L	-0.88331	7.01401	6.9806e-51	6.37799e-50
SECISBP2L	-0.873146	6.63544	7.02425e-51	6.41344e-50
BCAT1	0.882786	6.71547	7.99674e-51	7.29634e-50
EIF1	-1.14368	6.68033	8.21313e-51	7.48861e-50
RFX5	1.10579	5.15234	8.43159e-51	7.6825e-50
CHD3	1.07795	6.20506	8.58654e-51	7.8183e-50
BICD2	-0.812286	7.55056	8.93337e-51	8.12851e-50
CDK7	0.921599	7.42667	1.01996e-50	9.2743e-50
SOX12	1.44393	4.19751	1.28981e-50	1.17199e-49
ADGRF4	-1.21921	4.71711	1.40583e-50	1.27654e-49
PTPRG-AS1	1.90045	3.39124	1.40942e-50	1.27892e-49
PNPLA2	-1.22688	5.30937	1.43134e-50	1.29791e-49
RBM23	-0.826009	7.02034	1.47585e-50	1.33736e-49
PRDX2	0.912107	7.04877	1.59541e-50	1.44472e-49
WWC1	-0.799591	8.66297	1.68001e-50	1.52028e-49
FOXJ1	1.09616	5.35298	1.91061e-50	1.72778e-49
ERBIN	-0.813872	7.78187	2.11397e-50	1.91037e-49
SLC7A9	4.12513	1.46988	2.28308e-50	2.06179e-49
NQO2	-1.07282	5.38869	2.53065e-50	2.2838e-49
WWP2	-0.965409	5.96048	2.5612e-50	2.3098e-49
UBIAD1	-1.17374	4.89441	2.56593e-50	2.31248e-49
IFITM3	1.70298	4.43936	2.6599e-50	2.39554e-49
DHRS3	2.46813	2.30215	2.73944e-50	2.46549e-49
GALNT11	1.01092	5.56382	2.7606e-50	2.48285e-49
ATP8B1	1.04631	5.33147	3.38151e-50	3.03922e-49
MYO7A	1.24963	4.95197	3.4108e-50	3.06347e-49
CTSB	-0.792882	7.79525	3.52597e-50	3.16476e-49
NCKAP5L	1.37679	4.74269	3.87631e-50	3.47686e-49
C12orf75	1.10396	5.16208	3.87961e-50	3.47745e-49
COPB2	-0.782392	7.7037	4.94231e-50	4.427e-49
SIAH1	-1.33927	3.93995	5.86038e-50	5.2458e-49
FNIP2	1.25749	4.20323	5.96846e-50	5.33893e-49
CTSL	-0.810622	8.99397	6.91204e-50	6.17881e-49
PIP4P1	-0.985876	5.67996	7.00672e-50	6.25921e-49
PDLIM7	0.901313	6.53416	7.37477e-50	6.58355e-49
METTL21A	1.26846	4.49366	1.01109e-49	9.02008e-49
IP6K3	2.71191	2.07494	1.12511e-49	1.00305e-48
MDGA1	5.18034	0.990224	1.17185e-49	1.04401e-48
ZBTB7A	-0.994178	6.09592	1.18245e-49	1.05274e-48
EDEM3	-0.839698	7.67846	1.25248e-49	1.11435e-48
JADE1	0.917025	6.03283	1.54053e-49	1.3697e-48
TBC1D17	-1.05314	5.58954	1.59343e-49	1.41579e-48
C19orf71	-1.25593	5.21473	1.63032e-49	1.44759e-48
BIN1	1.47111	3.62144	1.71311e-49	1.52008e-48
CGB1	-4.15637	1.09113	1.754e-49	1.55533e-48
PRPH2	2.22325	2.52221	2.00495e-49	1.77665e-48
ABHD11	0.967275	5.77261	2.09501e-49	1.85522e-48
SRCAP	-1.22072	6.68988	2.11299e-49	1.86989e-48
ZNF853	-2.92491	1.63921	2.17864e-49	1.9267e-48
SLC16A3	1.08783	5.78807	2.30235e-49	2.03474e-48
VCP	-0.793729	9.31504	2.82809e-49	2.4977e-48
FAM53C	-0.899	6.66497	2.86222e-49	2.52616e-48
ABRACL	1.16076	4.79969	2.92838e-49	2.58283e-48
GNB2	-0.778777	7.40939	3.18471e-49	2.80705e-48
TRIM38	1.20243	4.51134	3.19766e-49	2.81658e-48
RDH13	-0.931318	6.22463	3.20847e-49	2.82422e-48
GET4	-0.882653	6.27723	3.35452e-49	2.95082e-48
CDC42BPA	0.918307	6.13789	4.08841e-49	3.59399e-48
IL32	3.67849	1.70555	4.41301e-49	3.87676e-48
C15orf39	-1.19616	5.56417	4.77619e-49	4.19303e-48
CCDC88A	1.37679	3.93054	4.88528e-49	4.28596e-48
ZNF532	-1.21865	4.30283	5.07657e-49	4.45083e-48
INTS10	-0.999352	5.86484	5.15678e-49	4.51816e-48
MEGF8	1.083	5.83164	5.34929e-49	4.68373e-48
PPP1R18	2.5536	2.27849	6.03047e-49	5.27666e-48
ANKRD24	1.27986	4.66387	6.24905e-49	5.4643e-48
MARCH2	-1.01898	5.2813	6.6165e-49	5.78179e-48
FSD1	-1.31092	4.29598	6.69471e-49	5.84627e-48
SMO	1.70942	3.37377	7.36253e-49	6.42522e-48
TOX4	-0.807469	6.89779	7.62645e-49	6.65115e-48
RABGEF1	-0.969241	5.61386	7.8569e-49	6.84762e-48
ANXA11	0.854005	6.84504	7.89862e-49	6.87945e-48
ARL5A	-0.9413	7.45259	8.64779e-49	7.52699e-48
C1orf61	1.40328	4.20849	9.04768e-49	7.86988e-48
RBM10	-0.804469	7.36626	9.33017e-49	8.11026e-48
ZNF641	1.37772	3.93728	1.18777e-48	1.03179e-47
RBBP6	-0.832549	6.89466	1.23374e-48	1.07102e-47
CASTOR1	-0.970037	5.67296	1.33627e-48	1.15927e-47
HLTF	1.49792	4.04581	1.36596e-48	1.18425e-47
AKAP8	-0.843466	6.4711	1.3708e-48	1.18767e-47
EBF2	-2.93628	1.55454	1.38749e-48	1.20134e-47
OTUB2	-1.87775	2.79492	1.43126e-48	1.23843e-47
SLC17A5	1.02318	6.06098	1.7172e-48	1.48487e-47
ANXA8L1	2.12796	2.57935	1.75933e-48	1.52031e-47
RGS2	-1.70491	3.14082	1.82933e-48	1.57977e-47
NANOS1	1.84283	3.13431	1.83751e-48	1.58579e-47
PARP8	1.26125	4.21083	1.83899e-48	1.58604e-47
SMC1A	-0.975153	7.15096	1.93176e-48	1.66496e-47
MKRN1	-0.812439	6.92803	2.00407e-48	1.72616e-47
SLC27A4	-0.981157	5.35184	2.08289e-48	1.792e-47
OSBPL11	-0.890053	6.4551	2.08321e-48	1.792e-47
MCRIP2	1.49066	4.23685	2.28997e-48	1.96857e-47
ACAN	3.69307	1.39976	2.51285e-48	2.15877e-47
C3orf52	-1.26154	4.45854	2.7751e-48	2.38252e-47
BTG2	0.934665	5.68749	3.45242e-48	2.96209e-47
TFF1	-2.01677	2.49667	3.50022e-48	3.00116e-47
SOX13	-0.900536	8.25462	3.7648e-48	3.22593e-47
ZDHHC3	-0.800734	6.9068	4.17965e-48	3.57908e-47
EPSTI1	2.5146	2.2468	4.73023e-48	4.04793e-47
AGRN	0.899456	8.56685	4.83878e-48	4.13814e-47
OVGP1	-1.65957	3.41149	5.06541e-48	4.32916e-47
LINC01960	-1.03381	5.47835	5.18223e-48	4.42407e-47
PDE4D	-0.830209	6.95593	5.18315e-48	4.42407e-47
SMURF1	-0.887928	6.18377	5.25917e-48	4.48606e-47
PSTPIP2	1.3778	3.91307	5.46256e-48	4.65655e-47
BLOC1S2	1.18735	4.57094	5.75185e-48	4.9e-47
FLCN	-1.02431	6.13335	6.50106e-48	5.53469e-47
TLK1	-0.947389	6.70394	1.02933e-47	8.75756e-47
EMC3	-1.07693	5.65564	1.05452e-47	8.96616e-47
MCM7	-0.758982	8.7038	1.19354e-47	1.01417e-46
SMYD2	0.8124	7.41163	1.21298e-47	1.03002e-46
CPEB2	-2.08765	2.65986	1.28081e-47	1.08692e-46
RPN2	-0.735427	9.97622	1.38095e-47	1.17115e-46
TEX14	-1.52636	3.83701	1.42745e-47	1.20981e-46
PSME1	0.970972	5.88318	1.43832e-47	1.21824e-46
SLC11A1	-2.58682	1.90191	1.52777e-47	1.29318e-46
TNFAIP8	-0.876231	6.18855	1.97964e-47	1.67459e-46
HIPK1	-0.897251	6.74525	2.00147e-47	1.69198e-46
CPT1A	2.25117	2.47827	2.32988e-47	1.96835e-46
ALDH3A2	1.01957	5.30391	2.46345e-47	2.07986e-46
GATA2-AS1	-1.03838	5.20633	2.46945e-47	2.0836e-46
SYMPK	-0.900925	6.81946	2.72746e-47	2.29983e-46
LY6D	2.27228	2.41224	2.96132e-47	2.49543e-46
SLC5A6	-0.756985	9.83321	3.04106e-47	2.561e-46
LOC339166	1.59636	3.26099	3.05559e-47	2.57159e-46
UBE2O	-1.00411	5.98136	3.64425e-47	3.06507e-46
NUS1	-0.935483	5.87557	4.10006e-47	3.44624e-46
VGLL3	-0.86944	7.46991	4.54702e-47	3.8195e-46
ATP11B	1.17183	5.36203	4.91359e-47	4.1248e-46
ARHGAP32	-1.0334	5.52095	6.2047e-47	5.20534e-46
IQSEC1	-1.03959	6.44649	6.66141e-47	5.58495e-46
SH2B3	1.7286	3.42198	6.70856e-47	5.62092e-46
ARSK	1.13659	4.59513	7.05014e-47	5.90338e-46
PLEK2	3.34966	1.76481	8.33767e-47	6.97706e-46
TNN	-3.24683	1.75433	9.54914e-47	7.98579e-46
HHAT	0.990543	5.29728	9.60873e-47	8.03054e-46
SLC25A44	-1.01886	5.39015	1.07968e-46	9.0178e-46
HAL	2.12256	2.85385	1.08855e-46	9.08617e-46
NRN1	1.2088	4.31602	1.11088e-46	9.26665e-46
RNF103-CHMP3	-2.19691	3.05405	1.11829e-46	9.3226e-46
AP3D1	-0.789672	8.03724	1.20082e-46	1.00043e-45
DAPK3	-1.01462	7.00094	1.25269e-46	1.04299e-45
DEGS1	-0.831214	6.5916	1.26524e-46	1.05278e-45
AJAP1	1.73801	3.15171	1.3348e-46	1.10996e-45
IL10RB	-0.962085	5.59928	1.33805e-46	1.11196e-45
LIG3	-0.802626	6.7039	1.42245e-46	1.18136e-45
MBD3	-0.868701	8.23193	1.72171e-46	1.429e-45
BET1L	-0.940398	5.54611	1.804e-46	1.49636e-45
MAP3K5	-1.1633	4.46702	1.98282e-46	1.64365e-45
C5orf38	0.979363	5.48018	2.04688e-46	1.69569e-45
PRPF19	0.762362	7.39959	2.04844e-46	1.69592e-45
ZNF763	1.55555	3.33835	2.08836e-46	1.72789e-45
PIP5K1A	-0.776705	8.16975	2.36725e-46	1.95742e-45
C2orf72	-0.820272	7.18814	2.94331e-46	2.43223e-45
DIAPH1	-0.819025	7.89584	3.07471e-46	2.53923e-45
UBE4B	-1.00489	5.81382	3.99807e-46	3.29972e-45
SART1	-0.955451	6.13814	4.91361e-46	4.05281e-45
PPP5C	-0.847007	6.49019	6.37941e-46	5.25855e-45
SPRY4	1.36922	3.7731	6.64851e-46	5.47695e-45
PMP22	2.22095	2.57343	6.90359e-46	5.68354e-45
PPARG	0.776263	7.58111	7.09884e-46	5.84065e-45
MAD2L2	1.20754	4.19857	7.54696e-46	6.20549e-45
TTYH1	1.22029	4.29056	9.31201e-46	7.65204e-45
AAED1	1.26628	4.18955	1.02821e-45	8.44398e-45
NOSTRIN	-1.08492	4.82623	1.05219e-45	8.63553e-45
CEBPA	-0.7984	10.1181	1.25764e-45	1.03153e-44
THOP1	-0.851468	7.53051	1.31245e-45	1.07582e-44
FLOT2	0.799222	7.00056	1.31477e-45	1.07705e-44
GLS	0.801488	7.63027	1.40433e-45	1.1497e-44
IKBKE	1.62477	3.34713	1.49267e-45	1.22128e-44
CMIP	-1.08725	6.48539	1.56284e-45	1.27789e-44
PAM	-0.754076	7.97591	1.668e-45	1.36304e-44
TRIM71	0.829429	6.68683	1.68055e-45	1.37245e-44
ACSL4	0.791115	7.44581	1.74556e-45	1.42466e-44
C5orf15	0.976626	6.22511	1.91887e-45	1.56515e-44
F11R	0.771283	7.49874	1.92039e-45	1.56542e-44
PTP4A1	-0.848241	7.62099	2.02905e-45	1.65298e-44
NR2F6	-0.931552	9.86077	2.20093e-45	1.7919e-44
ATP1A1	-0.850821	8.14332	2.21604e-45	1.80309e-44
CLPTM1	-0.923654	6.47047	2.25252e-45	1.83164e-44
HLA-C	0.780378	7.7778	2.37807e-45	1.93255e-44
ENTPD4	0.843254	6.10027	2.39422e-45	1.94447e-44
FBP1	-2.64749	1.82354	2.46387e-45	1.99981e-44
DDX3X	-0.749857	8.44633	2.61871e-45	2.12419e-44
SVIL	1.26164	4.43013	2.69966e-45	2.18851e-44
CTNNB1	-0.745475	9.98701	2.8337e-45	2.29577e-44
APP	-0.754522	9.42183	2.87789e-45	2.33014e-44
LMF2	1.04362	5.57082	2.94339e-45	2.38172e-44
C1QBP	0.826867	7.74608	3.35904e-45	2.71639e-44
CCDC81	3.05175	1.74755	4.01799e-45	3.24729e-44
MCUR1	-0.863374	6.90936	4.09094e-45	3.30422e-44
FAM126B	-0.869302	6.05109	4.24082e-45	3.42117e-44
LAYN	4.70375	1.16144	4.24091e-45	3.42117e-44
SH3GLB2	-0.95047	8.07878	4.27468e-45	3.44632e-44
KIF16B	-1.04069	5.30397	4.62459e-45	3.72615e-44
SPARC	0.86396	6.37722	4.6882e-45	3.7751e-44
AMER1	1.28436	4.03735	4.7924e-45	3.85666e-44
C9orf3	0.94991	6.37935	4.79664e-45	3.85772e-44
DNAJB1	-0.905958	6.10137	5.13676e-45	4.12876e-44
MPV17	-0.916628	5.64224	5.49853e-45	4.41685e-44
CSF3R	0.763201	7.62213	5.57158e-45	4.47281e-44
ATP13A3	-0.712147	9.09939	5.6734e-45	4.5518e-44
AFAP1	1.31618	4.12759	5.73563e-45	4.59893e-44
SLC44A1	-0.824428	7.47158	6.09191e-45	4.88164e-44
CRELD1	0.971309	5.26073	6.17362e-45	4.94413e-44
ADAM8	-0.793562	7.96011	6.26669e-45	5.01562e-44
ACP5	1.09253	4.9843	6.31611e-45	5.05213e-44
TSKU	1.02099	5.27766	6.73542e-45	5.38426e-44
COL21A1	0.763238	7.37163	9.08863e-45	7.26103e-44
RNF10	-0.74203	7.45642	9.25858e-45	7.39234e-44
ATP11C	0.785704	6.82883	9.62474e-45	7.68006e-44
SSR1	-0.817353	8.49712	1.11618e-44	8.90122e-44
PACSIN3	1.08938	5.57522	1.28018e-44	1.02029e-43
TRPV6	1.7826	3.16672	1.33695e-44	1.06489e-43
PDZD2	-0.930801	6.52116	1.37965e-44	1.09824e-43
SLC33A1	-0.947892	5.59705	1.45056e-44	1.15399e-43
TRIB3	0.927288	5.6033	1.45231e-44	1.15469e-43
LRCH4	-0.908888	6.02068	1.59313e-44	1.26589e-43
GLB1L2	1.82604	2.8266	1.608e-44	1.27694e-43
HM13	-0.867677	6.75741	1.63159e-44	1.2949e-43
PIP4K2A	1.1126	4.59143	1.79071e-44	1.42033e-43
AGAP11	2.05207	2.45873	1.98329e-44	1.57214e-43
ESYT1	0.812593	6.61916	2.07603e-44	1.64466e-43
IL15RA	2.48013	2.16427	2.1471e-44	1.69995e-43
COPE	-0.742555	9.01235	2.33871e-44	1.85054e-43
ANXA9	-1.16481	4.75686	2.39453e-44	1.89359e-43
DCBLD2	0.88569	6.08693	2.42991e-44	1.92041e-43
FAM53B	0.84521	6.99961	2.75819e-44	2.17856e-43
AMZ1	1.10937	5.73137	3.1492e-44	2.48592e-43
PLIN4	1.19804	5.00517	3.51988e-44	2.77687e-43
ARF5	0.83675	7.15951	3.55439e-44	2.80242e-43
EGFR	-0.880167	7.36409	3.96783e-44	3.12653e-43
B4GALNT3	1.00108	5.35562	4.0438e-44	3.18449e-43
IMMP2L	1.19706	4.73341	4.12809e-44	3.24893e-43
GIGYF2	-0.718594	7.8712	4.4287e-44	3.48345e-43
EP300	-1.27887	7.26077	5.09771e-44	4.00729e-43
ACER2	-0.878939	5.725	5.43061e-44	4.26644e-43
MAN2A1	-0.788295	9.44154	5.54209e-44	4.35145e-43
ZNF124	0.923461	6.97064	5.73088e-44	4.49701e-43
ATF2	1.00028	5.5867	5.8618e-44	4.59701e-43
NRBF2	-1.16007	4.36801	6.24503e-44	4.89465e-43
ATP2C2	-1.57486	3.81256	6.36692e-44	4.98723e-43
PRDX5	0.765232	7.55689	7.54234e-44	5.90444e-43
ZNF451	0.863757	6.33236	8.13101e-44	6.36152e-43
SRP68	-0.988438	5.96121	8.5114e-44	6.65519e-43
DGKI	-2.78874	2.05636	9.35842e-44	7.31316e-43
NPC2	0.774713	7.38546	9.97798e-44	7.79272e-43
FSCN2	-2.59199	1.90771	1.05773e-43	8.2559e-43
RAB8B	-0.925939	6.43051	1.08324e-43	8.45e-43
RSAD1	-1.28356	3.74513	1.09949e-43	8.57176e-43
ADAM22	1.63544	3.29608	1.15952e-43	9.03439e-43
TULP1	-1.15863	4.32708	1.17608e-43	9.15806e-43
PLCD3	1.169	4.85207	1.2476e-43	9.70927e-43
ATG9B	-1.50845	4.5053	1.36409e-43	1.06096e-42
SYNJ2	-0.805154	6.64237	1.38745e-43	1.07849e-42
FAM35A	1.25496	4.4647	1.43377e-43	1.11385e-42
BYSL	-1.19276	5.47532	1.47857e-43	1.14798e-42
WASL	-0.827685	6.45605	1.48496e-43	1.15226e-42
TEKT5	2.95766	1.69979	1.52027e-43	1.17897e-42
TAOK1	-0.751725	7.55437	1.53343e-43	1.18847e-42
MCC	1.06539	4.66209	1.57461e-43	1.21968e-42
CMAHP	-1.49814	3.42419	1.85262e-43	1.43418e-42
OSGIN2	1.43864	4.09405	1.86525e-43	1.44311e-42
GBP4	4.3544	0.996647	1.98058e-43	1.53145e-42
ONECUT2	1.66011	3.21329	2.11201e-43	1.63212e-42
EXTL3	1.03492	5.05181	2.24233e-43	1.73182e-42
BTAF1	-0.883338	6.58971	2.29618e-43	1.77238e-42
AMMECR1	-0.861031	5.87162	2.34357e-43	1.8079e-42
QRICH1	-0.790734	6.99992	2.3561e-43	1.81651e-42
CLPB	-0.809159	6.84592	2.81984e-43	2.17277e-42
B3GALNT2	-0.814635	6.94661	2.8327e-43	2.18141e-42
SLPI	1.82503	2.7908	2.95355e-43	2.27315e-42
SLC39A8	0.924215	5.47781	3.05949e-43	2.35332e-42
FUT1	1.31635	3.89603	3.11006e-43	2.39083e-42
RFK	0.916118	7.58582	3.15706e-43	2.42555e-42
KAT5	-0.903751	5.84016	3.19524e-43	2.45345e-42
IPO9	-0.736391	7.56652	3.22393e-43	2.47404e-42
ARID1B	-1.00905	7.13216	3.29036e-43	2.5226e-42
BEAN1	1.45258	3.45874	3.29101e-43	2.5226e-42
RPL28	-1.38619	7.48236	3.51562e-43	2.6932e-42
ELK1	-0.846933	6.16356	3.94891e-43	3.02339e-42
TMSB4Y	1.65716	3.31413	3.95864e-43	3.02908e-42
SLC44A2	0.81393	8.42818	4.1098e-43	3.14292e-42
STRIP2	1.00247	5.25047	4.42664e-43	3.38327e-42
RAB1A	-0.753754	7.63843	4.57584e-43	3.49529e-42
ZNF589	1.1572	4.55575	4.60438e-43	3.51506e-42
NAA60	-1.04779	5.67471	4.83701e-43	3.69052e-42
FAM50A	-0.886802	6.36215	4.93158e-43	3.76051e-42
KDELR2	-0.814382	7.95026	5.23195e-43	3.98725e-42
TRIP12	-0.697109	8.39973	5.31368e-43	4.04721e-42
LDLRAD3	1.14549	4.35661	5.55244e-43	4.22663e-42
UBN2	-0.905485	5.7342	6.20922e-43	4.72386e-42
PELO	-1.81095	3.00723	7.7129e-43	5.86446e-42
MCL1	-0.776473	9.44207	7.89876e-43	6.00233e-42
DOK4	1.34893	3.69159	8.15043e-43	6.19002e-42
TCAF2	-2.61852	1.65565	8.54296e-43	6.48441e-42
USP42	-1.09971	5.00634	9.14371e-43	6.93642e-42
PPP4R3A	-0.707837	7.92217	9.30583e-43	7.05537e-42
H2AFX	-0.715442	8.13905	9.45488e-43	7.16426e-42
PRKAR1B	0.999717	4.90233	9.96496e-43	7.54645e-42
ID2	-0.997633	6.05593	1.00154e-42	7.58032e-42
PNPLA8	-0.943081	5.88306	1.00878e-42	7.63075e-42
BRWD1	-0.741473	7.67576	1.17039e-42	8.84819e-42
DEAF1	-0.897312	5.61436	1.37888e-42	1.04184e-41
SAR1B	-0.814705	6.6582	1.48724e-42	1.12307e-41
PTAR1	0.821882	6.59258	1.63712e-42	1.23555e-41
ZNF678	1.02263	5.3006	1.97413e-42	1.48904e-41
MAEA	-0.836786	6.51973	2.10998e-42	1.5906e-41
NR2E1	2.01931	2.48279	2.46909e-42	1.86026e-41
BUB1B	0.873635	6.11346	2.55068e-42	1.92063e-41
FAM135A	-0.904981	6.02443	2.5648e-42	1.93017e-41
CAT	0.895268	5.71311	3.03506e-42	2.28277e-41
PAPD5	-0.869295	5.82495	3.1678e-42	2.38125e-41
RAB5A	-0.983505	5.09131	3.33618e-42	2.5064e-41
ZNF600	-0.989617	5.30845	3.52419e-42	2.64614e-41
HNRNPM	-0.842331	7.54356	3.66206e-42	2.7481e-41
CD151	0.75524	7.26835	3.95263e-42	2.96447e-41
C2	1.37229	3.62403	3.95927e-42	2.96777e-41
TPPP3	-2.09957	2.49838	3.96438e-42	2.96992e-41
CAPN1	0.75246	7.99239	4.51769e-42	3.38251e-41
RN7SL3	-0.886682	10.7677	4.61878e-42	3.45624e-41
PHC1	1.32546	3.81696	5.26359e-42	3.93654e-41
TARDBP	-1.11218	5.15396	5.42748e-42	4.05681e-41
ULBP2	1.74262	2.90505	5.76555e-42	4.30707e-41
PRRC1	-0.770051	7.70635	5.77718e-42	4.31333e-41
SBF2	0.762964	6.98886	6.08977e-42	4.54415e-41
TMED9	-0.75106	9.05249	7.22842e-42	5.39075e-41
NAV2	1.13101	5.26506	7.35251e-42	5.48021e-41
TRIM2	2.22383	2.16698	1.07426e-41	8.00249e-41
MPDU1	-0.852366	6.71063	1.27909e-41	9.52298e-41
ETV3	-0.866841	5.679	1.30782e-41	9.7314e-41
TLN1	0.714188	8.57147	1.32763e-41	9.8733e-41
EPRS	-0.717605	9.02528	1.50188e-41	1.11628e-40
DDB1	-0.710061	10.3758	1.5891e-41	1.18045e-40
TPGS2	0.780827	6.85317	1.78927e-41	1.32839e-40
SEC13	-0.767752	7.34134	1.87353e-41	1.39018e-40
ACOX1	0.74712	7.56879	2.05532e-41	1.52421e-40
SRP19	-0.876811	6.87377	2.08489e-41	1.54527e-40
BEND7	1.34042	3.83306	2.1638e-41	1.60286e-40
HSPBAP1	-0.965568	5.315	2.32259e-41	1.71952e-40
CBLC	1.09499	4.64049	2.36792e-41	1.75211e-40
PTBP1	-0.690875	9.61264	2.71089e-41	2.00475e-40
RTN2	-1.12399	4.56609	3.40716e-41	2.51825e-40
KRT8	-0.72558	11.9765	3.80806e-41	2.81299e-40
LOC105369971	3.17248	1.41833	3.87364e-41	2.85983e-40
PCNT	-0.815619	6.48675	3.94853e-41	2.9135e-40
ENO2	-2.88719	1.72928	4.21694e-41	3.10982e-40
PTPN18	-0.939967	5.90315	4.50832e-41	3.32285e-40
LDLR	-0.742201	7.49876	4.7592e-41	3.5058e-40
MICB	2.51559	1.8341	4.98647e-41	3.67118e-40
SESN1	0.83645	5.88607	5.32107e-41	3.91533e-40
PATZ1	1.07166	5.16696	5.35279e-41	3.93649e-40
CACNA1D	1.45372	3.53292	5.52032e-41	4.05744e-40
SLC49A3	-0.993279	5.5526	5.62379e-41	4.13119e-40
ITGA6	0.695472	9.06847	5.88003e-41	4.31703e-40
SLC8A3	1.87328	2.69411	6.29163e-41	4.61665e-40
NXF1	-1.34289	4.77195	6.61181e-41	4.8489e-40
ATP7A	-1.0501	4.50861	6.65692e-41	4.87928e-40
FLJ36000	-4.1665	1.10269	7.19646e-41	5.27183e-40
SOD2	-0.800687	6.75416	7.48942e-41	5.4834e-40
PNPLA7	1.44634	3.57559	8.19747e-41	5.99848e-40
PLPP5	-1.09772	4.38949	8.47237e-41	6.19621e-40
KLF7	1.51192	3.42102	8.78618e-41	6.42216e-40
IQGAP3	0.842097	5.86935	8.82579e-41	6.44755e-40
MBOAT2	1.04828	4.60126	8.97179e-41	6.55059e-40
SMPDL3A	0.990809	5.61488	9.53048e-41	6.95467e-40
DLC1	1.15975	4.06461	1.09029e-40	7.95177e-40
LTBP1	-0.802509	6.12719	1.10399e-40	8.04726e-40
SMAD1	1.84456	2.72407	1.18002e-40	8.59673e-40
SEC22B	-0.844021	5.70646	1.31637e-40	9.58483e-40
MED26	-0.982161	5.64092	1.36568e-40	9.93836e-40
PCTP	-0.812294	6.41145	1.55326e-40	1.12972e-39
ASNSD1	-1.01904	6.04929	1.61039e-40	1.17063e-39
DLGAP4	-1.18214	4.68028	1.8732e-40	1.36092e-39
CSF1R	0.770257	7.06202	2.06998e-40	1.50307e-39
NME4	1.4756	4.20299	2.08258e-40	1.51138e-39
SMARCA5	-0.722394	7.79845	2.32226e-40	1.6844e-39
FAM83H-AS1	-0.967438	6.42385	2.38965e-40	1.73233e-39
FICD	-1.23423	3.98221	2.44138e-40	1.76886e-39
THEMIS2	-2.13802	2.48753	2.52872e-40	1.83114e-39
APPBP2	-0.8445	6.34761	2.54481e-40	1.84178e-39
B4GALT5	0.714586	7.65984	2.59439e-40	1.87664e-39
NADK	-0.789698	6.89883	2.74775e-40	1.98648e-39
STAM2	-0.981661	5.84306	2.84013e-40	2.05215e-39
PVT1	1.17909	4.26885	3.48485e-40	2.51663e-39
LOC730101	1.42201	3.45912	3.54578e-40	2.55923e-39
ZNF780A	1.18019	4.16617	3.94973e-40	2.84923e-39
C5orf56	1.98052	2.49744	4.35126e-40	3.13718e-39
KIAA0513	-1.2377	3.66945	4.45092e-40	3.20728e-39
YY1	-0.72869	7.55466	5.48168e-40	3.94788e-39
YEATS2	0.827087	6.05843	5.61432e-40	4.04121e-39
ICA1L	1.11642	4.72976	6.19599e-40	4.45747e-39
RNF40	-0.716399	7.41727	6.39817e-40	4.60042e-39
IRS2	-1.11605	4.75996	7.03611e-40	5.05636e-39
MFSD13A	-1.23476	4.01107	7.17094e-40	5.15046e-39
SLC1A6	-2.12817	2.09053	7.51556e-40	5.39505e-39
DUSP3	-0.800465	6.34731	7.66557e-40	5.49975e-39
TTC21B	1.26397	4.01195	8.69702e-40	6.2364e-39
ADGRA3	0.873857	5.746	9.10861e-40	6.528e-39
MAPKAPK3	0.926175	5.1625	1.02067e-39	7.31106e-39
SEPT10	1.04256	4.88469	1.0568e-39	7.56569e-39
LTN1	-0.861722	6.83621	1.08711e-39	7.77849e-39
FGFR4	-0.894554	5.44614	1.12592e-39	8.05185e-39
GDF6	1.83849	2.71869	1.13132e-39	8.08611e-39
EFR3B	-1.17849	4.3487	1.14874e-39	8.20614e-39
TMED2	-0.762831	9.12476	1.22881e-39	8.77345e-39
RIPK4	1.1693	4.30408	1.25569e-39	8.96047e-39
ARID3B	-0.937371	5.28643	1.25973e-39	8.98449e-39
FA2H	-1.281	4.5953	1.32595e-39	9.45169e-39
CGN	-0.919506	6.12912	1.52162e-39	1.08406e-38
UGGT1	-0.688283	8.43117	1.53454e-39	1.09268e-38
DGKH	1.33838	3.85602	1.5641e-39	1.11313e-38
RALGDS	0.828154	5.87703	1.6257e-39	1.15634e-38
OSBPL2	-0.84157	5.995	1.96513e-39	1.39703e-38
RCN1	-0.734514	7.47374	2.16371e-39	1.53738e-38
ZNF639	1.25701	4.08759	2.36318e-39	1.6782e-38
SLC29A2	1.03356	5.15877	2.83389e-39	2.01139e-38
SDF2L1	-0.91986	5.94029	2.86796e-39	2.03448e-38
ITPRIP	1.11991	4.67207	2.87534e-39	2.03862e-38
DSP	-0.731214	10.6622	3.20672e-39	2.27236e-38
CCDC186	-0.93061	6.16344	3.22237e-39	2.28222e-38
ZBTB21	-1.09073	4.63771	3.28596e-39	2.32602e-38
RNF130	0.934666	5.12175	3.30736e-39	2.33991e-38
TRERF1	1.08972	5.10077	3.61687e-39	2.55752e-38
EIF4E1B	-2.78002	1.42324	3.65667e-39	2.58428e-38
STARD3	-0.881061	5.85847	4.05835e-39	2.86663e-38
PMAIP1	-1.11777	4.42035	4.67534e-39	3.30068e-38
FBLIM1	1.28262	3.63202	4.99448e-39	3.5241e-38
SLC1A3	0.740079	6.63561	5.22397e-39	3.68407e-38
SLC6A4	-1.73733	2.73518	5.25156e-39	3.70155e-38
STAG2	-0.755356	8.17353	5.97555e-39	4.20961e-38
MFAP1	-0.806724	6.08957	6.34879e-39	4.47017e-38
TNFAIP1	-0.719289	6.81976	7.46297e-39	5.25186e-38
DLX5	-1.30447	4.96223	7.94936e-39	5.59118e-38
GLIS3	1.75107	2.66644	8.23652e-39	5.79007e-38
SHD	-1.96594	2.58547	9.21476e-39	6.47431e-38
COQ9	-0.832104	5.779	1.05682e-38	7.42132e-38
LGALS3BP	0.694898	8.19877	1.12224e-38	7.87648e-38
CRISPLD1	-0.860614	5.4561	1.31181e-38	9.20216e-38
SSBP3	1.29279	5.6913	1.34108e-38	9.40249e-38
CTDSP2	-0.797634	6.51725	1.46902e-38	1.0294e-37
TECR	-0.975256	6.11669	1.47862e-38	1.03558e-37
FAM168B	-0.661017	8.34434	1.53495e-38	1.07446e-37
NHS	0.926646	5.51682	1.69411e-38	1.18525e-37
UTP18	-0.752111	7.25155	1.93617e-38	1.35389e-37
GFPT1	-0.731142	7.61917	2.0824e-38	1.45537e-37
RAC3	1.04372	4.76853	2.43723e-38	1.70246e-37
WDR6	-0.719266	7.11307	2.56634e-38	1.7917e-37
SPRY2	-1.36077	3.35981	2.67884e-38	1.86925e-37
ZSWIM6	-1.12629	4.28471	2.75346e-38	1.92031e-37
BCKDHA	-0.889648	5.19676	2.75508e-38	1.92043e-37
CPNE8	1.34523	3.58721	2.95414e-38	2.05809e-37
CHST14	1.17006	4.6374	3.15541e-38	2.19716e-37
LINC00278	1.6053	2.83675	3.16917e-38	2.20535e-37
KIF23	0.821406	5.94453	3.1705e-38	2.20535e-37
ZFP82	1.45737	3.16274	3.33127e-38	2.31596e-37
SEC14L5	-3.67307	0.840557	3.53849e-38	2.45873e-37
MAPK14	0.75254	6.36804	3.7101e-38	2.57662e-37
FBXO34	-0.836412	5.69393	3.7768e-38	2.62157e-37
TMEM43	0.783089	6.33166	3.84707e-38	2.66895e-37
IDH1	0.783422	6.72892	4.07037e-38	2.82238e-37
FAM219B	1.0787	4.25189	4.16015e-38	2.88312e-37
CLINT1	-0.719881	7.52857	4.32095e-38	2.993e-37
SLC16A4	1.08226	4.86166	4.7251e-38	3.27122e-37
MTNR1B	-5.62516	0.453	4.87237e-38	3.37141e-37
PDGFRB	2.29884	1.92914	4.90635e-38	3.39315e-37
DDA1	-0.726884	6.87132	5.2874e-38	3.65477e-37
TTC39C	1.32094	3.79888	5.55867e-38	3.84027e-37
CARD16	-4.02745	0.870019	5.6634e-38	3.91058e-37
MMD	0.927983	5.05063	5.70037e-38	3.93406e-37
DHX29	-0.780017	6.97049	5.74315e-38	3.96152e-37
PPP2CA	-0.686719	7.79338	5.78043e-38	3.98515e-37
CHD8	-0.742353	7.48879	5.86819e-38	4.04355e-37
TESMIN	1.7712	2.58195	6.59543e-38	4.54229e-37
COX6B1	0.688359	7.43196	6.86479e-38	4.72534e-37
ZNF528	1.35492	3.68016	6.88907e-38	4.73959e-37
GNL3	-0.730072	8.29195	6.97115e-38	4.79357e-37
TAF7	-0.782955	6.04545	7.43755e-38	5.11162e-37
TAF13	-1.08165	5.13157	7.60115e-38	5.22135e-37
KCTD12	0.75231	6.50021	7.91197e-38	5.43204e-37
KLC1	-0.758073	6.56454	8.59388e-38	5.89715e-37
PPFIA1	-0.705423	7.13508	8.9578e-38	6.14368e-37
KIAA1549	-0.97553	5.27076	9.00086e-38	6.17002e-37
HPDL	0.807082	6.74363	9.09391e-38	6.23057e-37
RNF145	-0.803666	6.01495	9.27032e-38	6.34815e-37
KIF21B	1.69362	2.93294	9.91254e-38	6.78443e-37
ABCA5	-1.40798	3.16453	9.97894e-38	6.82634e-37
LYPD5	-1.07734	4.24137	1.01021e-37	6.90703e-37
XYLT1	0.849169	6.57304	1.0159e-37	6.94231e-37
MPST	0.874825	5.96703	1.21708e-37	8.31285e-37
METRN	0.966215	5.27934	1.23122e-37	8.40511e-37
NEAT1	-1.54069	5.17696	1.23444e-37	8.42275e-37
SAMD4B	-0.822669	6.33167	1.25286e-37	8.54399e-37
ASMTL	-1.06746	4.39178	1.37805e-37	9.39291e-37
ATP6V0D1	-0.745725	6.61606	1.49071e-37	1.01556e-36
ZNF784	-1.16745	3.90731	1.52682e-37	1.03962e-36
ANKRD36	1.48482	3.07175	1.57348e-37	1.07084e-36
RAC2	-3.40735	0.908035	1.57795e-37	1.07333e-36
CCNB1IP1	0.860992	6.23199	1.63507e-37	1.11161e-36
GJC1	1.39556	3.54322	1.72201e-37	1.17012e-36
ALDH3B2	1.26552	3.86675	1.72493e-37	1.1715e-36
NRIP3	-2.20667	1.87457	1.76609e-37	1.19884e-36
PLOD3	0.816716	5.98283	1.79913e-37	1.22064e-36
ZFP36L1	-0.925647	7.43736	2.00278e-37	1.35811e-36
ESAM	-1.71486	2.55556	2.13266e-37	1.44544e-36
HLX	-1.71164	3.16522	2.36567e-37	1.60255e-36
RAP1GAP2	0.82726	5.70313	2.45402e-37	1.66155e-36
PARP2	-1.17	4.60525	2.46766e-37	1.66993e-36
ALOX5	-1.30931	3.43309	2.50325e-37	1.69315e-36
FARSA	-0.753526	7.19594	2.65893e-37	1.79753e-36
ATP2B1	-0.847966	5.73795	2.80335e-37	1.89419e-36
NDEL1	-0.794386	5.76243	2.89469e-37	1.95492e-36
JPT1	0.776321	6.4473	2.98707e-37	2.01627e-36
FAM222A-AS1	-3.70146	0.778283	3.06554e-37	2.06819e-36
SH3KBP1	1.12711	5.57409	3.3642e-37	2.26852e-36
ICK	-0.713362	7.11248	3.43046e-37	2.31202e-36
FCGRT	1.71572	2.62315	3.50726e-37	2.36258e-36
ELMSAN1	-0.94195	5.98907	3.55328e-37	2.39236e-36
SHCBP1	-0.81457	6.1155	3.76137e-37	2.53117e-36
PROSER2-AS1	0.837366	6.28224	3.94318e-37	2.65217e-36
CFL1	-0.661625	9.34883	4.20862e-37	2.82927e-36
SPDYC	-1.39312	3.44701	4.23592e-37	2.84618e-36
SLC35B4	0.837198	5.7354	4.34052e-37	2.91498e-36
LRRK1	-1.07952	4.14619	4.39817e-37	2.95219e-36
SPATA20	1.60714	3.4175	4.47819e-37	3.00438e-36
CRELD2	-0.795155	6.22063	4.49268e-37	3.01257e-36
AUP1	-0.677714	7.47383	4.53696e-37	3.04073e-36
CYSTM1	1.09803	4.62342	4.6168e-37	3.09267e-36
YKT6	-0.798558	6.28684	4.78774e-37	3.20556e-36
TERF2	-1.04784	4.59341	4.83007e-37	3.23226e-36
DDR1	-0.722808	7.53034	4.97847e-37	3.32988e-36
PTPN23	-1.14033	4.19023	5.22693e-37	3.4943e-36
DLG3	0.961103	4.85278	5.45185e-37	3.64283e-36
VCL	0.643098	8.35526	5.63868e-37	3.76576e-36
IGFL2-AS1	2.05909	2.1947	6.54179e-37	4.36669e-36
FAAH2	-1.15845	3.92594	6.89629e-37	4.601e-36
ADGRL2	-3.03688	1.1424	9.27439e-37	6.18449e-36
RAB11B-AS1	-1.47466	3.06728	1.0822e-36	7.21282e-36
GATA2	-0.753636	9.63363	1.12225e-36	7.47599e-36
PRCC	-0.935594	6.52909	1.12998e-36	7.52371e-36
ACKR2	-0.759192	6.72885	1.19511e-36	7.95336e-36
TGFBR1	0.812334	5.88576	1.23609e-36	8.22194e-36
KRT80	-0.972446	5.43313	1.23747e-36	8.22699e-36
MCOLN1	-1.11857	4.0969	1.29252e-36	8.58867e-36
TEX261	-0.758495	6.56714	1.32682e-36	8.81218e-36
HACD3	0.78789	8.13654	1.39352e-36	9.25049e-36
PDXDC1	-0.676812	7.58762	1.40004e-36	9.28916e-36
TAF4	-1.19316	5.37363	1.48676e-36	9.85959e-36
ZNF628	-1.14155	4.49358	1.91699e-36	1.27063e-35
SLC4A11	2.14437	2.16427	1.95747e-36	1.29681e-35
SYNE4	1.19148	3.88733	2.03234e-36	1.34574e-35
WIPF2	-0.842436	5.89501	2.04525e-36	1.35361e-35
[truncated: 7,978 more rows]

## Sheet: Plac
Gene	logFC	logCPM	p value	FDR
SLC22A11	-2.84289	9.48404	3.46085e-54	4.94071e-50
COL14A1	-3.8584	4.93937	1.35814e-43	9.69444e-40
PSG5	2.33342	9.1357	2.63327e-41	1.25309e-37
TP53INP2	-2.21075	5.26468	1.07391e-40	3.83278e-37
ARID5B	-1.40324	8.19316	5.22169e-35	1.4909e-31
P4HTM	1.75729	4.91419	1.19567e-33	2.8449e-30
GREM2	-2.17082	6.49133	1.92973e-33	3.93554e-30
C3orf52	-1.74379	5.59228	3.37908e-31	6.02997e-28
PPP1R12B	-1.85609	9.22679	5.92523e-31	9.39873e-28
SLC25A25	-1.34309	6.66464	1.41113e-27	2.01454e-24
SGK1	-1.70285	9.05297	2.59454e-27	3.36725e-24
CDKN1C	-1.26167	12.1883	2.93526e-27	3.49198e-24
SLC26A2	-1.68265	10.2522	1.66474e-26	1.82815e-23
INHA	2.28057	7.82029	2.06834e-26	2.10912e-23
PSG4	2.51694	8.40341	2.31612e-26	2.20433e-23
PPP1R15A	-1.41003	8.51704	2.76434e-26	2.46648e-23
SNHG16	-1.33389	6.00744	5.27699e-26	4.43143e-23
PSTPIP2	-1.28844	7.27503	4.8783e-25	3.86903e-22
DLL4	-4.79623	2.74451	7.93856e-25	5.96478e-22
SLC27A6	1.44235	5.92414	1.19215e-23	8.50954e-21
HSP90B1	-1.4504	9.23387	1.71456e-23	1.16558e-20
BTG2	-1.98004	9.71755	1.1744e-22	7.6208e-20
PPY	-5.37853	0.862459	1.43093e-22	8.88169e-20
LDLR	-1.8518	7.87338	1.58572e-22	9.4324e-20
PSG8	2.50876	5.86019	2.34482e-22	1.33898e-19
CCNDBP1	-1.48398	9.4439	2.59191e-22	1.42316e-19
MLLT6	-1.31201	8.03988	2.92291e-22	1.54546e-19
S100A12	-5.33115	-0.143913	4.53773e-22	2.3136e-19
RCAN1	-1.5895	7.82282	4.89913e-22	2.38322e-19
PAM	1.26139	7.48043	5.00816e-22	2.38322e-19
CEBPD	-1.85324	9.02066	5.8068e-22	2.67412e-19
UBE2D1	-1.36154	5.60411	8.19031e-22	3.6539e-19
PLAC1	2.18287	6.20343	1.21069e-21	5.23751e-19
HIST1H3B	-3.16581	3.68724	1.77573e-21	7.456e-19
SBNO2	-1.34718	7.66729	2.26343e-21	9.23222e-19
LOC284454	-2.10655	6.68412	2.56522e-21	1.01725e-18
TFRC	-1.47087	11.8943	2.76383e-21	1.06639e-18
RAB9A	-1.32103	6.96019	4.74921e-21	1.7842e-18
NRBF2	-1.15064	6.61291	6.46573e-21	2.36679e-18
NFKBIZ	-2.35987	6.97566	1.32423e-20	4.72617e-18
FOSB	-2.39092	6.78448	2.12327e-20	7.39311e-18
MYOF	-0.947904	9.67474	2.2383e-20	7.60809e-18
LOC400867	-3.55606	3.16606	3.59785e-20	1.19449e-17
DNER	-2.65913	2.89053	3.77952e-20	1.22628e-17
GGH	-1.56444	4.71108	4.46243e-20	1.41568e-17
XPR1	-1.0546	7.29416	5.37251e-20	1.66735e-17
DIRC2	-1.40194	9.1277	1.11591e-19	3.38008e-17
EDN1	-2.39381	3.90673	1.13648e-19	3.38008e-17
HIST1H3C	-1.75822	3.34345	1.51853e-19	4.4242e-17
SAT1	-1.33588	10.3783	2.64727e-19	7.55849e-17
CSHL1	5.02482	4.51332	3.23784e-19	9.06341e-17
CX3CL1	-3.75956	3.19506	3.55685e-19	9.76492e-17
RPS11	-0.978199	9.17492	3.70845e-19	9.98902e-17
CFTR	-3.88208	4.01073	4.53025e-19	1.19766e-16
NAXE	1.14831	4.95868	7.32826e-19	1.90215e-16
SERPINF1	-1.57337	8.015	9.31325e-19	2.34195e-16
IARS2	0.883531	6.80616	9.35073e-19	2.34195e-16
EPOP	-2.25228	6.4296	1.31095e-18	3.22675e-16
TPCN1	-1.41237	6.57039	1.34901e-18	3.26414e-16
TMEM198	-1.76118	3.56056	1.49127e-18	3.54823e-16
CGB5	3.39597	4.11743	1.87409e-18	4.386e-16
MTM1	-0.95119	6.20768	2.19486e-18	5.05384e-16
PKD1L2	1.66963	4.42786	2.75162e-18	6.23527e-16
ADGRF4	-1.13272	7.07815	3.04721e-18	6.79719e-16
PSG9	2.35125	5.27087	3.12844e-18	6.87102e-16
C10orf25	-1.55924	3.6728	3.42893e-18	7.41688e-16
FGD4	1.66444	4.74488	3.69903e-18	7.8817e-16
WTIP	1.1831	4.62859	4.06104e-18	8.5258e-16
DR1	-0.809545	7.23753	4.51479e-18	9.34103e-16
SLC22A1	-2.17996	1.47197	5.06341e-18	1.03265e-15
FOXP1	-1.31485	7.23775	5.35494e-18	1.07097e-15
DAZL	-3.26024	-0.204559	5.40137e-18	1.07097e-15
SLC16A2	-2.14913	5.80813	6.89891e-18	1.34916e-15
PPFIA1	-1.36466	8.31816	9.4303e-18	1.81928e-15
DNAJB4	-1.36167	4.97362	9.91828e-18	1.88791e-15
H3F3B	-1.12549	8.71003	1.26131e-17	2.36926e-15
KYNU	-1.75275	6.76148	1.31015e-17	2.42905e-15
MGAT3	1.84405	5.56354	1.47372e-17	2.69729e-15
MIR22HG	-1.27429	7.9114	3.11487e-17	5.62885e-15
SPR	1.88528	3.68637	3.68713e-17	6.57969e-15
ZNF835	2.18231	0.55451	3.84817e-17	6.72082e-15
HIST1H1C	-1.5128	8.33883	3.86038e-17	6.72082e-15
PHLDA2	-1.57266	7.86361	4.95127e-17	8.51618e-15
TLK1	-1.00143	8.68917	6.22462e-17	1.05789e-14
SMIM1	1.85674	2.13616	6.37083e-17	1.07e-14
ESYT1	1.121	6.29883	6.5114e-17	1.08089e-14
TAF13	-1.12571	5.06136	7.3607e-17	1.20783e-14
C16orf72	-0.855854	8.69211	7.62358e-17	1.23675e-14
MAPK6	-0.901196	7.1474	1.18312e-16	1.89777e-14
MIR27A	-2.16842	4.44695	1.19743e-16	1.89938e-14
NEDD4L	-1.04201	8.00933	1.24182e-16	1.94815e-14
TUBG1	1.03151	4.39583	1.29572e-16	2.01062e-14
MGAT4B	-0.936604	7.86087	1.35922e-16	2.08647e-14
RELB	-1.55893	5.61317	1.38875e-16	2.10257e-14
PSG11	1.50779	6.85087	1.39916e-16	2.10257e-14
SPRR2G	-4.12942	2.98865	1.42759e-16	2.12295e-14
ARFGAP3	-1.24694	6.86876	1.4724e-16	2.16701e-14
RABGEF1	-0.877613	6.16146	2.40227e-16	3.49947e-14
SLC25A4	1.48398	4.17453	2.73781e-16	3.94798e-14
UBE2B	-1.21466	5.70798	3.40092e-16	4.85515e-14
LAMC2	-1.64769	8.19278	3.61369e-16	5.06622e-14
DHX32	-0.875307	6.5418	3.61974e-16	5.06622e-14
PAFAH2	0.937697	4.89565	4.15237e-16	5.75526e-14
NDEL1	-0.835826	6.84558	4.43079e-16	6.08211e-14
RPLP2	-0.970183	8.53613	5.26211e-16	7.12625e-14
JARID2	-1.13507	5.86092	5.31855e-16	7.12625e-14
NUP58	-1.11324	8.2029	5.3412e-16	7.12625e-14
KIAA0040	-1.52383	8.51084	5.6576e-16	7.42325e-14
AP5Z1	-0.936931	6.89523	5.6678e-16	7.42325e-14
DAZAP1	-0.921596	7.82428	6.29522e-16	8.17005e-14
BTF3	-0.755848	7.05789	6.53492e-16	8.40473e-14
SRF	-1.35691	7.26176	6.75704e-16	8.61281e-14
MISP3	3.28271	1.99233	6.91433e-16	8.7353e-14
ALAS1	-1.41964	8.47702	7.62239e-16	9.54537e-14
ZC3H12A	-1.82417	5.93948	8.83339e-16	1.09445e-13
UVRAG	-1.23567	6.33051	8.89302e-16	1.09445e-13
SLC40A1	-1.98022	10.4389	1.16451e-15	1.4209e-13
RGS2	-1.94209	3.88225	1.22683e-15	1.48425e-13
H2AFJ	-1.40051	6.92798	1.3001e-15	1.55969e-13
ZFAS1	-1.07395	5.45935	1.33784e-15	1.59159e-13
LOC101929633	-1.62308	1.78393	1.53678e-15	1.81315e-13
AK3	-1.20779	7.37084	1.76432e-15	2.06455e-13
TNPO1	-1.09256	9.43497	1.80213e-15	2.09164e-13
SERPINB4	-6.43122	0.31578	2.69624e-15	3.10416e-13
SLC6A4	1.26411	6.20489	3.72875e-15	4.25853e-13
NFE2L3	-1.04252	7.18427	4.54704e-15	5.15187e-13
EHF	-3.95372	4.04169	4.88463e-15	5.49078e-13
MYLK	2.45416	3.08482	5.29411e-15	5.90459e-13
PIK3C2A	-1.03318	8.54203	5.85268e-15	6.47696e-13
TBC1D9B	0.905034	7.29327	7.00644e-15	7.69415e-13
ABCB10	1.06733	4.30867	9.03129e-15	9.84204e-13
DAZAP2	-0.997718	7.52512	1.22571e-14	1.32562e-12
FRMD8	-0.849067	6.19104	1.40388e-14	1.5069e-12
KIAA1211L	1.55644	4.11625	1.52275e-14	1.6223e-12
IFNGR1	-1.13066	8.36167	1.53632e-14	1.62463e-12
TEX264	0.839558	5.84063	1.62364e-14	1.70435e-12
IPO13	0.888616	5.3434	1.86579e-14	1.94423e-12
LGR4	-0.909085	8.4296	1.92425e-14	1.99062e-12
HIST1H3F	-1.89159	3.09676	1.96442e-14	2.01756e-12
PTP4A1	-0.985894	8.06668	2.08141e-14	2.12245e-12
PPP4R2	-1.01112	7.7271	2.18979e-14	2.21712e-12
TNFRSF1B	-3.92262	8.54414	2.26437e-14	2.27648e-12
EXO1	-1.4301	1.90364	2.44943e-14	2.44531e-12
SQSTM1	-1.28015	12.2217	2.47673e-14	2.4554e-12
PLPP3	-2.02419	8.79027	2.51918e-14	2.46967e-12
PSG3	2.01559	8.90757	2.52572e-14	2.46967e-12
ELL2	-0.95244	6.97156	2.65514e-14	2.57855e-12
TOP2A	-2.34524	3.08985	3.08334e-14	2.97418e-12
ZNF780A	1.2061	3.10731	3.33988e-14	3.20001e-12
LINC01578	-0.803869	5.74788	3.59819e-14	3.42451e-12
KRT19	1.7647	9.94151	4.13493e-14	3.90929e-12
EIF3I	-0.751295	6.97959	5.28452e-14	4.96327e-12
OTUD1	-1.085	5.77939	5.4031e-14	5.04149e-12
NFKBIA	-1.06415	8.25733	6.40121e-14	5.934e-12
NUDT15	-1.06285	4.52546	6.52488e-14	6.00963e-12
RIOK3	-0.778058	7.7722	7.22483e-14	6.61165e-12
CPA4	-2.48216	4.22582	7.42613e-14	6.75257e-12
INPP5E	1.25618	3.34002	7.51755e-14	6.79244e-12
NT5C3B	1.19332	3.63549	7.71702e-14	6.92882e-12
UBALD1	-1.04993	5.76763	8.16262e-14	7.2831e-12
SSH3	1.12873	5.00879	8.23108e-14	7.29856e-12
STK40	-1.00583	7.69774	8.55416e-14	7.53822e-12
HIST1H2BD	-1.04492	6.29699	9.44407e-14	8.27139e-12
MAPK13	1.23979	4.2289	9.51595e-14	8.28352e-12
PSG2	1.93401	8.79323	1.0744e-13	9.29588e-12
ARFIP2	-0.83605	6.79018	1.3156e-13	1.13141e-11
RPL24	-0.833578	6.98627	1.38099e-13	1.18054e-11
RNF169	-0.932215	6.42406	1.46745e-13	1.24699e-11
LINC-PINT	-1.13123	6.09737	1.63748e-13	1.38323e-11
DUBR	-1.31485	6.6673	1.66701e-13	1.3999e-11
LRRC58	1.00711	5.31875	1.69468e-13	1.41481e-11
CRY1	-0.832361	5.39985	1.7069e-13	1.41673e-11
HIST1H3D	-1.24154	3.96685	1.88038e-13	1.55169e-11
DIS3L	1.56971	3.78754	1.99112e-13	1.63363e-11
GXYLT2	-2.41327	1.96849	2.05438e-13	1.6759e-11
IL1A	-2.4605	2.75578	2.14176e-13	1.73726e-11
SIN3B	-1.17161	9.27707	2.16168e-13	1.74351e-11
PDIA4	-1.20293	7.59592	2.29283e-13	1.8389e-11
LGR5	-2.05003	2.99477	2.34945e-13	1.87379e-11
CITED2	-1.1482	8.4483	2.47246e-13	1.96093e-11
RPL27A	-0.831269	7.34705	2.67056e-13	2.10635e-11
ULK3	1.12158	4.03673	2.7102e-13	2.12587e-11
JUNB	-1.4272	8.80463	2.74023e-13	2.13768e-11
NUP98	-0.743072	7.99649	2.76253e-13	2.14336e-11
FAAH	1.34137	3.42097	2.8346e-13	2.18739e-11
LINC00482	1.81957	3.21008	2.92857e-13	2.23872e-11
TOM1L1	1.42591	2.25523	2.93248e-13	2.23872e-11
DIP2B	-0.722136	8.40121	3.04486e-13	2.31215e-11
ARL4A	-1.10984	5.03291	3.08644e-13	2.33132e-11
SRA1	-0.836624	5.71544	3.48005e-13	2.6148e-11
CGB8	2.63107	3.02795	3.50482e-13	2.61963e-11
MMP19	-2.15706	5.42839	3.57267e-13	2.65643e-11
TBX3	-0.943834	10.3939	3.67153e-13	2.71579e-11
TRIB1	-1.16868	6.42007	4.8773e-13	3.58909e-11
MOSPD1	-1.01079	5.81756	4.98883e-13	3.65233e-11
PAIP2	-0.840866	5.54838	5.40293e-13	3.9263e-11
ZFAND5	-0.75608	8.19086	5.41806e-13	3.9263e-11
VAV3	-1.20365	8.62195	6.06959e-13	4.37623e-11
FZD3	1.32931	3.33341	6.14825e-13	4.41067e-11
SOD2	-3.24936	9.98359	6.18783e-13	4.41688e-11
MRVI1	-2.68628	2.50618	6.22684e-13	4.4226e-11
NAB2	1.29821	4.48335	6.50678e-13	4.59856e-11
PFN2	1.45808	5.04274	6.54257e-13	4.60107e-11
KDELR2	-1.00791	8.30064	6.79177e-13	4.75291e-11
RTN4RL1	-3.31288	-0.00391945	7.04078e-13	4.90313e-11
SEC13	-1.0461	7.40754	8.85518e-13	6.13672e-11
TALDO1	-1.05907	8.58308	1.03194e-12	7.11693e-11
ADM	-1.03897	10.4141	1.19487e-12	8.20097e-11
C8orf58	1.03998	5.1169	1.2259e-12	8.37363e-11
RPS29	-0.796967	6.74512	1.25937e-12	8.5613e-11
SIGIRR	1.89798	3.78637	1.5095e-12	1.02131e-10
HIST2H2BE	-1.30222	7.3458	1.63383e-12	1.10021e-10
WDR1	-0.906769	9.10135	1.77375e-12	1.18696e-10
PRELID1	-0.783986	5.19257	1.77928e-12	1.18696e-10
MIR23A	-2.01529	3.31442	1.79636e-12	1.19278e-10
PIGA	-1.26147	5.61445	1.91102e-12	1.26304e-10
CENPF	-1.47975	2.57061	1.93366e-12	1.27212e-10
C5orf42	1.16008	4.20056	1.9579e-12	1.28216e-10
KLF10	-0.849959	7.1008	2.00601e-12	1.30766e-10
SEC16A	-0.791382	6.79216	2.06887e-12	1.34251e-10
CPOX	1.20042	4.5607	2.11098e-12	1.36364e-10
TPT1	-0.850263	10.3089	2.19277e-12	1.41009e-10
PRKACB	1.40753	4.11759	2.23464e-12	1.43057e-10
KCNQ1	-1.42459	2.28136	2.29962e-12	1.46131e-10
POFUT2	-0.749981	5.72372	2.30313e-12	1.46131e-10
LINC01003	-1.05226	5.44323	2.34764e-12	1.48296e-10
UBL4A	0.856327	4.93886	2.37132e-12	1.49132e-10
SLC39A7	-0.790971	8.10625	2.63219e-12	1.64812e-10
WDR26	-0.6361	6.61795	2.86823e-12	1.78807e-10
PXYLP1	1.9003	3.09919	2.90131e-12	1.80083e-10
RAB1A	-0.77811	7.98166	2.94107e-12	1.81761e-10
SCNN1B	3.13978	1.1442	3.49726e-12	2.15202e-10
TBC1D5	0.826926	6.23133	3.56243e-12	2.18016e-10
ANK3	1.241	6.67889	3.57353e-12	2.18016e-10
CDH3	-2.39641	4.73475	3.63209e-12	2.20646e-10
NDC80	-1.99064	0.805139	3.72699e-12	2.25451e-10
SYNGR1	2.04772	1.67342	3.77345e-12	2.27299e-10
SQLE	-1.14467	7.08157	4.09111e-12	2.45398e-10
TGM1	1.61175	4.23236	4.44063e-12	2.65249e-10
SRSF2	-0.701888	6.55668	5.02273e-12	2.98769e-10
SRSF8	-0.733386	5.75736	5.37891e-12	3.18628e-10
ESPL1	-1.91018	0.639969	5.93925e-12	3.49284e-10
MRPL55	-0.835477	5.0334	5.94536e-12	3.49284e-10
HSPB8	-1.12575	10.8341	5.98253e-12	3.50027e-10
GTF3C1	0.920604	6.10915	6.0848e-12	3.54557e-10
KAT2A	1.29316	3.07155	6.25924e-12	3.63239e-10
FAR2	-1.83654	7.67058	6.38136e-12	3.68434e-10
ADRM1	-0.711285	7.93804	6.41776e-12	3.68434e-10
CSRNP1	-0.851513	8.30524	6.42617e-12	3.68434e-10
DPY19L4	0.797384	4.63241	6.73735e-12	3.84729e-10
SND1	-0.856379	9.11603	7.1982e-12	4.09408e-10
COPA	-0.698279	8.56398	7.61802e-12	4.30841e-10
GAST	-2.18497	0.828094	7.63538e-12	4.30841e-10
RASAL2	-0.77056	8.35851	7.73761e-12	4.3489e-10
NIN	1.30965	6.01936	8.65961e-12	4.84802e-10
MPDZ	1.15065	6.41917	8.93602e-12	4.98323e-10
SYNJ1	-0.833844	6.02975	8.98416e-12	4.99058e-10
GH1	5.10929	0.112769	9.12941e-12	5.05161e-10
ANKRD42	-1.08069	3.76398	9.2092e-12	5.07608e-10
NME3	1.17257	3.64895	9.67006e-12	5.30961e-10
SRCIN1	2.31697	0.764939	9.97991e-12	5.45874e-10
HIST1H1B	-1.43801	3.50671	1.00862e-11	5.49581e-10
CCNA2	-1.90919	1.68149	1.0329e-11	5.60672e-10
GH2	3.98486	3.78808	1.03808e-11	5.61351e-10
CNTD2	-2.32664	-0.189031	1.0809e-11	5.82298e-10
ZFPL1	-0.782667	5.79336	1.14436e-11	6.14169e-10
FTH1	-1.31094	10.0588	1.15176e-11	6.15826e-10
RND3	-1.57205	7.95988	1.16782e-11	6.22082e-10
APP	-0.899589	10.6382	1.18968e-11	6.3137e-10
ZNF343	1.51813	2.33615	1.29319e-11	6.83762e-10
KMO	-2.00399	6.23265	1.34779e-11	7.08811e-10
BIRC5	-1.98873	0.899175	1.35049e-11	7.08811e-10
KIAA2013	0.678314	6.83213	1.35903e-11	7.10676e-10
FUCA2	0.744376	6.30732	1.39516e-11	7.26907e-10
LOC100131604	-2.01108	0.733518	1.40591e-11	7.29847e-10
FAU	-0.821395	7.36974	1.50582e-11	7.78878e-10
DAPK3	-0.818383	7.52987	1.53777e-11	7.92532e-10
KIF23	-1.75615	3.04433	1.55755e-11	7.99841e-10
OVOL1	-1.08264	8.32125	1.57734e-11	8.06244e-10
RETSAT	0.835896	4.83037	1.58131e-11	8.06244e-10
POLK	0.935753	4.02054	1.59548e-11	8.10573e-10
FGFBP2	-3.07727	-0.606897	1.61376e-11	8.1667e-10
FBXO32	-1.56662	6.68524	1.6198e-11	8.1667e-10
TBC1D2	-0.87669	6.23293	1.62464e-11	8.1667e-10
GATA3	-0.844914	7.63421	1.78339e-11	8.93322e-10
HIST1H2AI	-1.99543	1.41138	1.81425e-11	9.03876e-10
ETF1	-0.819813	8.51372	1.81712e-11	9.03876e-10
SRXN1	-1.30066	7.95103	1.93587e-11	9.59598e-10
NCOA3	-0.787929	10.1632	2.1331e-11	1.05371e-09
VNN3	-3.62534	5.06953	2.19579e-11	1.08094e-09
NDRG3	1.13802	4.51109	2.27612e-11	1.11663e-09
ANXA1	-1.40941	12.1793	2.47152e-11	1.20834e-09
GSS	0.837502	5.45836	2.5277e-11	1.23159e-09
CPNE3	0.923496	5.77109	2.55585e-11	1.24107e-09
SUCO	-0.941189	7.9378	2.58464e-11	1.25079e-09
TNFAIP3	-1.67207	6.84498	2.7386e-11	1.32082e-09
GREB1L	1.18601	5.96149	3.01521e-11	1.44933e-09
RPL35	-0.718616	7.32937	3.30668e-11	1.5841e-09
DESI2	-0.635583	7.22355	3.38905e-11	1.61813e-09
KIAA1614	-1.53253	1.62193	3.41928e-11	1.62712e-09
ZNF862	1.19441	3.79951	3.54681e-11	1.68012e-09
MIR24-2	-2.18004	2.54042	3.55418e-11	1.68012e-09
PNPLA8	-0.886721	6.89643	3.72941e-11	1.75713e-09
IL4R	-1.13984	6.87715	3.77091e-11	1.77084e-09
HMGCS1	-1.06438	7.04973	3.84926e-11	1.80171e-09
TIGD5	1.19864	3.61865	3.91951e-11	1.82859e-09
UBAP2L	-0.736682	7.50767	3.96161e-11	1.84221e-09
CGB3	3.00799	3.52576	4.15983e-11	1.92811e-09
ZBTB43	-0.850916	6.16692	4.21807e-11	1.94878e-09
CDH1	-1.12854	8.78938	4.36098e-11	2.0083e-09
EIF5A	-0.753912	7.05758	4.49733e-11	2.05956e-09
ADCK2	1.11337	5.70204	4.50114e-11	2.05956e-09
AHSA2P	0.925616	3.50198	4.59159e-11	2.09424e-09
POT1	0.911785	4.21004	4.62102e-11	2.10094e-09
PQLC3	1.36616	3.69576	4.65887e-11	2.11143e-09
SLC7A2	1.25189	8.55112	4.69314e-11	2.12023e-09
FKBP14	-1.57886	4.27215	4.97103e-11	2.23869e-09
NABP1	-1.06626	7.35606	5.03079e-11	2.25848e-09
BCAR4	-1.16284	6.22977	5.04913e-11	2.2596e-09
B4GALNT2	2.34342	2.28906	5.44735e-11	2.4302e-09
SCRIB	0.7096	7.21535	5.7766e-11	2.56906e-09
APMAP	-0.887148	7.99905	5.93958e-11	2.63334e-09
FBXO46	-0.809568	5.23623	6.0416e-11	2.67028e-09
GAK	-0.800393	7.83864	6.17359e-11	2.72019e-09
SEC31A	-0.687027	8.40905	6.40384e-11	2.81296e-09
MKI67	-1.76444	2.12555	6.45117e-11	2.81806e-09
RNF207	1.79416	2.41431	6.45492e-11	2.81806e-09
SFXN1	0.715532	5.7652	6.56569e-11	2.85768e-09
PLEKHA7	0.846318	5.7314	6.6608e-11	2.89026e-09
PCSK7	-0.989597	5.54419	6.69531e-11	2.89643e-09
ZNF514	1.26683	2.46925	6.79435e-11	2.92653e-09
LCE2B	-3.62013	-0.726073	6.80589e-11	2.92653e-09
CABYR	-2.19589	2.30238	7.11933e-11	3.05212e-09
ALYREF	-0.779117	5.51243	7.16647e-11	3.06313e-09
PPP2R1B	0.775751	5.22343	7.22382e-11	3.07843e-09
STON2	-1.90104	7.79996	7.41585e-11	3.15085e-09
NICN1	1.29667	3.2824	7.8213e-11	3.31326e-09
GCHFR	2.32606	3.37491	8.18532e-11	3.45721e-09
PTP4A2	-0.923381	7.67481	8.23539e-11	3.4681e-09
MIDN	-0.976796	6.88535	8.31966e-11	3.49328e-09
CUEDC2	1.02615	3.48581	8.58649e-11	3.59474e-09
FNDC3A	0.865985	7.57673	8.62328e-11	3.59959e-09
LMNTD2	1.50676	1.28827	8.88521e-11	3.69811e-09
S100A9	-3.35837	10.1499	8.97823e-11	3.72597e-09
RPL37	-0.702869	7.9087	9.35365e-11	3.86513e-09
CHAC1	-1.66569	6.39851	9.36772e-11	3.86513e-09
AKT1S1	-0.946359	6.52649	9.5455e-11	3.92713e-09
GMEB1	-0.794881	5.5085	9.89151e-11	4.05779e-09
RCBTB1	1.08141	3.90408	1.02358e-10	4.18699e-09
KLHL22	0.868677	5.18285	1.12265e-10	4.57914e-09
RPL18	-0.657103	8.70572	1.16586e-10	4.73099e-09
SGSH	-1.03444	5.58759	1.16651e-10	4.73099e-09
SKA3	-2.05711	0.215412	1.18885e-10	4.80794e-09
TAB1	1.00029	4.7782	1.1995e-10	4.83729e-09
DEPDC1	-2.53868	0.161174	1.21609e-10	4.89038e-09
LZTR1	0.99983	5.56463	1.23781e-10	4.96378e-09
RRAGD	1.72026	4.09262	1.25086e-10	5.00205e-09
KISS1	2.79179	6.84334	1.26359e-10	5.03883e-09
MAP3K13	-0.967861	4.77365	1.30897e-10	5.20525e-09
NXT2	-1.08795	5.14412	1.32795e-10	5.26607e-09
F5	-1.704	5.8016	1.35127e-10	5.34371e-09
VEGFB	1.5727	4.53063	1.3571e-10	5.35191e-09
NHLRC3	0.977957	4.74886	1.39058e-10	5.46886e-09
SIGLEC6	2.83042	6.48713	1.42731e-10	5.5979e-09
POMT1	0.827954	5.30509	1.43464e-10	5.61123e-09
PSMA1	-0.701858	7.06444	1.49939e-10	5.84842e-09
CLGN	3.11834	2.89578	1.52483e-10	5.91716e-09
SCYL1	-0.642974	7.46046	1.5253e-10	5.91716e-09
TAZ	1.22036	3.07336	1.53065e-10	5.92181e-09
NDRG2	-2.27448	3.72935	1.54623e-10	5.96594e-09
PRKCZ	-0.863475	9.52678	1.55761e-10	5.99364e-09
AKR1B1	-1.60851	9.84163	1.57e-10	6.02509e-09
FGFBP1	-4.55063	-0.0101564	1.64504e-10	6.29613e-09
DCP1B	1.26134	2.56908	1.68014e-10	6.41327e-09
STN1	-1.13903	5.26272	1.71487e-10	6.52841e-09
RPL41	-0.684196	6.47535	1.72594e-10	6.55305e-09
PATJ	1.80312	5.53032	1.75761e-10	6.62213e-09
MST1	1.28184	1.46398	1.75775e-10	6.62213e-09
ZNF701	-1.31937	5.57638	1.75805e-10	6.62213e-09
C14orf119	-0.778029	6.00499	1.79354e-10	6.73803e-09
EPAS1	-0.800916	12.0181	1.84189e-10	6.90152e-09
RRP12	-1.17635	6.14436	1.97077e-10	7.36062e-09
TUBGCP4	1.07095	2.76898	1.97473e-10	7.36062e-09
CERS2	0.941809	6.16186	1.99782e-10	7.42729e-09
ZNF112	1.51982	1.72333	2.04604e-10	7.58682e-09
PKMYT1	-1.96499	0.888879	2.06085e-10	7.62196e-09
GALK1	1.37771	3.28385	2.07151e-10	7.64158e-09
TPRA1	-0.992978	7.68223	2.09311e-10	7.70136e-09
NBPF13P	2.43523	1.11929	2.1179e-10	7.75681e-09
PSMB4	-0.683091	7.82991	2.11905e-10	7.75681e-09
ERBB3	-0.628489	8.92213	2.14674e-10	7.83808e-09
PIM1	-1.05706	8.62692	2.17699e-10	7.92825e-09
CBX7	1.26567	3.7293	2.20164e-10	7.98482e-09
TIMM10B	-0.916535	5.67628	2.20371e-10	7.98482e-09
PLCXD2	1.3447	4.70542	2.27675e-10	8.22857e-09
CALM2	1.03493	6.86671	2.35507e-10	8.48994e-09
FAXC	1.81542	0.991431	2.36096e-10	8.48994e-09
ZNF74	1.33375	3.2346	2.3868e-10	8.56128e-09
RPL32	-0.699783	7.24441	2.5595e-10	9.15314e-09
RRM2B	1.09138	5.15117	2.56462e-10	9.15314e-09
PIK3C2B	1.11616	6.04749	2.59796e-10	9.24901e-09
ATP6V1G1	-0.677122	7.52143	2.61536e-10	9.28778e-09
TXNRD1	-0.977705	10.9286	2.70039e-10	9.56594e-09
SUB1	-0.67626	6.50794	2.76024e-10	9.75374e-09
XAGE2	-0.819372	9.41451	2.78853e-10	9.82941e-09
RPS6	-0.701007	8.55391	2.96663e-10	1.04314e-08
TMPRSS3	2.87098	0.365448	3.03734e-10	1.06538e-08
AMZ2	0.957337	4.92915	3.05242e-10	1.06805e-08
WWC1	-0.888104	8.92209	3.07119e-10	1.07199e-08
SELE	-4.03002	0.49414	3.0819e-10	1.0731e-08
NPLOC4	-0.726402	8.09185	3.15665e-10	1.09646e-08
TMEM247	-1.3364	2.73122	3.22388e-10	1.11709e-08
PNRC1	-0.757544	7.65582	3.25294e-10	1.12443e-08
FANK1	-1.20041	3.75531	3.2851e-10	1.1328e-08
NNT-AS1	1.71887	1.05947	3.41538e-10	1.17489e-08
SPC24	-2.22917	0.381654	3.60629e-10	1.23758e-08
FAM129B	-0.68846	11.9064	3.73291e-10	1.27796e-08
FRAS1	-1.34598	3.66087	3.84946e-10	1.31471e-08
HACD3	0.980317	7.31359	3.87559e-10	1.32047e-08
OSCP1	-1.1765	4.65065	3.92085e-10	1.33271e-08
DLGAP4	-0.88648	4.4045	3.94357e-10	1.33636e-08
RBM42	-0.984041	7.27761	3.9503e-10	1.33636e-08
KIF3A	1.05807	4.34438	4.01458e-10	1.3549e-08
RCN2	0.933075	5.49669	4.07208e-10	1.37106e-08
TK2	1.27219	3.39827	4.12189e-10	1.38457e-08
KIAA1107	1.15491	2.94019	4.21524e-10	1.4126e-08
TMEM2	-0.808155	8.80365	4.30867e-10	1.44053e-08
CAVIN1	-0.83968	8.38329	4.35153e-10	1.45146e-08
SLF2	0.664325	5.19318	4.38895e-10	1.46053e-08
ARMC5	-0.74702	4.82264	4.50571e-10	1.49489e-08
ATP2B4	-1.10332	8.81682	4.51315e-10	1.49489e-08
DUSP1	-1.24946	8.80778	4.58855e-10	1.51635e-08
RUSC1	0.915209	4.42223	4.61183e-10	1.52052e-08
STAT3	-1.09295	7.89549	4.9852e-10	1.63983e-08
EDF1	-0.817877	8.52973	5.1089e-10	1.67666e-08
ZFP90	1.54608	2.56939	5.15484e-10	1.68529e-08
XYLT2	1.15897	4.70306	5.15882e-10	1.68529e-08
DPH1	-1.68254	5.66157	5.21598e-10	1.70008e-08
PAN2	0.841649	4.41383	5.27267e-10	1.71464e-08
H6PD	0.85186	6.28001	5.33483e-10	1.73091e-08
IRS2	-0.912258	8.40958	5.35374e-10	1.73311e-08
NAA16	1.0772	2.40035	5.44733e-10	1.75941e-08
PBXIP1	0.934616	6.67858	5.52274e-10	1.77974e-08
MAFF	-1.19135	9.60049	5.55774e-10	1.78293e-08
ATP6V0D1	-0.767215	7.8551	5.56188e-10	1.78293e-08
ELMO2	0.779816	4.68239	5.57011e-10	1.78293e-08
CLDN16	-2.21704	3.16797	5.71045e-10	1.82377e-08
SLC37A4	1.08541	4.29422	5.75336e-10	1.83337e-08
CELF6	1.40255	1.8138	5.85385e-10	1.86124e-08
OSER1	-0.879757	6.83856	5.91923e-10	1.87784e-08
CKAP5	0.720947	6.54924	5.96903e-10	1.88944e-08
YIPF2	-0.896864	8.05421	5.99655e-10	1.89396e-08
TPM4	-0.759094	9.58993	6.02073e-10	1.89739e-08
AGAP11	1.41802	3.5757	6.05171e-10	1.90295e-08
TMTC4	1.45626	3.49666	6.06535e-10	1.90305e-08
UNC119	1.22003	3.31688	6.11519e-10	1.91448e-08
PRDX2	1.11634	4.81743	6.24903e-10	1.9521e-08
FEZ2	-0.696709	7.19196	6.45572e-10	2.01227e-08
INSIG1	-1.26853	8.29009	6.48376e-10	2.0166e-08
EEF1B2	-0.752874	5.97995	6.59398e-10	2.04643e-08
CORO2A	1.9711	3.40486	6.62493e-10	2.05157e-08
FBXL12	-0.770838	4.83416	6.64382e-10	2.05297e-08
ZNF48	1.18445	2.52296	6.823e-10	2.10158e-08
REL	-0.808062	4.70205	6.83058e-10	2.10158e-08
CHP1	-0.825905	7.08663	6.88988e-10	2.11527e-08
TUBG2	1.35764	1.37501	6.9718e-10	2.13582e-08
PLIN3	-0.817455	7.29923	7.04355e-10	2.15318e-08
ZNF655	-0.617108	7.21194	7.4367e-10	2.26851e-08
ITIH5	-0.829392	9.20379	7.82875e-10	2.38301e-08
ZFP14	1.424	1.9102	7.87628e-10	2.39238e-08
ACBD4	1.19777	2.8735	8.01593e-10	2.42963e-08
LINC02542	-2.1322	3.34413	8.21997e-10	2.48619e-08
CLIP1	-0.607537	10.054	8.27796e-10	2.49844e-08
SEC22C	0.9583	4.27581	8.44434e-10	2.54328e-08
RPL27	-0.61514	7.04723	8.48434e-10	2.54995e-08
PCGF6	1.13947	2.7597	9.00871e-10	2.70186e-08
TMEM9B-AS1	1.31315	1.56976	9.02922e-10	2.70233e-08
ZMAT2	-0.718523	7.28248	9.12886e-10	2.72643e-08
GOLGA2	-0.725452	7.48409	9.21584e-10	2.74667e-08
VPS26B	0.71995	5.26653	9.33914e-10	2.77762e-08
BLNK	-1.00771	5.28527	9.48107e-10	2.81397e-08
SERP1	-0.970953	8.0668	1.00732e-09	2.98351e-08
TGIF1	-0.78969	7.79437	1.05927e-09	3.13087e-08
ZNF207	-0.597811	7.91988	1.06898e-09	3.15305e-08
H1FX	-0.89341	7.10306	1.07782e-09	3.17256e-08
ATG13	-0.755048	7.22372	1.08667e-09	3.19205e-08
COQ10B	-0.766599	6.31368	1.09332e-09	3.20498e-08
ZKSCAN4	1.06365	2.08535	1.12338e-09	3.28636e-08
HIST1H2AJ	-1.62297	0.6746	1.13178e-09	3.30415e-08
IGSF5	-1.37566	6.25102	1.16674e-09	3.39306e-08
PSMB1	-0.665976	7.81638	1.16699e-09	3.39306e-08
PHLDA3	0.651513	6.72223	1.18149e-09	3.42824e-08
SLC15A2	-2.17164	3.05057	1.19386e-09	3.45712e-08
ME2	0.967844	4.91737	1.21281e-09	3.50488e-08
TK1	-1.84757	1.57664	1.25541e-09	3.62066e-08
MAN2A2	0.69942	5.91158	1.26266e-09	3.62975e-08
PNPLA6	0.768695	7.06238	1.26365e-09	3.62975e-08
ESPN	-1.22928	2.31484	1.29797e-09	3.72086e-08
DDRGK1	0.939297	5.95324	1.30736e-09	3.74024e-08
EIF3G	-0.64922	7.60779	1.31276e-09	3.74821e-08
RPL10A	-0.629858	7.17378	1.35769e-09	3.86875e-08
SLC19A2	-1.37524	8.73247	1.37494e-09	3.91007e-08
KLF4	-1.01667	7.56507	1.40472e-09	3.98548e-08
EEF2	-0.622537	10.921	1.40703e-09	3.98548e-08
DDX5	-0.577565	8.81594	1.45091e-09	4.10161e-08
SLC7A6	-0.713399	6.39173	1.51943e-09	4.28684e-08
ZBED8	1.48847	1.03907	1.58584e-09	4.46537e-08
ANKK1	-2.42818	0.555474	1.60923e-09	4.52233e-08
DMXL2	0.766439	6.31236	1.63133e-09	4.57541e-08
TOP1	-0.832746	5.28986	1.64948e-09	4.61726e-08
LDLRAP1	0.65057	5.51877	1.69543e-09	4.73657e-08
SPATA13	-0.975522	6.99949	1.79089e-09	4.9935e-08
SLC25A28	-0.826249	4.75716	1.80823e-09	5.0216e-08
CREB3L2	-0.728665	8.86809	1.81007e-09	5.0216e-08
HIST1H2BL	-1.55755	1.03814	1.81152e-09	5.0216e-08
ACTG1	-1.15387	11.1879	1.8157e-09	5.02345e-08
VARS2	1.21974	3.94079	1.84109e-09	5.08382e-08
IGDCC4	2.79286	2.95081	1.85252e-09	5.10553e-08
STYK1	1.59009	2.40904	1.93456e-09	5.32133e-08
TNRC6C-AS1	1.90414	0.507429	2.00334e-09	5.49995e-08
ADAMTS6	0.940143	5.42647	2.00875e-09	5.50421e-08
CCDC127	1.02898	3.72128	2.07676e-09	5.67966e-08
RPL38	-0.717133	7.25644	2.10131e-09	5.73581e-08
SRSF3	-0.631568	7.71898	2.12455e-09	5.78818e-08
PI4K2A	-0.859983	7.00297	2.13616e-09	5.80874e-08
TRIM25	-0.87499	7.88562	2.1748e-09	5.90257e-08
CCNL1	-0.77101	6.9862	2.20539e-09	5.97421e-08
GAS2L1	1.15209	4.0386	2.21607e-09	5.99177e-08
CHST10	1.45448	1.62293	2.23297e-09	6.02607e-08
TCF3	0.830373	4.78856	2.2974e-09	6.18825e-08
LOC102546294	1.97305	-0.334978	2.30967e-09	6.20957e-08
PLEKHA4	1.25042	1.65349	2.49288e-09	6.68953e-08
CGN	1.31628	4.55236	2.59407e-09	6.94802e-08
SYDE2	0.925238	4.78234	2.61877e-09	7.00104e-08
RPL10	-0.666791	6.47908	2.62594e-09	7.00709e-08
BSPRY	1.20763	3.54582	2.63862e-09	7.01957e-08
GAMT	1.65129	0.91506	2.64045e-09	7.01957e-08
MCRIP2	0.836549	4.73186	2.6617e-09	7.06289e-08
SOX12	1.43994	1.43563	2.67143e-09	7.07464e-08
TMEM132A	0.864737	8.09371	2.67603e-09	7.07464e-08
TRIM65	1.30925	3.15649	2.734e-09	7.21452e-08
TMEM38A	1.45807	0.830416	2.94945e-09	7.75586e-08
CCDC113	1.84709	1.32014	2.95374e-09	7.75586e-08
TMEM54	0.98128	5.48231	2.95544e-09	7.75586e-08
ENPP4	1.77567	2.95853	3.06693e-09	8.03366e-08
RELA	-0.694016	6.13694	3.0817e-09	8.05757e-08
ZNF605	0.791025	4.08703	3.33186e-09	8.69572e-08
EIF1	-0.663736	7.04951	3.35521e-09	8.7407e-08
SLC6A11	-2.24857	2.48656	3.39236e-09	8.82137e-08
HIST1H3G	-1.34551	2.0769	3.47474e-09	9.01916e-08
OTOGL	2.44522	1.1065	3.48882e-09	9.03928e-08
TSEN54	1.10091	4.01137	3.68517e-09	9.53072e-08
EML4	-0.645203	8.10178	3.70103e-09	9.54041e-08
RPS8	-0.59236	8.08446	3.70229e-09	9.54041e-08
MLF2	-0.574589	7.37374	3.7411e-09	9.62304e-08
C21orf62	2.16431	-0.654035	3.79063e-09	9.73292e-08
RPS12	-0.764059	7.70997	3.84866e-09	9.86417e-08
LOC100130476	-1.46747	3.17877	3.87023e-09	9.90169e-08
GORASP2	-0.704883	7.66196	3.90833e-09	9.98128e-08
NPRL2	1.03696	3.14474	3.93169e-09	1.0023e-07
RPL29	-0.654474	5.54003	3.97804e-09	1.01231e-07
AMT	1.32389	2.71587	4.00794e-09	1.0181e-07
AP3M2	1.18892	2.40904	4.06487e-09	1.03073e-07
RPL13A	-0.571714	7.84359	4.15986e-09	1.05295e-07
VCP	-0.752354	9.58625	4.18351e-09	1.05706e-07
BNIP2	-0.530678	6.99231	4.2105e-09	1.062e-07
IER2	-0.922306	8.47191	4.31613e-09	1.08672e-07
UBE2I	-0.641013	6.25517	4.33404e-09	1.08931e-07
ATF3	-0.940974	8.91827	4.58005e-09	1.14912e-07
ENTPD7	-1.62454	3.68406	4.59029e-09	1.14967e-07
LMNB1	-1.17809	2.99885	4.61886e-09	1.15479e-07
MBTD1	-0.723879	5.92501	4.65686e-09	1.16226e-07
IPO8	0.813983	4.50885	4.69001e-09	1.16849e-07
PDZD2	-0.637999	8.32955	4.70265e-09	1.1696e-07
NT5DC1	0.897245	3.96924	4.85861e-09	1.20629e-07
ELL	-0.665424	7.20898	4.94502e-09	1.22561e-07
HDHD5	0.963925	3.57539	5.10965e-09	1.26422e-07
UBQLN4	0.763294	4.5138	5.14405e-09	1.27053e-07
UNC45A	0.689323	6.37063	5.21625e-09	1.28613e-07
KIFC2	1.30499	2.89584	5.23388e-09	1.28826e-07
ZNF185	1.47351	3.68984	5.33794e-09	1.31161e-07
CSNK1A1	-0.61188	8.54883	5.40175e-09	1.32501e-07
SLC1A3	1.08976	5.51048	5.51761e-09	1.3511e-07
ZNF331	-0.743257	4.66781	5.66197e-09	1.38408e-07
AZIN1	-0.851678	9.64097	5.93994e-09	1.44955e-07
COPE	-0.655799	7.99623	5.97879e-09	1.45654e-07
SEM1	-0.729857	5.68125	6.05299e-09	1.47052e-07
C21orf91	-0.767345	5.08807	6.05678e-09	1.47052e-07
RAD54L2	-0.800302	7.69458	6.23096e-09	1.50846e-07
LOC107001062	-1.71397	0.794043	6.23416e-09	1.50846e-07
ZBTB38	-0.711152	8.48825	6.31524e-09	1.52549e-07
AR	-2.07064	2.59589	6.34458e-09	1.52999e-07
CENPN	-1.36664	5.18573	6.55847e-09	1.5789e-07
MARCH9	1.66224	1.99655	6.60444e-09	1.58575e-07
ZFP62	0.792425	4.03784	6.61721e-09	1.58575e-07
MIR548N	-0.944986	3.22757	6.62027e-09	1.58575e-07
PSMA6	-0.697138	6.85954	6.69021e-09	1.59979e-07
AKIRIN1	-0.887982	6.80244	6.70128e-09	1.59979e-07
KIF4A	-1.67364	0.607484	6.83986e-09	1.63015e-07
RAP1GAP	1.81453	3.23899	6.86344e-09	1.63304e-07
RACK1	-0.622473	9.41136	6.94375e-09	1.6494e-07
CD34	-2.61421	0.434377	7.26677e-09	1.72326e-07
AKAP8	-0.576762	6.33049	7.32099e-09	1.73324e-07
BZW2	-0.762696	8.90022	7.38734e-09	1.74605e-07
BIVM	1.6698	0.724092	7.41243e-09	1.74909e-07
PCBD1	1.07084	4.06864	7.45102e-09	1.75529e-07
HMGCR	-0.882972	6.70956	7.47673e-09	1.75775e-07
RNF10	-0.751219	7.79856	7.48608e-09	1.75775e-07
SMARCAL1	0.924209	3.78919	7.5312e-09	1.76544e-07
PC	-1.09983	5.03368	7.58007e-09	1.77399e-07
GGCX	-0.776497	6.18331	7.68734e-09	1.79615e-07
ZSWIM8	-0.78415	6.85002	7.705e-09	1.79733e-07
EIF5	-0.618639	8.82081	7.82906e-09	1.82329e-07
PDE5A	1.17194	3.06105	7.92937e-09	1.84364e-07
NAA40	0.957822	4.18542	7.9912e-09	1.855e-07
ZNF217	-0.665533	6.64157	8.22975e-09	1.90727e-07
PAQR7	1.41022	7.56838	8.37971e-09	1.93888e-07
TDP2	-0.777476	6.12118	8.58537e-09	1.98325e-07
AKR1C2	-3.40748	0.707304	8.87532e-09	2.04692e-07
GSTA3	-1.24497	5.6773	9.62456e-09	2.21613e-07
PPP1R1C	-1.17976	1.95169	9.7253e-09	2.23556e-07
PSME4	-0.561751	6.52236	9.74025e-09	2.23556e-07
ZBTB2	-0.702805	5.72029	9.91438e-09	2.27187e-07
BET1L	-0.704329	6.30974	1.00746e-08	2.30489e-07
CCL17	-3.65088	1.25901	1.01234e-08	2.31235e-07
PPP4C	-0.647775	7.3533	1.017e-08	2.31928e-07
OSTM1	-0.76418	7.02184	1.0216e-08	2.32606e-07
RPL4	-0.585405	8.57281	1.02774e-08	2.33631e-07
WDR46	-0.582938	6.18028	1.07957e-08	2.45023e-07
ANLN	-1.27635	3.26466	1.09675e-08	2.48527e-07
CTDP1	-0.635909	6.48318	1.09919e-08	2.48685e-07
OAZ2	0.894456	4.6511	1.10852e-08	2.504e-07
HNRNPDL	-0.515905	7.45788	1.11306e-08	2.51028e-07
HSD17B14	1.63183	2.1681	1.12005e-08	2.52207e-07
ABL2	-0.973317	6.51408	1.13852e-08	2.5596e-07
AP3D1	-0.575902	8.29136	1.1594e-08	2.60246e-07
ZNF395	1.27955	5.50766	1.16395e-08	2.60855e-07
CDC20	-1.50989	1.59496	1.18455e-08	2.65058e-07
ZNF71	1.11885	3.47039	1.19006e-08	2.65874e-07
SHROOM1	1.51645	1.45043	1.20913e-08	2.69711e-07
MTSS1	-1.76759	6.23048	1.25086e-08	2.78199e-07
TRIR	-0.737944	7.6879	1.25225e-08	2.78199e-07
GRIP1	-0.668135	6.70169	1.25303e-08	2.78199e-07
PYGB	0.716192	6.17226	1.29225e-08	2.86462e-07
SLC22A15	1.27963	3.20982	1.37837e-08	3.0508e-07
C9orf116	2.11531	0.22939	1.39276e-08	3.07786e-07
PSMC4	-0.607811	6.90101	1.47728e-08	3.2596e-07
FBXO33	-0.649279	5.74677	1.48249e-08	3.26604e-07
MAP4K2	0.891671	4.26355	1.49916e-08	3.29769e-07
KCTD7	1.10862	2.78516	1.51157e-08	3.31987e-07
TMEM129	0.747906	5.54694	1.51977e-08	3.3261e-07
PSG6	1.52194	9.24415	1.52125e-08	3.3261e-07
BTG1	-1.35583	8.98308	1.52262e-08	3.3261e-07
MIR3945HG	-2.67821	0.00619457	1.52372e-08	3.3261e-07
TRAM2	1.10421	6.67682	1.53722e-08	3.35043e-07
COQ8A	-0.851195	4.41701	1.54149e-08	3.35462e-07
TCHHL1	-2.29497	3.62441	1.56874e-08	3.40872e-07
DDX21	-0.739378	8.00349	1.57122e-08	3.40893e-07
ROCK1	0.654128	5.86702	1.58814e-08	3.44041e-07
TRIM37	-0.615227	6.07945	1.60676e-08	3.47547e-07
CACYBP	0.625796	4.86816	1.62844e-08	3.51703e-07
UBE2Q2	0.664051	6.0815	1.65272e-08	3.56408e-07
IRS1	-1.084	4.20893	1.66281e-08	3.57658e-07
PGM2	-0.81156	7.76228	1.66353e-08	3.57658e-07
TMEM106C	0.991125	5.39767	1.69577e-08	3.64041e-07
POLE3	-0.602094	5.80917	1.70612e-08	3.65714e-07
CEP97	0.784003	4.63346	1.71172e-08	3.66365e-07
PSMD3	-0.580873	7.97143	1.73472e-08	3.70731e-07
SEC61B	-0.751997	5.52083	1.79069e-08	3.82121e-07
NCOA7	-1.29306	6.31883	1.79728e-08	3.82954e-07
METTL5	0.843084	4.0314	1.82473e-08	3.88225e-07
BIRC3	-1.95998	3.61733	1.84022e-08	3.90938e-07
ACBD3	-0.536165	6.91843	1.87262e-08	3.97229e-07
ADGRF1	-2.71084	0.913738	1.87725e-08	3.97621e-07
DPH5	1.29655	2.35524	1.88616e-08	3.98915e-07
HIST2H2AC	-0.752397	7.05817	1.89116e-08	3.99195e-07
HIST1H2BH	-1.32655	2.28216	1.89307e-08	3.99195e-07
BAIAP3	-1.91807	2.61464	1.90249e-08	4.00589e-07
ZNF133	0.908305	3.59623	1.95035e-08	4.10062e-07
FAM98C	1.10218	2.78435	1.96615e-08	4.12775e-07
RPS3	-0.556801	8.02803	2.002e-08	4.19686e-07
ISYNA1	-1.25579	6.69648	2.01187e-08	4.21136e-07
BCLAF1	-0.631832	7.09557	2.03386e-08	4.25116e-07
CIC	-0.682364	5.90236	2.04283e-08	4.26366e-07
GRB2	-0.674905	7.75467	2.04953e-08	4.2714e-07
ZNF658	1.561	0.0333589	2.05969e-08	4.28632e-07
IDE	0.878654	5.42912	2.07927e-08	4.31867e-07
DUSP10	-1.01089	4.88635	2.08129e-08	4.31867e-07
SREBF2	-0.90863	8.05903	2.11634e-08	4.38503e-07
RPS23	-0.568037	7.05227	2.1942e-08	4.53978e-07
DNAJA4	1.24847	2.67292	2.21967e-08	4.58403e-07
IL6	-2.74442	2.08901	2.22237e-08	4.58403e-07
MSMO1	-0.99775	6.6575	2.22523e-08	4.58403e-07
PPP2R5D	0.94978	4.34074	2.2287e-08	4.58457e-07
HDLBP	-0.639533	9.89801	2.23361e-08	4.58807e-07
RAB3B	2.48504	6.27701	2.27913e-08	4.67483e-07
TCTN1	-1.07113	3.36608	2.31251e-08	4.73501e-07
SIAH2	-0.744576	7.54089	2.3151e-08	4.73501e-07
PMAIP1	-0.957896	6.99178	2.37081e-08	4.83573e-07
EIF4A3	-0.772546	6.80763	2.37112e-08	4.83573e-07
FOSL1	-1.71542	2.21256	2.40722e-08	4.902e-07
BCL6	-1.38013	3.35024	2.41083e-08	4.902e-07
RPS19	-0.675357	7.96101	2.41392e-08	4.902e-07
MYBL2	-1.69756	0.930108	2.41822e-08	4.90377e-07
RPL30	-0.563448	8.17996	2.46979e-08	4.99851e-07
SRSF5	-0.563219	7.90002	2.47537e-08	4.99851e-07
CCL24	-5.94036	1.39514	2.47545e-08	4.99851e-07
FRRS1	-0.861253	4.15849	2.51569e-08	5.07261e-07
ASNA1	-0.643732	6.59803	2.52946e-08	5.09318e-07
SRP14-AS1	1.45344	1.43741	2.53654e-08	5.10023e-07
KIF20A	-1.66546	1.39194	2.55282e-08	5.12575e-07
TARBP1	0.918462	4.78813	2.55772e-08	5.12837e-07
ARHGEF11	0.791445	6.41013	2.57151e-08	5.14879e-07
RPS17	-0.705094	8.33732	2.60235e-08	5.20323e-07
NPC1	-0.754645	7.48082	2.65162e-08	5.29434e-07
SH3KBP1	0.782958	6.14034	2.68421e-08	5.35193e-07
PFKM	0.94399	3.27693	2.69321e-08	5.36239e-07
UBE2H	-0.547437	8.3905	2.70077e-08	5.36994e-07
IQCD	-1.63804	2.23346	2.70861e-08	5.37803e-07
MAN1A2	0.640556	8.22044	2.75137e-08	5.45536e-07
MIR3936HG	1.35426	1.49823	2.77732e-08	5.49917e-07
SLC22A18AS	-1.6522	1.50662	2.83774e-08	5.60707e-07
LOC730202	-1.42207	1.34364	2.83967e-08	5.60707e-07
RPL34	-0.591877	6.5509	2.94198e-08	5.80107e-07
MVP	-0.894709	9.04441	2.96037e-08	5.82927e-07
MYOM1	-1.88254	5.37737	3.01354e-08	5.92581e-07
ELMOD2	0.753865	4.96319	3.0508e-08	5.99081e-07
FXR2	0.729931	6.32665	3.12144e-08	6.12111e-07
ADCY9	1.02333	5.34875	3.1304e-08	6.13026e-07
PLEKHF1	-0.770813	6.08087	3.14105e-08	6.14268e-07
COMTD1	1.05175	3.56116	3.21795e-08	6.28446e-07
ATP6V0E1	-0.787193	8.08812	3.23179e-08	6.30286e-07
KMT2C	-0.543856	8.33945	3.29844e-08	6.41821e-07
FRMD6	-1.12179	7.08525	3.29992e-08	6.41821e-07
XBP1	-0.727546	8.54784	3.36041e-08	6.52697e-07
ASPM	-1.47517	2.07895	3.37533e-08	6.54704e-07
CLASRP	-0.632925	5.41336	3.38902e-08	6.56467e-07
MCOLN3	1.83882	1.40657	3.40005e-08	6.5731e-07
SMARCA2	0.70685	6.38721	3.40258e-08	6.5731e-07
IRF6	-0.965543	7.92108	3.46943e-08	6.69319e-07
RNF181	-0.604579	6.26568	3.50407e-08	6.75089e-07
ARVCF	1.03895	3.79914	3.52187e-08	6.76735e-07
ARHGAP45	1.61673	5.67801	3.52209e-08	6.76735e-07
LRRC45	1.19649	3.30168	3.56283e-08	6.83641e-07
CXCL5	-4.44832	2.76721	3.74314e-08	7.17276e-07
COMMD8	-0.728951	4.89782	3.76609e-08	7.20707e-07
POMP	-0.773565	6.68839	3.78339e-08	7.22296e-07
PICART1	1.75674	-0.317293	3.78452e-08	7.22296e-07
CCIN	1.34781	1.41061	3.80257e-08	7.24773e-07
SRSF7	-0.647806	6.34132	3.8187e-08	7.26876e-07
XPA	1.07531	3.00647	3.83586e-08	7.2917e-07
VPS4B	-0.632986	7.28206	3.91936e-08	7.44053e-07
FNIP2	-1.24984	6.74989	3.92545e-08	7.4422e-07
HIST1H2BO	-1.11731	2.9973	3.95758e-08	7.49315e-07
SIDT2	-0.931669	6.43324	3.96835e-08	7.5036e-07
CDCA5	-1.33568	0.738591	4.21396e-08	7.95264e-07
TTK	-1.4733	1.25409	4.21697e-08	7.95264e-07
LOC100128988	-0.985058	6.7735	4.25633e-08	8.01628e-07
FAM129A	1.33195	5.34073	4.26236e-08	8.01706e-07
RPL28	-0.73652	5.99143	4.30402e-08	8.08477e-07
SCRN2	0.790967	3.90873	4.32342e-08	8.11052e-07
ABI2	0.909	3.47798	4.36363e-08	8.16277e-07
ALG6	0.814449	3.8927	4.3672e-08	8.16277e-07
MAP1LC3B	-0.823291	6.97097	4.36842e-08	8.16277e-07
KCNE5	-2.20763	1.47214	4.38459e-08	8.18052e-07
ARL8A	0.742117	5.54913	4.38938e-08	8.18052e-07
CDC27	0.640144	5.29338	4.50319e-08	8.38169e-07
SKP1	-0.528627	7.21776	4.60245e-08	8.54744e-07
TFE3	-0.641439	6.58649	4.60422e-08	8.54744e-07
ANKRD13D	0.722742	4.85018	4.71522e-08	8.74215e-07
FHL1	2.34402	3.42674	4.75195e-08	8.79882e-07
ANKRD24	1.41524	3.18145	4.85037e-08	8.96941e-07
FREM2	1.29451	2.72656	4.9018e-08	9.05279e-07
RAB36	1.39082	3.28782	4.99263e-08	9.20862e-07
STX1A	1.11236	2.59621	5.04647e-08	9.29593e-07
AURKB	-1.92402	0.302877	5.38445e-08	9.90573e-07
PDE6A	-1.68843	1.03062	5.39256e-08	9.90788e-07
SSU72	-0.523227	6.85384	5.46281e-08	1.0024e-06
HIST1H2AG	-1.17211	3.91043	5.4818e-08	1.0046e-06
ACADVL	-0.698703	8.95573	5.70942e-08	1.04497e-06
RRAS	1.37492	3.01203	5.74914e-08	1.05089e-06
DAPP1	-1.16299	7.14526	5.84342e-08	1.06676e-06
AGPS	0.632823	5.47771	5.91681e-08	1.07878e-06
BAD	0.781487	5.4613	5.9642e-08	1.08603e-06
ZNF623	0.622665	4.49215	6.08443e-08	1.10651e-06
RRP36	-0.604089	6.0209	6.11996e-08	1.11156e-06
ABHD5	-1.17882	6.91597	6.19441e-08	1.12365e-06
RBM47	-0.813898	9.07959	6.28451e-08	1.13855e-06
DIO2	-2.6366	7.31269	6.41467e-08	1.16066e-06
KCNJ2-AS1	-1.72311	2.66818	6.45894e-08	1.16719e-06
EIF4E2	-0.527655	6.70386	6.60909e-08	1.19281e-06
PLEKHB2	-0.640196	8.14285	6.65523e-08	1.19962e-06
SAMD4B	-0.66694	6.47243	6.69227e-08	1.20478e-06
TC2N	1.41314	5.1681	6.72935e-08	1.20993e-06
KLF3	-0.694021	6.25212	6.74895e-08	1.21192e-06
MCL1	-0.573211	9.77952	7.07469e-08	1.26882e-06
CREB3L4	0.938189	3.10501	7.08963e-08	1.26991e-06
SEC24D	-0.891991	7.34358	7.16204e-08	1.28127e-06
ZNF850	-1.007	4.05485	7.29189e-08	1.30287e-06
RPL13	-0.629499	7.7436	7.38576e-08	1.31799e-06
CREBBP	-0.574539	6.51044	7.42387e-08	1.32314e-06
RASGRF1	1.83845	2.19121	7.45299e-08	1.32667e-06
UBR1	-0.69474	7.11511	7.4698e-08	1.32801e-06
LYPLA1	-0.710155	7.10655	7.48058e-08	1.32827e-06
XDH	-1.54656	3.36503	7.6074e-08	1.34911e-06
DISP1	0.944172	3.12165	7.67079e-08	1.35866e-06
EDA2R	1.35121	2.82493	7.6916e-08	1.36066e-06
MAST2	0.729051	5.25681	7.8693e-08	1.39037e-06
SIAH1	-0.783188	6.30655	7.90287e-08	1.39458e-06
HSPBAP1	-0.769039	6.14168	7.98891e-08	1.40802e-06
GABPB2	0.733279	4.16464	8.0041e-08	1.40896e-06
RBBP6	-0.69639	8.2766	8.06961e-08	1.41874e-06
ENPEP	-1.50791	5.71446	8.092e-08	1.42093e-06
EEF1A1	-0.710692	8.17901	8.17037e-08	1.43293e-06
GBP2	-0.728938	7.96683	8.21482e-08	1.43895e-06
YPEL5	-0.633717	7.61835	8.25838e-08	1.44481e-06
DNAH11	-1.07409	3.57581	8.40124e-08	1.46801e-06
FUT8	0.685001	6.80964	8.47885e-08	1.47976e-06
SURF4	-0.734755	9.44416	8.54073e-08	1.48874e-06
EIF3F	-0.630768	5.90076	8.56332e-08	1.49085e-06
RFNG	0.696763	3.88394	8.72171e-08	1.51658e-06
FBXW4	0.607011	5.86242	8.75918e-08	1.5197e-06
CCDC59	-1.02066	5.30294	8.77266e-08	1.5197e-06
INVS	0.824835	4.18133	8.78672e-08	1.5197e-06
KNL1	-1.09354	2.3556	8.78766e-08	1.5197e-06
IL1B	-4.86781	3.09298	8.8003e-08	1.5197e-06
CLIP2	-1.09672	5.54912	8.80354e-08	1.5197e-06
ANKRD23	1.69743	0.90887	8.83507e-08	1.5233e-06
NFE2L2	-0.57394	7.03346	8.8723e-08	1.52788e-06
ZNF671	1.38801	1.22119	9.07696e-08	1.56124e-06
PHKA2	0.917238	4.25276	9.11498e-08	1.56589e-06
C17orf53	-1.38759	0.758502	9.19133e-08	1.57711e-06
SBDS	-0.659791	7.60643	9.22664e-08	1.58127e-06
BDKRB2	-1.5296	7	9.29392e-08	1.59089e-06
ELK4	-0.671109	5.65806	9.49254e-08	1.62294e-06
SLC35E1	-0.619108	7.81537	9.68521e-08	1.6539e-06
MORF4L2	-0.714088	8.8113	9.77432e-08	1.66568e-06
GCN1	-0.513128	8.17994	9.77752e-08	1.66568e-06
DDB1	-0.677958	10.2777	9.80272e-08	1.66798e-06
ETS2	-1.53653	8.02821	9.81517e-08	1.66811e-06
SEPT11	0.726424	6.04989	1.00685e-07	1.70914e-06
ETFA	-0.547523	6.95099	1.00894e-07	1.7099e-06
KCTD5	-0.561145	5.84624	1.0097e-07	1.7099e-06
PITPNA	-0.750441	6.6997	1.01344e-07	1.7142e-06
SLC25A10	1.22702	2.30562	1.01544e-07	1.71556e-06
MT1G	-3.85302	5.29398	1.01744e-07	1.7169e-06
GET4	-0.784947	6.93038	1.0198e-07	1.71744e-06
FKBP9	0.858648	5.81185	1.02017e-07	1.71744e-06
PSMD1	-0.492177	7.786	1.03483e-07	1.74008e-06
MROH1	-0.555291	7.61136	1.07355e-07	1.80182e-06
HSPA1A	1.47944	4.74165	1.07408e-07	1.80182e-06
ZHX2	-0.939452	5.11489	1.07739e-07	1.80527e-06
KCTD11	0.869915	4.23741	1.08494e-07	1.81579e-06
CTR9	-0.684537	6.38227	1.11069e-07	1.8567e-06
DDA1	-0.510347	6.77673	1.11926e-07	1.86884e-06
PIK3C2G	2.06636	1.34492	1.13633e-07	1.89512e-06
PGM3	-1.1119	6.13927	1.14287e-07	1.90381e-06
UROS	0.716014	4.52399	1.15249e-07	1.91744e-06
RPS9	-0.573124	6.99415	1.15374e-07	1.91744e-06
ATP6V1D	-0.60914	6.35288	1.17363e-07	1.94822e-06
EFS	1.45165	3.87871	1.17706e-07	1.95164e-06
PACS2	0.718134	5.82591	1.18256e-07	1.9585e-06
MFSD3	0.917524	3.7983	1.21085e-07	2.00303e-06
TAPT1-AS1	1.08991	2.54826	1.22814e-07	2.02928e-06
RETREG1	-1.25609	7.03692	1.24981e-07	2.06269e-06
ACACB	1.42391	1.49518	1.26087e-07	2.07854e-06
ATAD2	-1.20686	4.39457	1.26283e-07	2.07937e-06
TIMM17A	-0.593884	5.73663	1.28588e-07	2.11489e-06
KCNJ2	-1.38573	7.8385	1.29842e-07	2.13306e-06
TDRD3	0.740587	3.89499	1.3116e-07	2.15224e-06
CXorf58	-2.29197	-0.360533	1.31607e-07	2.15708e-06
ADGRG6	1.2219	8.36488	1.34227e-07	2.1975e-06
CDH5	-1.7366	9.48132	1.35318e-07	2.21282e-06
KRT78	-4.41276	-0.704108	1.35658e-07	2.21585e-06
SLC38A11	-1.27531	2.8553	1.36014e-07	2.21913e-06
MAEA	-0.558085	6.67942	1.3776e-07	2.24505e-06
TRAF3IP1	1.10971	2.83681	1.39293e-07	2.26744e-06
ZNF234	0.83304	2.63436	1.39587e-07	2.26964e-06
ERICH2	1.60171	0.278638	1.40219e-07	2.2754e-06
DUSP22	0.658074	5.1919	1.40274e-07	2.2754e-06
HMMR	-2.09981	0.291519	1.40419e-07	2.2754e-06
GPS2	-0.787169	6.8373	1.41118e-07	2.28413e-06
UBQLN2	-0.72017	5.32984	1.4144e-07	2.28675e-06
CDC37	-0.594744	7.42283	1.41986e-07	2.29297e-06
MYCN	-0.908431	4.92168	1.42677e-07	2.30154e-06
CEP104	0.74918	4.86403	1.43178e-07	2.30701e-06
GAB2	-0.734034	8.06264	1.44029e-07	2.3181e-06
CTDSP2	-0.565441	8.00362	1.4751e-07	2.37146e-06
RPS5	-0.6474	7.83149	1.48372e-07	2.38263e-06
PTDSS1	-0.761479	6.29779	1.5375e-07	2.46368e-06
GNB2	-0.640664	7.32256	1.53764e-07	2.46368e-06
BUB1B	-1.52043	0.590326	1.5454e-07	2.47333e-06
TOM1	-0.556633	8.24551	1.5582e-07	2.49103e-06
CGA	1.68595	12.2503	1.5744e-07	2.51238e-06
SLC25A35	1.60911	1.25504	1.57508e-07	2.51238e-06
SYTL5	1.04422	4.78697	1.57706e-07	2.51274e-06
GHR	-1.46168	5.03011	1.59261e-07	2.53469e-06
SAR1A	-0.541961	7.55095	1.60333e-07	2.54627e-06
SRSF1	-0.493117	7.61164	1.60346e-07	2.54627e-06
CDK1	-1.67755	0.817757	1.61316e-07	2.55883e-06
SEC61A1	-0.732931	6.4746	1.62782e-07	2.5766e-06
CDYL	-0.685217	8.42996	1.62797e-07	2.5766e-06
STKLD1	1.03842	1.52814	1.68284e-07	2.66049e-06
CRIPT	-0.649737	4.67782	1.68861e-07	2.66667e-06
ZNF225	1.12276	1.84647	1.70055e-07	2.68255e-06
VANGL1	1.09731	4.02127	1.73857e-07	2.73949e-06
AKAP1	0.900041	4.4682	1.74337e-07	2.74404e-06
ATPAF1	0.67382	5.27788	1.76498e-07	2.77498e-06
TMEM184B	-0.607646	7.89522	1.7938e-07	2.8172e-06
NAMPT	-0.833094	6.15628	1.82819e-07	2.86805e-06
EIF4EBP2	-0.549621	7.53363	1.85253e-07	2.90303e-06
TFAP4	0.955129	2.59892	1.85906e-07	2.91008e-06
AGPAT3	0.783466	5.91721	1.88463e-07	2.94688e-06
MTA1	0.848899	4.86877	1.89265e-07	2.95618e-06
SNAI1	-1.26204	4.1082	1.90068e-07	2.96548e-06
XPO7	0.507895	6.11878	1.92005e-07	2.99242e-06
XPO1	0.490721	7.41648	1.9271e-07	3.00015e-06
HENMT1	0.890198	2.63964	1.93191e-07	3.00312e-06
KIF2C	-1.68317	1.30763	1.93322e-07	3.00312e-06
RPS13	-0.537988	6.83473	1.97046e-07	3.05764e-06
ATG2A	-0.838979	6.99173	2.00626e-07	3.10981e-06
NEB	0.956523	4.0691	2.01305e-07	3.11651e-06
TSPYL2	-1.32748	4.71144	2.01625e-07	3.11651e-06
LEP	4.75751	2.00729	2.01713e-07	3.11651e-06
LARGE2	-1.31283	5.47044	2.0242e-07	3.12406e-06
ARHGAP36	-2.76075	-0.896419	2.04436e-07	3.15176e-06
WDCP	0.964499	2.86128	2.06732e-07	3.18372e-06
PBX1	-1.23466	6.30764	2.07326e-07	3.18943e-06
RNF170	0.748429	5.08794	2.08e-07	3.19636e-06
PSMB2	-0.50592	6.50421	2.09652e-07	3.21828e-06
GNA11	-0.550155	7.80118	2.11139e-07	3.23572e-06
TCEAL5	1.88524	0.142609	2.11242e-07	3.23572e-06
HNRNPC	-0.581713	8.53945	2.12387e-07	3.24977e-06
TSFM	-0.619054	4.45461	2.14719e-07	3.28095e-06
RPLP0	-0.610333	8.75272	2.14884e-07	3.28095e-06
ACER3	0.682121	5.39073	2.15241e-07	3.28288e-06
MALT1	0.756149	4.70847	2.17091e-07	3.30757e-06
AKAP11	0.890129	5.388	2.19703e-07	3.34379e-06
RPS7	-0.610335	5.33007	2.20177e-07	3.34744e-06
FAM177A1	-0.673817	4.76279	2.21274e-07	3.36053e-06
FZD1	0.790921	4.64292	2.23776e-07	3.39241e-06
EIF2AK3	-0.583313	5.41219	2.23848e-07	3.39241e-06
COPZ1	-0.591474	6.89878	2.25389e-07	3.41215e-06
MAP7	-0.660846	6.61637	2.26716e-07	3.42595e-06
HIST1H2BC	-0.633079	6.46568	2.27184e-07	3.42595e-06
LPIN2	-1.18935	7.59434	2.27233e-07	3.42595e-06
BEND7	1.13506	4.83537	2.27261e-07	3.42595e-06
ANO8	0.899226	3.92782	2.3017e-07	3.46614e-06
SF3B5	-0.63488	5.11938	2.31398e-07	3.48097e-06
FAM102B	1.5017	2.70538	2.33394e-07	3.50729e-06
ARFGEF3	0.922096	4.88394	2.34605e-07	3.52178e-06
ALPK1	-0.654972	5.50497	2.35926e-07	3.53428e-06
S100A7	-4.9714	8.34093	2.35932e-07	3.53428e-06
LOC642852	1.26512	3.13175	2.37891e-07	3.55989e-06
GNB4	0.843545	4.96096	2.38745e-07	3.56892e-06
CACNB3	1.57365	2.31159	2.39194e-07	3.5719e-06
SLAIN2	-0.724396	7.5421	2.40547e-07	3.58835e-06
EFNA4	1.07961	1.97885	2.41226e-07	3.59473e-06
PHLPP1	-0.82219	6.64177	2.45382e-07	3.65284e-06
HIST1H1E	-0.684289	6.92449	2.45927e-07	3.65371e-06
LRIG3	1.55476	2.31193	2.45952e-07	3.65371e-06
GOLGA2P5	1.08253	0.946854	2.4731e-07	3.67006e-06
ART5	-2.66174	1.03257	2.49163e-07	3.69372e-06
RASA2	-0.636985	5.80202	2.50964e-07	3.71656e-06
FXR1	0.734669	5.88536	2.55146e-07	3.77457e-06
FAM241B	1.91412	-0.419183	2.58099e-07	3.81431e-06
MIR31HG	1.63949	1.74313	2.61921e-07	3.8668e-06
YIF1A	-0.705107	6.96977	2.62275e-07	3.86801e-06
RPS25	-0.573738	6.43396	2.66421e-07	3.92511e-06
GMPS	0.788596	4.2516	2.67437e-07	3.93601e-06
CASP6	1.29415	2.07874	2.68106e-07	3.94179e-06
WDR43	-0.620085	7.01036	2.70927e-07	3.97917e-06
APPL1	0.772146	4.67837	2.73176e-07	4.00808e-06
TMEM165	-0.916843	6.63822	2.8118e-07	4.12128e-06
ZFAND6	-0.724473	7.08888	2.8701e-07	4.20241e-06
CFL1	-0.665184	9.34316	2.87698e-07	4.20817e-06
RTCA	0.607901	4.6362	2.90277e-07	4.24155e-06
ZDHHC13	0.809599	4.15514	2.90946e-07	4.24697e-06
ERICH5	1.99417	-0.0297787	2.9145e-07	4.24916e-06
MCM10	-1.28435	0.583018	2.91691e-07	4.24916e-06
DRAM2	0.715449	5.3999	2.95339e-07	4.29566e-06
CRYGS	1.84371	-0.58817	2.95485e-07	4.29566e-06
TRMT1L	0.600376	4.72937	3.02249e-07	4.38953e-06
PLK2	-0.64023	8.42674	3.08401e-07	4.47432e-06
COX4I1	-0.58627	7.56149	3.11753e-07	4.51836e-06
IL36RN	1.31082	4.61619	3.1436e-07	4.55153e-06
RNF215	0.947164	3.65779	3.15086e-07	4.55741e-06
LINC02050	-0.877094	4.23928	3.22336e-07	4.65756e-06
ANKRD13A	-0.931143	8.01084	3.24793e-07	4.68454e-06
VDAC3	0.790591	4.77313	3.2491e-07	4.68454e-06
ARL8B	-0.610164	8.15758	3.25187e-07	4.68454e-06
TMCO4	0.973238	4.57281	3.28383e-07	4.7258e-06
ALG9	0.622039	4.8599	3.29328e-07	4.73462e-06
RAB29	0.970362	3.33723	3.29843e-07	4.73726e-06
RAB21	-0.601879	7.45283	3.31114e-07	4.75074e-06
PSG1	2.2729	7.44567	3.33734e-07	4.78352e-06
FAM102A	-0.86605	5.88416	3.35082e-07	4.79802e-06
FGD3	-0.935176	4.57182	3.35497e-07	4.79915e-06
TAB3	-0.526168	7.37042	3.36635e-07	4.81062e-06
NFKB1	-0.565189	5.75843	3.52087e-07	5.02639e-06
TMEM19	1.13116	3.98148	3.53343e-07	5.0332e-06
POLR2A	-0.553525	5.92221	3.53571e-07	5.0332e-06
MOCS2	0.912939	3.21051	3.53621e-07	5.0332e-06
C5orf67	-2.0457	-0.513867	3.54295e-07	5.03435e-06
RPL36	-0.595604	7.41063	3.54408e-07	5.03435e-06
XKR8	0.800134	4.49746	3.575e-07	5.07323e-06
BCAM	-1.68515	6.82508	3.69833e-07	5.24255e-06
PSMD7	-0.605426	7.81261	3.70166e-07	5.24255e-06
KIF27	0.955296	2.71339	3.72587e-07	5.27161e-06
SNORC	-1.29545	0.761067	3.7666e-07	5.3211e-06
TMEM265	-0.975331	4.81256	3.7683e-07	5.3211e-06
SLC52A3	-1.52288	6.06281	3.78078e-07	5.33344e-06
CIT	-1.277	0.69348	3.81472e-07	5.37601e-06
ACTBL2	-2.07035	3.21738	3.84407e-07	5.41162e-06
FAM104A	-0.701837	5.25908	3.84757e-07	5.41162e-06
ZNF337	1.39954	1.46313	3.93957e-07	5.53555e-06
SLC25A3	-0.536418	8.32941	3.97107e-07	5.57434e-06
UBA52	-0.704725	8.35474	4.01613e-07	5.63205e-06
YTHDF3-AS1	-1.49917	0.175949	4.05091e-07	5.67524e-06
PSMC3	-0.578602	7.49361	4.08437e-07	5.71652e-06
EXTL1	1.46069	1.35269	4.10453e-07	5.7391e-06
FOXB1	1.44479	0.61195	4.14524e-07	5.79036e-06
TBC1D24	1.4718	2.60611	4.14943e-07	5.79054e-06
PABPC1L	1.31116	3.20594	4.16481e-07	5.80633e-06
RDH10	-1.11271	5.37658	4.17506e-07	5.81494e-06
ILK	-0.515952	7.30805	4.23409e-07	5.89141e-06
ANKRD6	1.66859	4.42102	4.24675e-07	5.90327e-06
PTCHD4	1.19731	3.75754	4.26955e-07	5.92919e-06
TESK1	0.783075	4.73803	4.31707e-07	5.98936e-06
ZNRD1ASP	1.16632	1.56067	4.32908e-07	6.00019e-06
DIABLO	-0.668388	4.59037	4.33855e-07	6.00748e-06
HSF2	0.915619	3.08379	4.34428e-07	6.00959e-06
AP1G1	-0.482913	7.23315	4.37968e-07	6.05144e-06
SLC35G1	1.21812	2.22137	4.38487e-07	6.05144e-06
MTA2	-0.528709	7.08116	4.38725e-07	6.05144e-06
ZADH2	0.758803	4.06575	4.43303e-07	6.10868e-06
HIST1H2AC	-0.673397	6.89384	4.44194e-07	6.11506e-06
RRS1	-1.03795	4.75414	4.50824e-07	6.1987e-06
TNFRSF21	-0.935915	7.52199	4.51138e-07	6.1987e-06
ZNF250	0.89895	2.70939	4.52052e-07	6.20528e-06
CANT1	-0.519426	7.68404	4.55878e-07	6.25179e-06
PIM3	-0.562254	9.1904	4.56417e-07	6.25318e-06
MAP3K10	0.785073	4.22621	4.57799e-07	6.26348e-06
GLUD1	0.870938	6.20328	4.58047e-07	6.26348e-06
CAMKK2	0.778925	4.77229	4.60111e-07	6.28569e-06
NAIF1	0.707815	3.83885	4.67316e-07	6.37802e-06
S100A7A	-5.56764	-0.869876	4.71547e-07	6.42962e-06
GTF2B	-0.66777	5.64583	4.78741e-07	6.52148e-06
ALPP	-1.06835	9.2066	4.81068e-07	6.54692e-06
GNG11	2.46426	1.49008	4.8293e-07	6.56012e-06
TMEM30A	-0.548287	7.24767	4.82956e-07	6.56012e-06
GNPAT	0.737556	4.62549	4.8465e-07	6.57686e-06
CACFD1	0.922926	4.50046	4.85549e-07	6.57695e-06
ZFP30	0.955304	2.56359	4.85577e-07	6.57695e-06
CUEDC1	1.18253	3.63102	4.95236e-07	6.69957e-06
TMLHE	1.27347	1.71167	4.95569e-07	6.69957e-06
FANCD2	-0.952807	2.31945	5.03074e-07	6.7946e-06
MPV17L2	-0.739031	4.4314	5.05963e-07	6.82716e-06
TNIP1	-0.895991	7.07049	5.18048e-07	6.98361e-06
WDR37	-0.55948	5.61902	5.21141e-07	7.00644e-06
TBC1D23	-0.698914	6.95016	5.21144e-07	7.00644e-06
ARL5B	-0.565095	6.14484	5.21213e-07	7.00644e-06
TRIP13	-1.11744	0.987008	5.26825e-07	7.07521e-06
EXOSC4	-0.551365	5.63462	5.31052e-07	7.12528e-06
SEC23A	-0.78846	6.33168	5.34338e-07	7.16163e-06
BAG1	-0.901065	5.33728	5.35063e-07	7.16163e-06
GMEB2	-0.635995	6.14121	5.35266e-07	7.16163e-06
ZNF786	1.09967	2.17864	5.38864e-07	7.20302e-06
CYR61	-1.40025	7.56719	5.42106e-07	7.23957e-06
ZNF284	1.29701	1.22255	5.54717e-07	7.40106e-06
SIGMAR1	0.826909	5.71161	5.70724e-07	7.60752e-06
MIR210HG	2.71909	-0.563403	5.72628e-07	7.62578e-06
ARSG	1.44493	2.68118	5.73944e-07	7.63618e-06
SFXN3	1.61995	4.01758	5.74836e-07	7.64093e-06
MUC16	-1.45225	4.53011	5.79448e-07	7.69507e-06
UBC	-0.527343	10.0201	5.80699e-07	7.70452e-06
ADSS	-0.536395	6.27539	5.83484e-07	7.73427e-06
ZFP69	1.23497	0.655126	5.85917e-07	7.75932e-06
FKBP3	0.610633	4.04982	5.87426e-07	7.7721e-06
SLC35A1	0.67936	4.34531	5.92673e-07	7.83426e-06
TPD52L1	0.724975	4.25986	5.96456e-07	7.87697e-06
SNX17	0.469484	6.37786	5.99272e-07	7.90684e-06
NEK3	1.10119	3.02177	6.01063e-07	7.92315e-06
AADACL3	-3.07009	3.45553	6.10619e-07	8.04169e-06
PLEKHA2	0.972668	5.09392	6.12893e-07	8.0642e-06
ATP1A1-AS1	1.14392	1.75891	6.267e-07	8.23828e-06
ZSCAN29	0.66035	5.06111	6.30135e-07	8.27581e-06
SERPINB7	-2.47374	2.38049	6.3557e-07	8.33952e-06
DHX30	0.556567	6.4225	6.38197e-07	8.3663e-06
OSBPL1A	1.00673	3.3205	6.41048e-07	8.39597e-06
FAM136A	0.697565	4.06267	6.42208e-07	8.40345e-06
MSH6	0.806052	4.80101	6.50553e-07	8.50119e-06
ABCD3	0.654283	5.64162	6.51124e-07	8.50119e-06
MMP14	-1.18511	10.5641	6.51464e-07	8.50119e-06
PTTG1	-1.7841	0.539731	6.55373e-07	8.54439e-06
OCRL	0.725575	5.32416	6.69984e-07	8.7269e-06
CEP152	-0.856972	4.20615	6.75267e-07	8.7877e-06
FOXO4	-0.851401	11.0143	6.77967e-07	8.8148e-06
PLEC	0.608082	10.1407	6.80426e-07	8.83872e-06
CDAN1	0.805267	4.54744	6.82125e-07	8.85275e-06
DPP4	-1.10164	9.99889	6.85019e-07	8.88223e-06
HSPA1B	0.721272	6.32855	6.85931e-07	8.88598e-06
RANBP2	-0.543218	7.82735	6.87757e-07	8.90156e-06
FYN	-1.25669	4.27033	6.89291e-07	8.91334e-06
ATM	0.838354	4.18667	6.92363e-07	8.94495e-06
ZNF445	0.789301	3.67262	6.94301e-07	8.96188e-06
POLQ	-1.38873	0.687422	7.11621e-07	9.17715e-06
NLRX1	1.3941	2.86718	7.12574e-07	9.18114e-06
EMP2	1.4268	7.27833	7.20989e-07	9.27929e-06
IBA57	-0.776851	4.60365	7.21491e-07	9.27929e-06
POLG2	0.980409	1.64839	7.25096e-07	9.31726e-06
LETM2	-0.866684	3.17791	7.29428e-07	9.35999e-06
MVB12B	1.2276	4.82479	7.3035e-07	9.35999e-06
PSMD11	-0.524437	7.1004	7.30388e-07	9.35999e-06
SGPL1	0.627332	6.194	7.38464e-07	9.45499e-06
GABRE	-0.832661	7.71034	7.48748e-07	9.57807e-06
KLHL3	1.34593	1.51905	7.55526e-07	9.64711e-06
CLPB	-0.509302	6.86976	7.56151e-07	9.64711e-06
PHGDH	0.89388	6.41739	7.56173e-07	9.64711e-06
PPP1R26	1.41176	2.91718	7.62925e-07	9.72456e-06
SUGP2	0.786577	4.77185	7.67334e-07	9.77204e-06
NUDT7	1.2967	1.49417	7.70271e-07	9.79861e-06
GATA3-AS1	-1.27733	2.9739	7.70793e-07	9.79861e-06
PLXNA3	1.11253	4.08936	7.73969e-07	9.83024e-06
ZNF691	0.917969	2.27272	7.75547e-07	9.84152e-06
PTPN2	-0.60924	5.2606	7.76259e-07	9.8418e-06
TP53I13	1.16909	5.2749	7.80732e-07	9.88973e-06
VPS36	0.551411	5.68395	7.82134e-07	9.89871e-06
NAAA	1.00502	3.83603	7.85628e-07	9.93412e-06
RAD50	0.613347	6.44402	7.93075e-07	1.00194e-05
SMURF1	-0.615345	6.47038	8.01231e-07	1.01135e-05
CCDC186	-0.504591	7.07095	8.03993e-07	1.01394e-05
HNRNPU	-0.644568	9.21485	8.12687e-07	1.02345e-05
ATP5MPL	-0.659222	5.64363	8.12969e-07	1.02345e-05
KIF18B	-1.51674	-0.0842649	8.192e-07	1.03039e-05
CDKN3	-1.57891	-0.366078	8.21551e-07	1.03136e-05
CEP55	-1.63788	0.705266	8.21632e-07	1.03136e-05
ZNF189	0.916716	2.766	8.22143e-07	1.03136e-05
PHF23	-0.701051	6.45851	8.23171e-07	1.03175e-05
PRDX3	0.692226	5.9218	8.24675e-07	1.03272e-05
PTPN4	0.852821	4.22629	8.27061e-07	1.0348e-05
VPS37C	-0.619625	6.41141	8.31466e-07	1.03905e-05
CIZ1	0.672433	5.59989	8.31908e-07	1.03905e-05
UBXN6	-0.558813	7.46039	8.34544e-07	1.04143e-05
INTS8	0.579382	4.88225	8.43228e-07	1.05135e-05
RPL7A	-0.532275	6.56873	8.45366e-07	1.05309e-05
NAPSA	1.36864	0.498348	8.5745e-07	1.06721e-05
TNFRSF9	-2.01212	0.136766	8.6329e-07	1.07308e-05
RSC1A1	-0.806697	4.58657	8.63667e-07	1.07308e-05
CCDC71L	-1.01757	5.03951	8.72538e-07	1.08316e-05
NUDT9	0.732125	4.11819	8.84005e-07	1.09644e-05
SYT17	1.1593	3.41576	8.91838e-07	1.1052e-05
LINC00571	-1.0377	1.46673	8.97934e-07	1.11179e-05
ZNF182	1.19201	1.71317	9.11396e-07	1.12748e-05
ISCA2	0.927041	3.2178	9.12492e-07	1.12786e-05
SOGA1	0.949915	5.17555	9.29111e-07	1.1474e-05
DLX4	1.17305	1.37319	9.31301e-07	1.14911e-05
SLC35A2	-0.632407	6.07976	9.4157e-07	1.16078e-05
CTPS2	1.46964	2.15853	9.46236e-07	1.16454e-05
GLRX	-1.16123	8.47898	9.46247e-07	1.16454e-05
PLK1	-1.17013	0.947044	9.47874e-07	1.16553e-05
SGTA	-0.67578	7.03506	9.52333e-07	1.17001e-05
DHDDS	-0.59218	5.94996	9.60025e-07	1.17844e-05
TBC1D17	-0.669143	6.39718	9.63544e-07	1.18075e-05
POLE	0.737714	4.1797	9.63559e-07	1.18075e-05
UNC13A	-2.55547	0.443463	9.6454e-07	1.18094e-05
MTAP	0.537491	5.39504	9.67073e-07	1.18303e-05
RAB6C-AS1	1.14581	1.61536	9.68311e-07	1.18353e-05
NRIP1	0.764696	6.8705	9.72925e-07	1.18815e-05
MAPKAPK2	-0.48237	6.28881	9.78766e-07	1.19325e-05
EIF4G2	-0.772102	11.6441	9.78773e-07	1.19325e-05
RPL12	-0.600492	6.82247	9.90211e-07	1.20617e-05
RPL14	-0.52791	6.47898	9.9273e-07	1.2082e-05
VPS8	0.532721	5.90991	9.96351e-07	1.21122e-05
ATP6V1E1	-0.698177	8.05013	9.96906e-07	1.21122e-05
SUMF1	0.651764	5.31536	9.99318e-07	1.21312e-05
ZKSCAN3	1.04385	2.01797	1.00174e-06	1.21503e-05
ZPR1	-0.659264	5.61349	1.00668e-06	1.21998e-05
ARF1	-0.557205	8.97467	1.01549e-06	1.22961e-05
AGFG1	-0.497315	7.92441	1.0263e-06	1.24165e-05
ACTB	-0.940071	11.5616	1.02832e-06	1.24304e-05
ZNF346	0.953176	3.224	1.03364e-06	1.24842e-05
TTC9	-0.844909	6.50271	1.03993e-06	1.25495e-05
NIT2	0.639731	3.98963	1.04135e-06	1.2556e-05
TRIM11	-0.866845	6.47621	1.06467e-06	1.28263e-05
STRADB	0.995843	3.2341	1.07058e-06	1.28866e-05
FANCF	0.828046	2.59971	1.07518e-06	1.29312e-05
SLX4	0.840734	3.11099	1.08204e-06	1.30027e-05
CD46	-0.52673	8.706	1.0927e-06	1.31198e-05
CUTA	0.579214	5.39604	1.1007e-06	1.32047e-05
MED8	-0.624386	5.96363	1.10704e-06	1.32696e-05
GIT1	0.936497	5.10015	1.11029e-06	1.32974e-05
DDX6	-0.540974	7.89223	1.11458e-06	1.33266e-05
RPS4X	-0.679407	7.7679	1.11459e-06	1.33266e-05
EDEM1	-0.733488	8.16034	1.11975e-06	1.3377e-05
ACYP1	0.95937	1.80513	1.12154e-06	1.33872e-05
TRIM55	-2.37838	1.1407	1.12395e-06	1.34048e-05
N4BP1	-0.698678	6.73197	1.12507e-06	1.34069e-05
S100A11	-0.688276	8.70071	1.12946e-06	1.3448e-05
SNU13	-0.572027	6.1658	1.14468e-06	1.36179e-05
KRT23	-1.1847	9.84709	1.15553e-06	1.37355e-05
AGBL5	0.694489	4.83711	1.16202e-06	1.38011e-05
GOLGA3	-0.583285	7.87475	1.17023e-06	1.38798e-05
ZNF501	1.48463	0.378051	1.17059e-06	1.38798e-05
SLC35B2	0.612739	5.70245	1.17409e-06	1.39098e-05
NRK	-0.889674	9.81446	1.1788e-06	1.39541e-05
ZDHHC2	0.965135	4.41902	1.18812e-06	1.40527e-05
PCYOX1	1.04218	5.176	1.19071e-06	1.40717e-05
ZSCAN26	1.09479	2.09055	1.19864e-06	1.41537e-05
DPM1	-0.609794	4.32176	1.20225e-06	1.41846e-05
RNPEPL1	0.709662	5.57689	1.21371e-06	1.43079e-05
OTUB1	-0.47275	6.84436	1.22178e-06	1.43911e-05
ZDHHC8	0.785295	4.05512	1.22456e-06	1.4412e-05
RIC8B	0.853002	2.87988	1.23497e-06	1.45226e-05
ZNF232	1.02163	2.76214	1.24037e-06	1.45741e-05
SLC30A2	1.3959	7.42263	1.25116e-06	1.46888e-05
DVL2	-0.740912	6.87604	1.27348e-06	1.49386e-05
GEM	-1.16654	2.8572	1.27477e-06	1.49414e-05
GOSR2	-0.555704	6.36427	1.28642e-06	1.50655e-05
RREB1	-0.620917	7.09363	1.29061e-06	1.51017e-05
TRA2A	-0.626989	5.2521	1.29162e-06	1.51017e-05
ATL3	0.847692	5.57439	1.29336e-06	1.51097e-05
SSSCA1	-0.584483	4.96817	1.31184e-06	1.5313e-05
MVK	-0.901534	4.92201	1.31926e-06	1.53812e-05
GABRQ	-2.87558	-0.539827	1.31984e-06	1.53812e-05
ING3	-0.733627	4.37943	1.32185e-06	1.53896e-05
TMCO3	0.736415	6.65959	1.32271e-06	1.53896e-05
TMC1	-0.987171	6.09777	1.32968e-06	1.54581e-05
GCNT4	-0.915188	5.77571	1.33224e-06	1.54752e-05
CKS2	-0.914536	3.49294	1.33345e-06	1.54767e-05
CSNK2B	-0.528909	6.07024	1.33731e-06	1.55089e-05
ZBTB42	0.776695	3.56672	1.34088e-06	1.55377e-05
NACA	-0.467318	8.17898	1.35347e-06	1.56708e-05
ZNF629	0.814564	3.18062	1.35528e-06	1.56791e-05
HIST1H2BK	-0.857455	6.99662	1.35713e-06	1.56877e-05
LINC01619	-0.743817	3.71206	1.36651e-06	1.57834e-05
SPATA7	1.42471	1.32751	1.36901e-06	1.57996e-05
NAPA	-0.763228	3.92922	1.37527e-06	1.58589e-05
SCML2	0.990254	2.52318	1.38653e-06	1.59713e-05
PPL	1.28284	4.76806	1.38725e-06	1.59713e-05
TMEM39A	-0.668286	5.98913	1.4153e-06	1.62757e-05
MDH1	0.58747	6.12096	1.41597e-06	1.62757e-05
RHOBTB2	0.718179	4.33788	1.42079e-06	1.63127e-05
TSEN34	-0.574842	5.24034	1.42148e-06	1.63127e-05
RNF8	1.01337	3.10774	1.43545e-06	1.64598e-05
RBMS1	-0.638698	8.14214	1.45731e-06	1.66848e-05
ADAM9	-0.649138	8.20219	1.45741e-06	1.66848e-05
SNX4	0.608044	5.63017	1.4658e-06	1.67675e-05
CALM1	0.628376	8.21542	1.47579e-06	1.68682e-05
LANCL2	-0.638425	5.22201	1.4868e-06	1.69771e-05
DRAM1	-1.1549	6.74541	1.4877e-06	1.69771e-05
SEMA3B	1.48484	8.10638	1.50143e-06	1.71163e-05
ZNF354C	1.18282	1.98515	1.50229e-06	1.71163e-05
ALKBH8	0.866678	2.77271	1.52398e-06	1.73496e-05
HSBP1L1	-0.867911	5.00318	1.52716e-06	1.73719e-05
SEPT8	1.03617	6.64447	1.53762e-06	1.7477e-05
TCTEX1D2	1.54041	-0.128234	1.54507e-06	1.75476e-05
SEC24C	-0.486149	8.0386	1.55123e-06	1.76037e-05
GDPD5	-1.01813	8.67136	1.57053e-06	1.78085e-05
TMEM135	0.672856	4.18919	1.57782e-06	1.7877e-05
CBX6	0.929251	5.7911	1.59177e-06	1.80207e-05
MACROD1	0.974358	3.26939	1.59627e-06	1.80573e-05
RIT1	-0.64889	5.74917	1.59959e-06	1.80805e-05
GNL3	-0.711489	6.40155	1.60628e-06	1.81418e-05
TMC6	1.07896	4.74564	1.62668e-06	1.83577e-05
RPL8	-0.573948	8.73925	1.62815e-06	1.83597e-05
ARFGAP1	-0.56123	7.33831	1.63657e-06	1.84401e-05
CRYAB	1.56411	4.28104	1.64499e-06	1.85204e-05
LINC01968	1.6366	2.53184	1.65192e-06	1.85837e-05
PDGFA	1.27349	4.67097	1.66726e-06	1.87407e-05
HIST1H2AL	-1.30098	2.09991	1.66849e-06	1.87407e-05
LRRC69	1.25026	0.502245	1.67015e-06	1.87445e-05
MPST	1.30633	4.39156	1.6732e-06	1.8764e-05
NACC1	-0.5183	6.99823	1.69188e-06	1.89586e-05
ZNF319	1.1139	2.66752	1.70726e-06	1.91159e-05
CLDN1	-1.46703	7.63072	1.71234e-06	1.91578e-05
SEC22B	-0.632548	6.10172	1.72252e-06	1.92566e-05
BAIAP2-AS1	1.27551	2.82344	1.72814e-06	1.93043e-05
PTPRK	-0.869827	6.97952	1.7381e-06	1.94004e-05
HGS	-0.532407	7.77633	1.74544e-06	1.94671e-05
LYPD3	-2.12965	5.57716	1.74733e-06	1.9473e-05
TIRAP	0.881896	2.44904	1.77306e-06	1.97427e-05
SELENOW	1.09221	4.24107	1.7743e-06	1.97427e-05
GBF1	-0.441481	7.0409	1.78889e-06	1.98896e-05
BCAT1	0.809896	6.68606	1.81882e-06	2.02066e-05
SIRT5	0.832	3.24304	1.82244e-06	2.02311e-05
BLCAP	-0.629729	7.04839	1.84179e-06	2.04271e-05
DEF6	0.998767	3.34952	1.84296e-06	2.04271e-05
SLC25A6	-0.522054	7.7421	1.87656e-06	2.07834e-05
PAQR9	-3.29169	0.614058	1.88762e-06	2.08896e-05
RUFY3	0.711664	4.53813	1.92288e-06	2.12634e-05
ETFB	0.628296	4.33506	1.94112e-06	2.14412e-05
SDK1	-0.954376	7.06265	1.94197e-06	2.14412e-05
TCFL5	1.40702	3.31818	1.94549e-06	2.14636e-05
ACTN4	-0.622258	10.1199	1.94735e-06	2.14675e-05
VMP1	-0.555682	7.17135	1.9517e-06	2.14988e-05
FOLR1	0.709202	7.89357	1.962e-06	2.15956e-05
ACAT1	1.27104	2.73025	1.97462e-06	2.17178e-05
SLC15A4	0.674304	4.30899	1.98072e-06	2.17681e-05
MEGF6	1.51144	4.01393	1.98504e-06	2.17988e-05
PPP1R9B	0.925418	5.21714	1.98738e-06	2.18077e-05
ZSWIM9	0.837127	2.31259	1.99019e-06	2.18218e-05
LINC00858	2.01284	0.0677338	2.00137e-06	2.19275e-05
CDC42	-0.41744	7.81879	2.02556e-06	2.21755e-05
SLC35F6	-0.55898	7.43054	2.04148e-06	2.23326e-05
ARHGEF18	0.666804	6.86561	2.05552e-06	2.2469e-05
CNPY4	1.06617	2.52857	2.08232e-06	2.27446e-05
ZNF235	0.914366	1.7308	2.0858e-06	2.27652e-05
PLD1	-0.842833	5.16676	2.08941e-06	2.27872e-05
MAGED1	-0.752851	6.63889	2.13722e-06	2.32908e-05
PSMA7	-0.518985	7.21681	2.14883e-06	2.33985e-05
ISL1	-1.39304	1.8926	2.15038e-06	2.33985e-05
FNBP1	-0.872339	5.97567	2.15237e-06	2.34023e-05
PXMP2	1.09211	2.41207	2.16486e-06	2.35202e-05
DOCK7	0.550653	5.71171	2.19391e-06	2.38177e-05
SH3GLB1	0.538731	6.22807	2.19929e-06	2.38579e-05
ZNF394	-0.635467	4.93419	2.21012e-06	2.39572e-05
SLC27A4	0.664574	3.91271	2.23435e-06	2.42015e-05
MTHFD1L	-0.965067	6.98956	2.25496e-06	2.44062e-05
PKP3	0.527396	7.78606	2.26432e-06	2.4489e-05
NEMP1	0.763908	4.23505	2.26905e-06	2.45215e-05
TRPV1	0.929703	1.98958	2.28875e-06	2.47157e-05
DPRX	-1.63841	0.645289	2.30163e-06	2.4836e-05
MORN4	0.956408	0.817817	2.31203e-06	2.49113e-05
ARHGAP26	1.48448	4.36191	2.3121e-06	2.49113e-05
VNN2	-2.43746	4.22129	2.35396e-06	2.53433e-05
RMND5A	-0.584123	7.30793	2.39421e-06	2.57572e-05
COASY	-0.592723	5.40458	2.41403e-06	2.59509e-05
VPS37B	-0.68957	6.55186	2.42936e-06	2.60959e-05
PCYOX1L	1.28169	2.02219	2.44392e-06	2.6229e-05
HINT2	0.723717	4.02625	2.44542e-06	2.6229e-05
EXD2	0.884386	3.90849	2.48426e-06	2.65983e-05
TXNL1	-0.548212	6.57931	2.48476e-06	2.65983e-05
ABTB1	0.742975	3.56508	2.48544e-06	2.65983e-05
PHF5A	-0.5635	5.32373	2.50482e-06	2.67856e-05
TSC1	-0.447186	6.80427	2.50674e-06	2.6786e-05
SMAD7	-0.832796	8.09818	2.52017e-06	2.68897e-05
ROBO3	2.05115	1.48023	2.52167e-06	2.68897e-05
LOC100130331	-2.18903	-0.422329	2.52209e-06	2.68897e-05
GAB1	-0.593864	7.65803	2.5546e-06	2.7216e-05
ZNF227	0.820938	3.3299	2.55917e-06	2.72444e-05
EIF4E3	1.01016	3.06543	2.58361e-06	2.74841e-05
BRD2	-0.655932	8.27513	2.59414e-06	2.75756e-05
DSN1	-0.880654	5.13655	2.6282e-06	2.79119e-05
TNFRSF1A	-0.730067	7.22856	2.6297e-06	2.79119e-05
R3HCC1	1.07648	3.54491	2.63467e-06	2.79439e-05
CCNB2	-1.18959	1.75023	2.64293e-06	2.80107e-05
DAP3	-0.66231	6.2412	2.67194e-06	2.82972e-05
SLK	-0.6511	8.39442	2.6757e-06	2.8316e-05
TBCK	0.615717	5.18867	2.68106e-06	2.83469e-05
OTUD5	-0.560038	7.02182	2.68259e-06	2.83469e-05
PSPC1	-0.545216	6.65577	2.68688e-06	2.83712e-05
SLC1A2	-2.23094	3.26709	2.70214e-06	2.85112e-05
ZNF280D	0.682932	4.33416	2.72488e-06	2.873e-05
PLEKHM2	-0.836659	8.33852	2.74918e-06	2.89648e-05
SYNC	1.12235	0.902325	2.75593e-06	2.90145e-05
DICER1-AS1	1.15631	0.400167	2.7869e-06	2.93189e-05
RNF149	-0.587316	6.97091	2.79561e-06	2.93889e-05
BRD3	0.654785	4.24277	2.80589e-06	2.94586e-05
IWS1	-0.605121	7.25877	2.80637e-06	2.94586e-05
CXCL2	-2.0242	2.94115	2.81686e-06	2.9547e-05
SIK3	-0.675025	6.72183	2.82182e-06	2.95774e-05
TRMT44	-0.666758	5.04399	2.83506e-06	2.96942e-05
RAP1B	-0.678493	5.54106	2.83794e-06	2.97026e-05
STX12	-0.525175	6.68401	2.87269e-06	3.00444e-05
SLC35C2	-0.666908	6.89239	2.87582e-06	3.0055e-05
PAMR1	-1.99916	4.40687	2.88803e-06	3.01606e-05
NOL6	-0.736509	6.07741	2.89522e-06	3.02136e-05
ERVV-2	-2.07497	7.91701	2.90335e-06	3.02762e-05
ITPK1	0.903729	5.71032	2.90652e-06	3.02872e-05
SF3B4	-0.721518	5.13547	2.91226e-06	3.03249e-05
NOXA1	1.36685	1.12015	2.92203e-06	3.03946e-05
PJA1	1.0714	5.20117	2.92321e-06	3.03946e-05
EAF2	-1.20659	2.07582	2.93493e-06	3.04943e-05
BCKDHB	0.887592	2.90747	2.96931e-06	3.0829e-05
RCE1	-0.564497	5.63125	2.99074e-06	3.1029e-05
SELENOI	-0.65051	6.84184	3.02583e-06	3.13702e-05
CAND1.11	-0.95076	3.55699	3.07779e-06	3.18858e-05
LOC339803	1.09251	1.63959	3.08243e-06	3.19077e-05
ZNF696	1.02883	2.28875	3.08438e-06	3.19077e-05
SORT1	0.622703	6.83281	3.08758e-06	3.19177e-05
STX2	1.18814	2.44019	3.09756e-06	3.19977e-05
PPM1D	-0.754525	7.24761	3.10309e-06	3.20316e-05
ABCA12	-1.5972	6.40473	3.12534e-06	3.2238e-05
MELK	-0.818864	3.61304	3.15603e-06	3.25311e-05
BUB1	-1.46238	0.965289	3.18608e-06	3.2817e-05
SCIN	-0.801007	8.65112	3.21177e-06	3.30578e-05
FIBIN	1.5766	-0.0870734	3.22898e-06	3.32111e-05
LINC01456	1.26801	1.9185	3.24373e-06	3.33387e-05
GLTP	-0.597245	6.09249	3.24909e-06	3.33698e-05
DDX28	-0.870455	5.86047	3.25554e-06	3.3412e-05
UHRF1BP1	0.497669	5.96127	3.28204e-06	3.36598e-05
NXNL2	1.46913	0.489351	3.29435e-06	3.37618e-05
IGSF3	0.699553	7.29764	3.33338e-06	3.41373e-05
NTMT1	-0.673678	4.41135	3.34605e-06	3.42425e-05
CTSV	-1.87469	5.85682	3.35291e-06	3.42881e-05
TXNDC15	0.828489	4.56848	3.40959e-06	3.48427e-05
DEF8	1.01404	4.89285	3.41698e-06	3.48933e-05
LRP6	0.871146	3.59411	3.43525e-06	3.50547e-05
MT2A	-2.57641	7.38922	3.44348e-06	3.51136e-05
PYCR2	0.577318	5.27833	3.45176e-06	3.5173e-05
CCM2	0.637659	4.41263	3.4581e-06	3.52124e-05
UBAP1	-0.712342	6.6408	3.47137e-06	3.53224e-05
FAM160B1	-0.497761	7.19008	3.47876e-06	3.53723e-05
ULK2	1.0064	4.13652	3.49631e-06	3.55255e-05
GPR27	1.40988	1.61684	3.53488e-06	3.58918e-05
ATG9B	-0.799351	7.38832	3.55153e-06	3.60353e-05
ZNF81	0.920559	2.71487	3.55562e-06	3.60511e-05
INO80	-0.578517	6.42921	3.56642e-06	3.6135e-05
ILF2	-0.489611	7.6525	3.57651e-06	3.62115e-05
YEATS2	0.739827	4.88946	3.58622e-06	3.62841e-05
TMEM9	1.07195	4.45371	3.59126e-06	3.63094e-05
MUC1	-2.5258	-0.67279	3.63749e-06	3.67508e-05
ADAM12	2.06927	9.43739	3.65778e-06	3.69296e-05
UBALD2	-0.84525	6.14348	3.67066e-06	3.70117e-05
ASAP3	1.18747	4.95434	3.67109e-06	3.70117e-05
SLC26A11	-0.654173	6.03584	3.69437e-06	3.722e-05
PUF60	-0.494788	7.39703	3.73976e-06	3.76508e-05
TMTC3	0.53549	5.93608	3.75646e-06	3.77923e-05
ATP6V0E2-AS1	1.76495	-0.420991	3.78517e-06	3.80543e-05
PTER	-0.723071	5.86408	3.80301e-06	3.82068e-05
CDH24	1.15817	1.93357	3.80921e-06	3.82421e-05
SPINT2	-0.568434	9.17275	3.81309e-06	3.82542e-05
PPP1R3B	-0.968997	6.93858	3.82006e-06	3.82972e-05
UROD	0.589224	5.37519	3.82688e-06	3.83387e-05
SAAL1	0.854208	2.28988	3.84728e-06	3.8516e-05
NWD2	-1.29602	0.909138	3.86407e-06	3.8657e-05
MRPS26	0.672311	4.67662	3.87956e-06	3.87847e-05
NEIL3	-1.42421	-0.00672226	3.90158e-06	3.89776e-05
CSF3	-4.52839	1.57123	3.92583e-06	3.91924e-05
KLHDC1	1.1924	0.785239	3.93873e-06	3.92937e-05
HAMP	2.95603	0.656887	3.96914e-06	3.95695e-05
CCDC106	0.991154	2.29993	3.99961e-06	3.98454e-05
RPS15	-0.622313	6.06647	4.00715e-06	3.98927e-05
RPGRIP1	-1.35942	3.33035	4.0399e-06	4.01906e-05
STMP1	-0.71823	4.81805	4.04666e-06	4.02299e-05
EPB41L4B	1.12489	3.60374	4.05469e-06	4.02817e-05
C17orf75	0.77056	3.72189	4.10443e-06	4.07475e-05
PPM1B	-0.668152	6.36371	4.11554e-06	4.08293e-05
KIAA0513	-0.938613	6.41267	4.12127e-06	4.08578e-05
GMPPB	-0.728561	5.30564	4.13838e-06	4.0999e-05
DUSP8	-0.774233	3.97038	4.15032e-06	4.10887e-05
UFM1	-0.55444	7.03	4.17893e-06	4.13433e-05
TP53RK	-0.623775	5.15726	4.19567e-06	4.1465e-05
PRX	1.13634	1.70917	4.19704e-06	4.1465e-05
GATA6-AS1	1.79746	-0.552105	4.28428e-06	4.22976e-05
MAGT1	-0.614998	6.83863	4.28816e-06	4.23066e-05
TYSND1	0.855162	4.8287	4.29477e-06	4.23426e-05
CWC25	-0.693888	5.04391	4.30934e-06	4.2457e-05
CNBP	-0.467415	7.84374	4.31612e-06	4.24945e-05
USP35	0.826453	3.15488	4.42119e-06	4.34989e-05
ABCD4	0.56101	4.57681	4.42536e-06	4.351e-05
SSBP3	-0.744077	5.08669	4.4659e-06	4.38783e-05
BCAS4	1.07928	3.2213	4.48276e-06	4.39943e-05
ZC3H8	0.927694	2.49519	4.48387e-06	4.39943e-05
SNUPN	0.785788	3.6735	4.55208e-06	4.46242e-05
PYROXD2	1.29078	1.07462	4.55431e-06	4.46242e-05
IL3RA	-1.76496	1.08134	4.60446e-06	4.50845e-05
NMNAT3	1.03769	1.21281	4.63495e-06	4.5352e-05
DUSP11	-0.554141	4.74206	4.67725e-06	4.57346e-05
MICAL1	0.978604	4.95729	4.73633e-06	4.62476e-05
QPRT	0.736526	7.56729	4.73664e-06	4.62476e-05
MPPE1	0.721062	3.31589	4.73944e-06	4.62476e-05
ZNF667	0.938291	1.05495	4.74944e-06	4.63135e-05
HCN3	1.12004	0.270189	4.78637e-06	4.66418e-05
HDAC7	0.57758	5.41733	4.79122e-06	4.66572e-05
ETV5	0.766101	5.11727	4.80132e-06	4.6718e-05
NXF1	-0.627613	6.04187	4.80401e-06	4.6718e-05
HDAC10	0.782228	3.38672	4.81996e-06	4.68412e-05
NEO1	1.29761	2.50134	4.83518e-06	4.69571e-05
MAPKAPK3	1.20764	4.97051	4.84476e-06	4.70182e-05
PTGR1	-1.28969	3.69142	4.87462e-06	4.72759e-05
PPP5C	0.623095	5.24343	4.91288e-06	4.76146e-05
ESRRG	-0.727075	8.42007	4.93406e-06	4.77874e-05
NFKBIB	-0.832319	6.28452	5.03255e-06	4.87083e-05
NORAD	-0.547538	7.40523	5.05069e-06	4.88303e-05
C7orf50	0.739631	5.35288	5.05201e-06	4.88303e-05
EAF1	-0.697872	6.36837	5.06747e-06	4.89466e-05
TCN2	1.76858	1.19492	5.08695e-06	4.91017e-05
LLGL2	1.00356	5.33708	5.09144e-06	4.91117e-05
FDPS	-0.718304	4.74002	5.1335e-06	4.9484e-05
ELOF1	-0.517642	5.1763	5.1415e-06	4.95277e-05
ZNF436	0.637889	4.3496	5.15323e-06	4.96072e-05
ZNF697	-0.639456	5.82903	5.16326e-06	4.96703e-05
NFKB2	-0.93338	6.61884	5.1781e-06	4.97795e-05
MAP3K4	0.518184	5.32424	5.20331e-06	4.99882e-05
RBM3	-0.667878	7.734	5.22358e-06	5.01491e-05
PPT1	0.806196	6.4879	5.24488e-06	5.03172e-05
HSPH1	0.899718	5.98798	5.24813e-06	5.03172e-05
ADCK5	0.822437	2.3873	5.26117e-06	5.04084e-05
GRB7	-0.649281	7.56983	5.28333e-06	5.05867e-05
ICMT	0.546958	6.8088	5.31508e-06	5.08543e-05
MAP4K4	0.8051	6.60424	5.3184e-06	5.08543e-05
MAX	-0.495468	6.35452	5.33714e-06	5.09994e-05
TLL2	-1.71273	1.00982	5.3632e-06	5.1214e-05
KRBA1	0.951533	2.20405	5.40996e-06	5.1626e-05
ZNF818P	0.77672	3.46072	5.41375e-06	5.16277e-05
ILF3-AS1	-1.0186	3.40565	5.41779e-06	5.16317e-05
LOC100506747	-1.39335	0.365664	5.42243e-06	5.16415e-05
HIST1H2BI	-0.977804	2.21321	5.4308e-06	5.16868e-05
GTF3C3	0.535544	5.77846	5.43885e-06	5.17289e-05
ABHD4	-0.927568	6.23136	5.47159e-06	5.20056e-05
OSTC	-0.655933	5.01457	5.47744e-06	5.20266e-05
HIVEP2	-0.717918	6.01374	5.49685e-06	5.21763e-05
PARS2	0.993455	2.4468	5.5986e-06	5.30974e-05
CDC25C	-1.94101	-0.753939	5.60134e-06	5.30974e-05
LINC01088	0.910236	3.40262	5.61958e-06	5.32349e-05
MTX3	0.765615	4.30165	5.62338e-06	5.32357e-05
TMEM25	0.941162	3.37996	5.71067e-06	5.40262e-05
ITGB6	-1.37608	8.0565	5.74635e-06	5.43277e-05
OS9	-0.488291	8.69864	5.75551e-06	5.43552e-05
TCTN3	0.554986	5.3636	5.75687e-06	5.43552e-05
TMEM109	0.570694	5.84143	5.8104e-06	5.48244e-05
KXD1	-0.513727	6.13556	5.81841e-06	5.48636e-05
TMEM14A	1.05258	2.12634	5.87738e-06	5.53831e-05
RPL19	-0.528152	8.42607	5.92189e-06	5.57658e-05
OTUD7B	-0.529173	6.82322	5.93841e-06	5.58844e-05
YAP1	-0.448821	8.30756	5.94278e-06	5.58887e-05
UXT	-0.73601	5.43187	5.9595e-06	5.60091e-05
ACVR2B	0.735466	5.9292	5.9684e-06	5.60558e-05
FTCDNL1	1.50901	0.944314	5.98466e-06	5.61716e-05
CENPA	-1.54332	-0.369837	5.99912e-06	5.62471e-05
ZC3H11A	-0.447199	8.0488	6.00058e-06	5.62471e-05
KIF1BP	0.807612	4.07339	6.01534e-06	5.63485e-05
COX7A2L	-0.466525	6.28496	6.04882e-06	5.66249e-05
KIF26A	1.08741	0.582803	6.05488e-06	5.66445e-05
B4GAT1	0.884799	3.68571	6.07059e-06	5.67543e-05
DAP	-0.62018	5.76819	6.10753e-06	5.70623e-05
XKRX	1.69235	2.7216	6.14381e-06	5.73636e-05
BRIP1	-1.09106	1.19093	6.16829e-06	5.75546e-05
FKTN	0.90638	3.36335	6.22476e-06	5.80067e-05
MAP3K8	-0.871252	6.16675	6.22487e-06	5.80067e-05
ZNF512B	0.555082	5.5837	6.32969e-06	5.8945e-05
ZNF717	0.973117	2.08942	6.37061e-06	5.92567e-05
MINDY2	0.46206	7.0525	6.37147e-06	5.92567e-05
PALM3	1.88679	1.10257	6.4492e-06	5.99406e-05
MAP2K5	0.87186	3.18502	6.46981e-06	6.00931e-05
OTUB2	-2.26084	4.31994	6.50871e-06	6.03962e-05
CHFR	-0.490615	6.60998	6.51091e-06	6.03962e-05
MRM1	0.825869	1.93695	6.53942e-06	6.06213e-05
SERGEF	0.963609	2.25555	6.55431e-06	6.07198e-05
EGLN1	0.78538	5.29468	6.56633e-06	6.07918e-05
BTBD8	0.964249	1.23294	6.73562e-06	6.22944e-05
RNASEH2B	0.736733	3.59465	6.73736e-06	6.22944e-05
CLCC1	0.661461	4.60851	6.76968e-06	6.25527e-05
EXOSC7	-0.679702	4.97382	6.77775e-06	6.25555e-05
DNAJC4	0.829265	2.50881	6.77875e-06	6.25555e-05
NDFIP1	0.46624	6.29599	6.78395e-06	6.2563e-05
GAL3ST4	2.20845	1.15194	6.78978e-06	6.25764e-05
ACCS	1.50333	0.10074	6.81514e-06	6.27696e-05
EEF1D	-0.469743	7.69619	6.83811e-06	6.29406e-05
RAB5A	-0.497711	5.98256	6.8553e-06	6.30582e-05
DCLRE1A	0.86009	3.66449	6.89427e-06	6.33758e-05
ENPP5	1.43432	1.79085	6.89893e-06	6.33778e-05
DDOST	-0.509271	8.75581	6.93807e-06	6.36964e-05
METTL26	0.651328	4.0695	6.944e-06	6.37099e-05
WASL	-0.667133	7.28652	6.95251e-06	6.3747e-05
MDM1	1.06206	2.1507	6.99275e-06	6.40747e-05
WNT6	1.92566	3.74237	7.00155e-06	6.41143e-05
ARPC3	-0.473678	6.70728	7.02319e-06	6.42712e-05
FBXL18	-0.534085	5.58242	7.06013e-06	6.45678e-05
ZNF382	1.01887	0.898301	7.07622e-06	6.46736e-05
PIP4P2	0.82797	2.37032	7.12737e-06	6.50994e-05
HSPA14	-0.615593	5.80593	7.16468e-06	6.53983e-05
RPLP1	-0.513442	7.80475	7.22054e-06	6.58407e-05
CDK2	-0.856283	6.818	7.22237e-06	6.58407e-05
USP38	-0.610463	6.80735	7.22709e-06	6.58417e-05
USP24	0.631858	6.05062	7.30092e-06	6.64719e-05
DIAPH1	-0.500591	8.00204	7.31714e-06	6.65397e-05
RAPGEF3	1.52988	3.18477	7.31769e-06	6.65397e-05
NSD1	0.516598	6.61688	7.36225e-06	6.69023e-05
NSFL1C	-0.50594	6.6658	7.39519e-06	6.71588e-05
CEP131	0.797354	2.82262	7.42779e-06	6.7412e-05
ZNF287	1.91812	-0.334231	7.45178e-06	6.75868e-05
GABARAPL2	-0.481901	5.82133	7.58752e-06	6.87743e-05
CCDC68	1.22727	2.79711	7.64773e-06	6.92761e-05
CYBRD1	1.98727	2.85371	7.66916e-06	6.94261e-05
ABHD15	1.25887	3.35985	7.73448e-06	6.9973e-05
SETD3	0.451215	6.80378	7.7946e-06	7.04723e-05
STOM	-0.54526	7.43369	7.89111e-06	7.12875e-05
DLGAP5	-1.66654	0.31039	7.89476e-06	7.12875e-05
AKIRIN2	-0.989286	5.56167	7.90099e-06	7.12987e-05
HIBADH	-0.678165	6.90578	7.92613e-06	7.14804e-05
CENPK	-1.60576	0.00770327	7.94572e-06	7.16118e-05
CAB39	-0.73045	7.60859	8.02789e-06	7.23067e-05
RRAGC	-0.682928	6.58689	8.03924e-06	7.23213e-05
PSMB7	-0.444369	6.17661	8.03964e-06	7.23213e-05
TIPARP	-0.788703	4.5367	8.06495e-06	7.25033e-05
RAB5C	-0.489306	7.28501	8.09343e-06	7.27136e-05
CENPE	-1.05977	1.52355	8.12444e-06	7.29281e-05
RNF152	-1.40451	0.382192	8.12753e-06	7.29281e-05
CRAT	1.19479	4.55096	8.16834e-06	7.32482e-05
MT1H	-3.2181	4.05976	8.36997e-06	7.50049e-05
MCF2L2	-1.54793	1.90629	8.37474e-06	7.50049e-05
TAPBP	-0.798573	8.43176	8.40203e-06	7.52021e-05
DCP1A	-0.526845	5.77031	8.45256e-06	7.5607e-05
GABARAP	-0.559453	7.49819	8.52801e-06	7.62341e-05
MMADHC	-0.458807	6.61077	8.58171e-06	7.66662e-05
PDIK1L	0.919138	2.71397	8.65189e-06	7.72448e-05
ZNF844	0.958477	3.23999	8.73723e-06	7.7958e-05
CEP250	0.809209	3.61473	8.75384e-06	7.80119e-05
SSFA2	-0.605951	9.07503	8.7542e-06	7.80119e-05
C1orf162	2.01797	2.0593	8.79832e-06	7.83561e-05
STAM2	-0.439689	6.3405	8.85233e-06	7.8788e-05
CTTN	-0.437338	8.07553	8.91507e-06	7.92969e-05
HLF	1.79008	3.90071	8.95667e-06	7.96173e-05
SUMF2	0.520887	6.80386	9.01422e-06	8.0079e-05
HIST2H2AB	-0.7746	3.17377	9.04434e-06	8.0272e-05
LMBRD1	0.561846	5.86584	9.04718e-06	8.0272e-05
KRT18	-0.74619	11.5007	9.05909e-06	8.02796e-05
RPS2	-0.556988	6.5314	9.05929e-06	8.02796e-05
DEXI	0.918973	4.07901	9.14365e-06	8.09769e-05
NSD3	-0.459951	7.35242	9.17363e-06	8.1192e-05
ANKS6	1.1539	3.4613	9.20637e-06	8.14271e-05
RASSF8	0.824071	5.70462	9.2116e-06	8.14271e-05
PHEX	-1.27836	0.991906	9.23004e-06	8.15397e-05
PPRC1	-0.620476	5.50823	9.25209e-06	8.16839e-05
ACSF2	0.882007	4.5375	9.27718e-06	8.18306e-05
LOC374443	0.892633	2.04935	9.28017e-06	8.18306e-05
SLC25A25-AS1	1.31785	2.12204	9.31249e-06	8.20649e-05
CSRP1	-0.699748	10.0133	9.32778e-06	8.2149e-05
PSMB3	-0.497898	7.17487	9.34918e-06	8.22867e-05
RNF219	0.80359	2.96386	9.38621e-06	8.25616e-05
FREM1	-1.66934	0.087487	9.39818e-06	8.2616e-05
ATP6V0D2	2.24311	1.01169	9.5008e-06	8.34667e-05
COA1	0.619074	4.17046	9.55562e-06	8.3893e-05
EPCAM	1.18948	3.6352	9.56107e-06	8.3893e-05
LOC100129935	-0.735822	6.62658	9.60867e-06	8.42589e-05
DNASE2	0.778675	5.49881	9.63991e-06	8.44809e-05
RARRES1	-2.33385	4.22976	9.64974e-06	8.45152e-05
SDHAF4	1.13936	1.56166	9.6791e-06	8.46379e-05
MAP3K11	-0.588921	6.20352	9.6795e-06	8.46379e-05
CHCHD10	1.65914	2.62418	9.68155e-06	8.46379e-05
PPP2R5B	0.761118	3.78149	9.69434e-06	8.46979e-05
VWCE	-1.55497	1.41754	9.70317e-06	8.47231e-05
OSGIN1	-1.31291	4.17093	9.7091e-06	8.47231e-05
C1S	-1.42323	6.64973	9.78448e-06	8.53288e-05
FOXP4	0.796816	3.09224	9.81248e-06	8.55207e-05
MRPL27	-0.595257	5.37598	9.86947e-06	8.5965e-05
NRAS	-0.410318	6.71865	9.88917e-06	8.60551e-05
DSP	-0.60219	9.90956	9.89187e-06	8.60551e-05
INSL4	2.15554	5.41608	9.9119e-06	8.61768e-05
MSH2	0.915836	3.61804	9.93437e-06	8.63196e-05
ARPC5L	-0.505381	6.00581	1.00451e-05	8.72288e-05
PTPN21	-1.17745	7.73989	1.012e-05	8.78254e-05
DESI1	-0.590738	5.35102	1.01936e-05	8.84105e-05
FUK	0.837889	4.90687	1.02446e-05	8.87994e-05
CKB	-2.09241	4.47755	1.02892e-05	8.91317e-05
SMC6	0.622103	4.73608	1.03441e-05	8.95529e-05
EIF3B	-0.44611	7.88202	1.03792e-05	8.98018e-05
CABIN1	0.494748	5.63536	1.04416e-05	9.02873e-05
NNT	1.21218	2.99409	1.05204e-05	9.08906e-05
ZNF589	1.21156	1.71773	1.05241e-05	9.08906e-05
TSG101	-0.509847	6.99248	1.05542e-05	9.10531e-05
KATNBL1	-0.893608	6.09467	1.05557e-05	9.10531e-05
NOSIP	-0.593226	5.98646	1.06271e-05	9.16135e-05
CEP290	0.837963	3.10528	1.06516e-05	9.17694e-05
TTC17	0.414392	6.46382	1.06632e-05	9.18139e-05
MIF4GD	0.875226	4.06425	1.08667e-05	9.35101e-05
CHKA	0.715071	4.06492	1.10801e-05	9.52892e-05
ARHGEF17	0.677427	4.19776	1.11219e-05	9.55907e-05
PPOX	0.931682	2.70347	1.11434e-05	9.57177e-05
ZFP36	-0.633088	4.76971	1.12146e-05	9.62712e-05
GEMIN6	0.785889	2.25431	1.12604e-05	9.66063e-05
MINDY4B	-1.00621	0.629128	1.12755e-05	9.66782e-05
HLA-E	-1.05889	8.59898	1.12959e-05	9.67953e-05
CEP120	0.749135	4.23529	1.14165e-05	9.77695e-05
WDR7	0.587035	4.63213	1.14234e-05	9.77698e-05
MYO5B	0.557866	6.94999	1.14354e-05	9.78139e-05
MT1X	-2.43601	4.36881	1.14532e-05	9.7908e-05
FERMT2	-0.758023	8.30027	1.14945e-05	9.82023e-05
FYCO1	0.562932	5.87226	1.15381e-05	9.84911e-05
TSC22D1	0.655439	7.79748	1.15462e-05	9.84911e-05
MBNL2	-0.5883	8.71508	1.1549e-05	9.84911e-05
ARL1	-0.619132	6.52863	1.15713e-05	9.86221e-05
RASSF7	1.12557	4.83846	1.16307e-05	9.90689e-05
UBE2N	-0.420954	6.08874	1.16415e-05	9.91019e-05
RASGRF2	1.87745	4.80687	1.17178e-05	9.96923e-05
HIST1H2BG	-0.712941	4.44065	1.17262e-05	9.97039e-05
TFB2M	-0.63164	3.95618	1.17367e-05	9.97344e-05
NPEPPS	-0.584291	6.94502	1.17458e-05	9.97517e-05
C12orf65	0.643885	3.17537	1.17988e-05	0.000100143
CNNM2	-0.673431	5.15072	1.19523e-05	0.000101385
LINC02535	-1.80981	1.38767	1.19789e-05	0.00010155
SYAP1	-0.508915	6.16928	1.20416e-05	0.000102021
PHF7	1.09495	1.68468	1.20833e-05	0.000102304
TTC14	0.626809	4.24963	1.20893e-05	0.000102304
FAM19A2	1.05145	2.67352	1.21095e-05	0.000102414
CARF	0.724731	2.92487	1.21215e-05	0.000102455
APLP2	-0.485743	9.71425	1.21346e-05	0.000102505
JOSD1	-0.616696	6.96169	1.2158e-05	0.000102642
SAP30	1.06248	1.39663	1.22034e-05	0.000102964
GNG12	-0.593416	8.72627	1.22479e-05	0.000103279
MED14	-0.497107	5.14383	1.23267e-05	0.000103882
CLK4	0.708554	3.70879	1.23485e-05	0.000104005
AFG1L	0.72992	2.69081	1.23587e-05	0.000104029
LRRC59	-0.643847	8.03653	1.24091e-05	0.000104391
HMGB3	-1.13417	9.17742	1.24674e-05	0.00010482
EVA1A	-0.705331	7.88919	1.25087e-05	0.000105105
SCRN3	0.758847	3.41909	1.25495e-05	0.000105386
IFT27	1.15517	1.91239	1.25673e-05	0.000105474
ZNF619	0.840867	2.43544	1.2588e-05	0.000105585
FAM122B	0.833145	2.34938	1.26448e-05	0.000105999
DGCR6L	0.952743	3.21553	1.26578e-05	0.000106046
ALAD	1.05081	5.17928	1.26735e-05	0.000106116
ABCC5	1.03597	3.36276	1.26816e-05	0.000106121
RPL15	-0.412937	7.5034	1.27497e-05	0.000106629
NR0B1	-2.02113	-0.460556	1.27966e-05	0.000106933
RPL11	-0.491687	8.18921	1.28011e-05	0.000106933
NSL1	0.773633	3.74267	1.28337e-05	0.000107142
ATG3	-0.544017	6.3842	1.29386e-05	0.000107955
WDSUB1	0.717199	4.77973	1.29996e-05	0.000108401
KAZN	-0.962469	5.13134	1.3073e-05	0.00010895
GOT2	0.63724	5.38282	1.3095e-05	0.000109045
CTBP2	0.695116	6.22772	1.30997e-05	0.000109045
SEC61G	-0.918579	3.9463	1.31166e-05	0.000109122
SNRNP35	-0.518771	4.75789	1.32355e-05	0.00011001
CLCA2	-2.01471	-0.441731	1.32388e-05	0.00011001
TMED2	-0.516637	8.05136	1.34087e-05	0.000111357
CHD1	-0.517557	6.99203	1.35379e-05	0.000112365
UBE2C	-1.85775	-0.00943552	1.35679e-05	0.000112548
MRPS11	-0.563601	5.39521	1.35969e-05	0.000112723
RPN1	-0.637758	9.23911	1.37243e-05	0.000113713
CLINT1	-0.439624	7.39888	1.37531e-05	0.000113886
AFAP1L1	0.922312	5.66446	1.38725e-05	0.000114808
FCGR3A	2.25576	3.11696	1.38992e-05	0.000114963
PLEKHA8	-0.739374	6.96965	1.39176e-05	0.000115048
CCDC84	0.567075	3.73431	1.40904e-05	0.000116409
FRS3	0.869953	1.35089	1.41217e-05	0.000116537
TKT	-0.762758	9.71967	1.41223e-05	0.000116537
CLSPN	-1.28682	1.72447	1.41528e-05	0.000116669
LINC01512	-1.37571	1.36706	1.41545e-05	0.000116669
UBAP2	-0.473349	6.78023	1.41656e-05	0.000116693
YBX3	-0.532319	6.90726	1.42078e-05	0.000116973
CDC42SE2	-0.555034	5.84311	1.42195e-05	0.000117002
SEL1L3	-0.560893	7.22514	1.43386e-05	0.000117913
PDK2	1.16487	3.01778	1.44863e-05	0.00011906
TTL	1.00335	4.12416	1.45516e-05	0.000119485
ST20-AS1	-0.965373	2.75112	1.45548e-05	0.000119485
TSPAN9	-0.666341	7.57444	1.45866e-05	0.000119677
PDXDC1	-0.569208	7.75829	1.46646e-05	0.000120248
NUDT4	-0.518262	5.95266	1.46865e-05	0.000120358
RBBP8NL	1.21034	2.53536	1.46995e-05	0.000120396
TRPM4	1.22277	3.247	1.47352e-05	0.000120619
GOLGA4	-0.459142	8.98411	1.47719e-05	0.00012085
ITGB8	-1.20876	3.65902	1.48116e-05	0.000121106
PAFAH1B2	-0.461485	8.19205	1.48253e-05	0.000121132
ANOS1	1.01512	2.24279	1.48318e-05	0.000121132
COBLL1	-0.465769	9.67803	1.48859e-05	0.000121504
EFEMP1	-0.911588	7.97259	1.49165e-05	0.000121685
ZNF251	0.705845	2.92915	1.50686e-05	0.000122855
LINC00638	1.54924	-0.00163304	1.51916e-05	0.000123788
ZSCAN20	0.820625	3.0848	1.53084e-05	0.000124667
ITIH4	1.52355	0.0644247	1.55252e-05	0.000126361
ABRAXAS1	0.814678	2.07615	1.55944e-05	0.000126852
PER2	-0.623299	5.09915	1.56116e-05	0.00012692
NUDT16	0.74571	3.39982	1.56458e-05	0.000127126
CDCA2	-1.36971	0.18304	1.56683e-05	0.000127236
UBQLN1	-0.499885	8.37832	1.57069e-05	0.000127477
WBP2	-0.752788	7.56069	1.5778e-05	0.000127981
GPR137	0.457239	5.73921	1.58003e-05	0.000128089
FAM168A	0.56607	5.05033	1.58395e-05	0.000128334
PKN3	0.929511	0.936855	1.58875e-05	0.00012865
NDUFA11	-0.413919	6.42953	1.59922e-05	0.000129411
ERVW-1	-0.84038	8.72054	1.59996e-05	0.000129411
STX18	-0.540103	6.00801	1.61037e-05	0.000130179
BLVRB	0.996398	4.90814	1.61999e-05	0.000130883
TEK	-1.28355	1.02468	1.62664e-05	0.00013134
KRT17	-2.06365	7.72903	1.6275e-05	0.00013134
HERC2	0.62294	5.88925	1.62995e-05	0.000131464
SLC13A4	-1.93472	6.068	1.63254e-05	0.000131599
BRAT1	0.634429	5.37243	1.63468e-05	0.000131629
LINC01483	-1.13727	6.01996	1.63477e-05	0.000131629
SCNN1D	-2.13169	0.647398	1.63907e-05	0.000131901
PRMT1	-0.569813	7.22857	1.64625e-05	0.000132405
CDK12	-0.488859	7.31381	1.65394e-05	0.000132948
U2AF2	-0.500014	7.70026	1.66537e-05	0.000133792
MRPL54	-0.621839	4.93299	1.66989e-05	0.00013408
CFB	-1.87417	8.05305	1.67107e-05	0.000134099
KRT10	-0.966807	2.98065	1.68283e-05	0.000134967
STK39	1.1592	2.12285	1.68581e-05	0.00013513
FBXL14	0.563798	4.54896	1.69774e-05	0.00013601
SBDSP1	-0.595295	5.48402	1.71369e-05	0.000137211
SARAF	0.567528	7.78087	1.72196e-05	0.000137795
PAIP2B	1.15926	0.781704	1.72457e-05	0.000137927
COPG1	-0.469126	8.35622	1.72986e-05	0.000138273
NAT9	-0.598124	4.82072	1.73648e-05	0.000138724
RBL1	0.755942	3.96694	1.73786e-05	0.000138724
MLH1	0.46098	5.05653	1.73843e-05	0.000138724
ISCA1	-0.472359	5.63313	1.74041e-05	0.000138805
RPS24	-0.549471	7.85725	1.75919e-05	0.000140225
EHMT2	0.550477	5.62912	1.77433e-05	0.000141353
ZNF692	0.676805	3.73605	1.77702e-05	0.000141488
HHAT	0.904703	3.39665	1.77852e-05	0.000141528
MBTPS2	0.626842	3.62174	1.79434e-05	0.000142708
ZNF37A	0.869796	3.90938	1.80807e-05	0.000143719
ASF1B	-1.20266	0.84109	1.81389e-05	0.000144102
PCDH11X	0.846419	3.46818	1.81516e-05	0.000144123
CXCL3	-2.58755	1.13133	1.8241e-05	0.000144752
LRRC29	1.07788	0.345432	1.83137e-05	0.000145248
TYW3	0.56598	4.06597	1.83356e-05	0.000145341
GRAMD4	0.957157	5.13275	1.84244e-05	0.000145964
URGCP	0.929899	1.4458	1.84647e-05	0.000146176
CCDC169-SOHLH2	1.42742	0.49449	1.84716e-05	0.000146176
MOB3B	0.575018	6.03247	1.84962e-05	0.000146289
IGF1R	-0.832096	8.07831	1.86003e-05	0.000147031
TRABD	0.511517	4.90183	1.86643e-05	0.000147455
ZNF780B	0.823402	2.16802	1.86864e-05	0.000147481
PM20D2	1.08043	2.21465	1.86883e-05	0.000147481
C6orf48	-0.527378	5.57045	1.87884e-05	0.000148189
PRRC1	-0.561164	7.25247	1.89189e-05	0.000149137
GLYCTK	-0.657402	3.47781	1.89476e-05	0.00014928
LOC100506282	-0.952633	1.41367	1.90048e-05	0.000149648
FAM151B	-0.762623	3.13519	1.90788e-05	0.000150149
MAP6D1	0.916129	1.83085	1.90957e-05	0.000150199
PDAP1	-0.384076	6.51308	1.9159e-05	0.000150613
PDE4D	0.786172	4.45584	1.94248e-05	0.000152619
ATP6V1C2	0.857472	5.66966	1.94498e-05	0.000152731
ELP6	0.53898	3.97234	1.95679e-05	0.000153574
ADIPOR2	-0.443595	6.71117	1.961e-05	0.000153737
PER1	-0.777009	3.22678	1.96101e-05	0.000153737
SAP30L	0.621063	4.93935	1.96584e-05	0.00015403
FPGT-TNNI3K	1.43794	-0.636373	1.96699e-05	0.000154036
ORAI1	1.07055	3.27099	1.98077e-05	0.00015503
TRMT61A	-0.627795	5.18199	1.98612e-05	0.000155364
MYCNUT	-1.37819	3.72219	1.99577e-05	0.000156033
COMT	0.625896	6.36969	2.00885e-05	0.00015697
KIF13A	-0.554645	6.89631	2.02045e-05	0.00015771
C15orf39	-0.489263	5.85235	2.02054e-05	0.00015771
CEBPB	-0.647607	7.02417	2.02411e-05	0.000157903
PHYHIPL	-0.805602	6.04663	2.0253e-05	0.000157909
CELSR2	0.981006	2.50355	2.05363e-05	0.000160031
ZKSCAN8	0.668702	4.18161	2.05725e-05	0.000160226
DOPEY2	0.693585	5.22479	2.06992e-05	0.000161124
TRAM2-AS1	0.857747	2.00929	2.09177e-05	0.000162736
MIR34AHG	1.05459	2.09375	2.09838e-05	0.000163162
AURKAIP1	-0.427032	6.73105	2.104e-05	0.000163509
DDI2	-0.631009	5.35873	2.10521e-05	0.000163514
ETV6	-0.578354	5.11571	2.11608e-05	0.00016427
UPK1B	-2.11726	5.8226	2.12244e-05	0.000164665
MYL6	-0.619986	9.52694	2.12348e-05	0.000164665
LRG1	-2.52018	1.28442	2.13327e-05	0.000165334
TACC1	-0.541244	8.50783	2.13563e-05	0.000165427
CASTOR2	-0.623435	6.71807	2.14149e-05	0.000165791
NINL	1.03311	2.92745	2.14362e-05	0.000165866
MAP9	1.35813	1.7409	2.14796e-05	0.000166024
RAD51B	0.615238	5.32406	2.14798e-05	0.000166024
NOC4L	-0.748344	4.41678	2.15038e-05	0.000166119
PPARA	1.1916	3.31561	2.15905e-05	0.000166699
LEMD3	-0.450343	6.06074	2.16876e-05	0.000167358
NIPAL1	1.2516	3.0702	2.17021e-05	0.00016738
LINC00518	-1.26837	1.51846	2.17257e-05	0.000167471
TRIM27	-0.527318	6.63106	2.18504e-05	0.000168341
TMCO6	0.57223	3.82485	2.2049e-05	0.000169779
ACOXL	1.21929	2.5241	2.22295e-05	0.000171026
C11orf95	0.957155	4.03674	2.22348e-05	0.000171026
LINC01497	-1.38646	0.762434	2.22938e-05	0.000171387
ZNF625-ZNF20	0.797375	2.14949	2.23257e-05	0.00017154
LINC01446	1.4657	1.68943	2.23813e-05	0.000171875
SLC38A7	-0.558544	5.66403	2.26105e-05	0.000173541
PCGF5	0.970471	4.13432	2.26762e-05	0.000173952
DOT1L	-0.758672	6.84026	2.28067e-05	0.00017486
LINC01725	1.38196	1.54819	2.28245e-05	0.000174902
E2F2	-1.29892	0.082806	2.29197e-05	0.000175537
LAMTOR2	0.692712	4.07171	2.30913e-05	0.000176757
SNX7	1.00373	2.97637	2.31144e-05	0.000176839
MFSD12	-0.672888	8.91673	2.3259e-05	0.000177759
ITCH	-0.547725	7.99537	2.32697e-05	0.000177759
RBM8A	-0.618534	4.64437	2.3272e-05	0.000177759
PTBP1	-0.404741	8.50608	2.33814e-05	0.000178499
MNT	-0.499961	4.34768	2.34158e-05	0.000178666
TBX20	-1.07494	4.33097	2.34452e-05	0.000178795
CDC42SE1	-0.448601	7.98626	2.34977e-05	0.000179099
ENDOG	0.944361	2.97233	2.35149e-05	0.000179135
TPX2	-1.1494	1.90612	2.40432e-05	0.000183062
ZDHHC5	-0.466961	7.78781	2.40789e-05	0.000183236
CCDC183	0.990928	2.1928	2.41293e-05	0.000183522
JPX	0.639621	3.93925	2.41779e-05	0.000183764
RNF130	1.0138	6.00571	2.4187e-05	0.000183764
DGCR2	0.384952	7.10564	2.42053e-05	0.000183806
TRPM6	-1.39778	2.3284	2.43176e-05	0.00018456
PGRMC2	-0.598626	6.10647	2.4331e-05	0.000184564
RAB11B-AS1	-0.771634	2.71743	2.44362e-05	0.000185263
DUSP5	-1.25093	9.05602	2.44616e-05	0.000185358
P4HB	-0.572356	10.1388	2.46067e-05	0.000186358
DLG3	0.951668	3.97543	2.46486e-05	0.000186577
IDI1	-0.64014	4.24162	2.46759e-05	0.000186684
SASH1	0.661033	6.79867	2.50595e-05	0.000189486
ZNF484	0.755183	2.87602	2.51191e-05	0.000189836
VPS18	-0.548227	6.79742	2.53055e-05	0.000191144
HEATR3	0.625699	4.39313	2.53552e-05	0.000191418
CFL2	-0.612472	4.87849	2.54984e-05	0.000192397
PEG10	-1.62565	10.3345	2.57342e-05	0.000194074
ERCC6	0.658626	4.00816	2.58235e-05	0.000194644
LOC100507389	-2.59131	0.11276	2.58589e-05	0.000194808
ADAMTS20	2.23939	0.00596026	2.59484e-05	0.000195379
UBE2E3	0.750839	3.77109	2.60178e-05	0.000195799
VRK2	0.578742	4.31936	2.60599e-05	0.000196012
PTGS2	-2.38475	2.62365	2.61305e-05	0.00019644
C1orf61	-2.13542	2.76117	2.62071e-05	0.000196912
SRSF6	-0.471545	6.66512	2.63167e-05	0.000197631
OXGR1	1.61177	3.06853	2.63906e-05	0.000198082
SPTY2D1	-0.561872	5.32491	2.65435e-05	0.000199125
ZNF302	0.745816	3.27874	2.65601e-05	0.000199145
DMXL1	0.57357	6.05695	2.6597e-05	0.000199317
RNF185	-0.510222	6.30643	2.66299e-05	0.000199459
MRPS30	0.548031	4.5977	2.6909e-05	0.000201343
NPIPB2	1.12882	0.876126	2.69097e-05	0.000201343
ESD	0.892406	3.81111	2.69282e-05	0.000201368
ANKRD10	-0.762473	7.78677	2.69412e-05	0.000201368
SPAG5	-0.825785	2.112	2.70235e-05	0.000201877
GLS	0.631096	5.91028	2.72282e-05	0.0002033
TMEM248	-0.378345	7.05481	2.74672e-05	0.000204977
HIST1H3H	-0.918792	3.18598	2.74921e-05	0.000205056
ZNF510	0.709592	3.37368	2.75471e-05	0.000205359
C6orf120	-0.438726	6.02209	2.78632e-05	0.000207607
UBXN2B	0.694776	4.27533	2.79507e-05	0.000208072
IRAK1	0.508173	6.77351	2.79547e-05	0.000208072
C9orf170	1.32803	-0.190708	2.80093e-05	0.00020837
MYO16	-0.927676	3.71522	2.80556e-05	0.000208605
KIAA1257	-1.02276	1.47646	2.81534e-05	0.000209223
CHRNB1	-0.72916	4.71443	2.82661e-05	0.000209951
STIM1	-0.637251	6.52697	2.83057e-05	0.000210136
ANGEL1	0.580199	4.43366	2.84814e-05	0.000211331
IL24	-3.10057	0.466485	2.85629e-05	0.000211825
MIR5689HG	-1.04007	1.74383	2.85787e-05	0.000211832
SUPT5H	-0.464839	7.82077	2.89813e-05	0.000214705
MTRF1	0.841675	2.28638	2.89991e-05	0.000214726
MRPS35	0.512304	5.47528	2.90609e-05	0.000215072
ACADL	1.40556	1.04013	2.91582e-05	0.00021568
BRD1	-0.417969	6.39753	2.9215e-05	0.000215988
USF2	0.509519	6.38877	2.92481e-05	0.000216121
IPP	0.697761	4.12927	2.94183e-05	0.000217266
SHPRH	0.637454	4.20107	2.96825e-05	0.000219104
LINC01136	-1.35952	0.0879827	2.97509e-05	0.000219496
LINC00954	1.32676	-0.10005	2.98217e-05	0.000219904
RAB5B	-0.582784	7.98116	2.98719e-05	0.00022016
ME3	0.727678	3.2323	2.99139e-05	0.000220357
GADD45B	-0.721199	6.38425	2.99794e-05	0.000220725
TRMT112	-0.439706	6.02237	3.00386e-05	0.000221008
SELENOS	-0.518183	5.86859	3.00488e-05	0.000221008
RAB11A	-0.511185	7.96041	3.02102e-05	0.000222081
GPD1L	-0.904859	4.42035	3.02317e-05	0.000222097
SCMH1	0.898109	3.38362	3.02435e-05	0.000222097
FAM35A	0.824802	3.12418	3.05164e-05	0.000223986
PDCD6	-0.611737	4.7481	3.05427e-05	0.000224064
RINL	1.14743	2.01255	3.06837e-05	0.000224983
DECR1	0.894162	2.87054	3.09569e-05	0.000226869
ASRGL1	1.46378	1.25639	3.11371e-05	0.000228072
COX18	0.761129	3.40554	3.1153e-05	0.000228072
MRI1	0.915621	3.79589	3.11905e-05	0.000228229
NR2C1	0.745793	3.45961	3.13446e-05	0.000229239
NSG1	1.14736	5.59408	3.14278e-05	0.00022973
CADM1	-0.853051	6.06589	3.14899e-05	0.000230066
CROCCP3	1.2102	0.2914	3.15353e-05	0.000230227
AMIGO1	2.07074	2.61721	3.15441e-05	0.000230227
DCUN1D3	-0.571711	5.20693	3.16671e-05	0.000231006
SMU1	-0.439495	6.07175	3.19813e-05	0.000233076
NACAP1	-1.41203	-0.0804744	3.19835e-05	0.000233076
IGF2R	-0.491827	8.04644	3.21375e-05	0.000234079
C5orf30	-1.49166	5.37255	3.22099e-05	0.000234486
TRIM45	1.03485	1.95499	3.23704e-05	0.000235535
POMGNT1	-0.485477	6.87251	3.253e-05	0.000236539
IQCN	-1.08682	0.97673	3.25416e-05	0.000236539
ADIPOR1	-0.432395	8.41365	3.25759e-05	0.000236668
PAQR9-AS1	-2.52369	-0.544056	3.26016e-05	0.000236735
KTN1	0.519265	8.0421	3.29183e-05	0.000238913
RBM26-AS1	0.979593	1.42599	3.31811e-05	0.000240631
MAP7D1	-0.577511	8.12281	3.31953e-05	0.000240631
LAMC1	-0.471364	9.36572	3.32056e-05	0.000240631
SPSB4	1.61174	1.53792	3.32322e-05	0.000240701
MYEF2	1.61666	0.692429	3.3249e-05	0.000240701
TCL1B	-1.00551	8.00186	3.32662e-05	0.000240703
DYNC1H1	0.438999	9.2136	3.34006e-05	0.000241554
LLGL1	0.655721	4.6508	3.35109e-05	0.000242228
MECOM	-1.5263	0.734082	3.36202e-05	0.000242896
RGL3	0.857883	3.50025	3.36813e-05	0.000243214
DYRK1A	-0.507553	8.22115	3.38526e-05	0.000244296
TBC1D9	-0.453929	7.25001	3.38653e-05	0.000244296
ARL14EP	0.737874	3.3578	3.39132e-05	0.000244517
ZDHHC24	0.709358	5.17595	3.39531e-05	0.000244682
NTHL1	1.25451	1.5862	3.40931e-05	0.000245567
MFSD6	1.3213	3.74245	3.42337e-05	0.000246455
MRPL20	-0.444838	5.56887	3.44381e-05	0.000247802
CASC9	1.69556	-0.246026	3.45194e-05	0.000248262
DPH6-AS1	1.34436	1.34497	3.46178e-05	0.000248843
TMEM214	-0.50982	6.72011	3.47092e-05	0.000249375
ACTR1B	0.442357	5.51296	3.49113e-05	0.000250701
PITPNA-AS1	-0.901792	2.0992	3.49942e-05	0.00025117
EGR3	-2.74755	0.507131	3.50418e-05	0.000251385
HGH1	0.837063	3.62588	3.54233e-05	0.000253995
CD47	-0.736282	7.50704	3.54719e-05	0.000254215
KDR	-1.94912	0.205905	3.55265e-05	0.000254376
SLC25A37	0.90219	5.29643	3.553e-05	0.000254376
UFD1	-0.467247	5.72241	3.58481e-05	0.000256525
MMACHC	0.72617	2.24962	3.5968e-05	0.000257086
AHNAK	0.823907	10.7391	3.59802e-05	0.000257086
CASP1P2	-1.7485	-0.791671	3.59805e-05	0.000257086
SERPINE1	-1.23183	12.3513	3.65084e-05	0.000260727
[truncated: 3,483 more rows]
